# Supplementary material for: A wheat MYB transcription factor activates defense by repressing TaSIZ1 in response to branched-chain amino acid accumulation
Source: Plant Cell. 2026 May 6;38(5):koag135. doi: 10.1093/plcell/koag135 (PMC13196585; doi:10.1093/plcell/koag135)
Supplement: koag135_Supplementary_Data [file koag135_supplementary_data.zip]

Archive with 7 entries (7 files):
- Supplemental Data Set S1.xlsx
- Supplemental Data Set S2.xlsx
- Supplemental Data Set S3.xlsx
- Supplemental Data Set S4.xlsx
- Supplemental Data Set S5.xlsx
- Supplemental Data Set S6.xlsx
- Supplementary Data.pdf
