# Supplementary material for: A wheat MYB transcription factor activates defense by repressing TaSIZ1 in response to branched-chain amino acid accumulation
Source: Plant Cell. 2026 May 6;38(5):koag135. doi: 10.1093/plcell/koag135 (PMC13196585; doi:10.1093/plcell/koag135)
Supplement: koag135_Supplementary_Data [file koag135_supplementary_data.zip › Supplemental Data Set S1.xlsx]

## Sheet: Data Set S1
Supplemental Data Set S1: Details of the SIZ1 orthologs identified across 18 selected plant species and the two Saccharomyces cerevisiae SIZ1 sequences used as an outgroup in phylogenetic analysis.
Species	Ensembl Plants ID	Protein length (amino acids)	Protein sequence	PubMed Reference
Arabidopsis lyrata	fgenesh2_kg.8__2005__AT5G60410.5	898	MDLEATCKDKLSYFRIKELKDVLTQLGLSKQGKKQELVDRILTLLSDEQAAKVWSKKNTVAKEEVAKLVDDTYRKMQVSGASDLASKGQVSSDTSNLKVKGEPEDPFQPEIKVRCVCGNSLETDSMIQCEDPRCHVWQHVGCVILPDKPMDGNPPLPESFYCEICRLTRADPFWVTVAHPLCPVRLTATTIPNDGTNTMQSVERTFQITRADKDLLAKQEYDVQAWCMLLNDKVLFRMQWPQYADLQVNGLPVRAINRPGSQLLGVNGRDDGPIITPCIRDGVNRISLSGGDVRIFCFGVRLVKRRTLQQVLNLIPEEGKGETFEDALARVRRCIGGGGGDDNADSDSDIEVVADFFGVNLRCPMSGSRIKVAGRFLPCVHMGCFDLDVFVELNQRSRK…	21478890
Arabidopsis lyrata	Al_scaffold_0005_1290	873	MDLVSSCKEKLAYFRIKELKDVLNQLGLSKQGKKQDLVERILIILSDEHAARLWSKKDAVAREKVAKLVEDAYRRMQACGASDVASKGQVSSDISTFKVKGELEDHFQPETKVRCLCGSSLETESMIQCEDPRCHVWEHVGCVIIPEKPMEVHPPLPESFYCEICRLTRADPFWVTMAHPLYPVKMTAMTIPTDGSNPMQSVDRTFQITRADKDLLVKHEYDIQAWCMLLNDKVLFRMQWPQYADLQVNGVPIRAINRPGSQLLGANGRDDGPIITPCVRDGINKISLSGCDSRSFCLGVRLVKRRTLQQVLNMIPDEDKGEPFEDALARVRRCIGGATGNDDADSDSDIEVVADFFGVNLRCPMSGSRMKVAGRFKLCVHMGCFDLEVFVELNQRSRK…	21478890
Sorghum bicolor	KXG21178	870	MSDLASTCKDKLAYFRIKELKDILNQLGLPKQGKKQDLVDRVLAILSDEQGQRHHGWGRRNAVTRETVAKVVDETYRKMQVCPPDLPSRSHSGSDFNHFRPKEESTDFYHVETKVRCLCNSTMLNDNMIKCEDGKCQVWQHITCVLIPDKPTEGGGPDIPPHFYCELCRLNRADPFWVTTGNPLLPVKFMSSGVGNDGASVPQIVEKTFQLSRADRETVQRPEYDLQVWCILINDKVQFRMQWPQYAELQVNGIPVRVMTRPGSQLLGINGRDDGPLVTTCSREGINKISLSRVDARTFCFGVRIVRRRTVPQVLNLIPKEGEGESFEDALARVRRCLGGGGATDNADSDSDLEVVTESVTVNLRCPNSGSRMRIAGRFKPCVHMGCFDLETFVELNQR…	19189423
Oryza longistaminata	KN539825.1_FGP005	838	MADLVSSCKDKLAYFRIKELKDILNQLGLPKQGKKQDLIDRVLALLTDEQGQRHHGWGRKNSLTKEAVAKIVDDTYRKMQIQCAPDLATRSHSGSDFSFRPKEEAYDSFQPEAKVRCICSSTMVNDSMIQCEDQRCQVWQHLNCVLIPDKPGESAEVPPVFYCELCRLSRADPFWVTAGNPLLPVKFVSSGVTNDGTSVPQSVEKSFQLSRSDRETVQRQEYDLQVWCMLLNDKVQFRMQWPQYAELHVNGISVRVVTRPGSQLLGINGRDDGPLITTCSREGINKICLSRVDARTFCFGVRIAKRRTVAQVLNLVPKEAEGESFEHALARVRRCLGGGDTAENADSDSDLEVVAESVTVNLRCPNSGSRMRIAGRFKPCIHMGCFDLETFVELNQRSR…	-
Oryza punctata	OPUNC05G02000.1	861	MADLVSSCKDKLAYFRIKELKDILNQLGLPKQGKKQDLIDRVLALLSDEQGQRHHGWGRKNSLTKEAVAKIVDDTYRKMQIQCAPDLATRSHSGSDFSFRPKEEAYDTFQPEAKVRCICSSTMVNDSMIQCEDQRCQVWQHLNCVLIPDKPGESAEVPPVFYCELCRLSRADPFWVTAGNPLLPVKFVSSGVTNDGTSVPQSVEKSFQLSRSDRETVQRQEYDLQVWCMLLNDKVQFRMQWPQYAELHVNGISVRVVTRPGSQLLGINGRDDGPLITTCSREGINKICLSRVDARTFCFGVRIAKRRTVAQVLNLVPKEAEGESFEHALARVRRCLGGGDTAENADSDSDLEVVAESVTVNLRCPNSGSRMRIAGRFKPCIHMGCFDLETFVELNQRSR…	-
Oryza nivara	ONIVA10G12200.1	862	MADLVSSCKDKLAYFRIKELKDILNQLGLPKQGKKQDLIDRVLALLTDEQGQRHHGWGRKNSLTKEAVAKIVDDTYRKMQIQCAPDLATRSHSGSDFSFRPIEEAYDSFQPEAKVRCICSSTMVNDSMIQCEDQRCQVWQHLNCVLIPDKPGESAEVPPVFYCELCRLSRADPFWVTAGNPLLPVKFVSSGVTNDGTSVPQSVEKSFQLSRSDRETVQRQEYDLQVWCMLLNDKVQFRMQWPQYAELHVNGISVRVVTRPGSQLLGINGRDDGPLITTCSREGINKICLSRVDARTFCFGVRIAKRRTVAQVLNLVPKEAEGESFEHALARVRRCLGGGDTAENADSDSDLEVVAESVTVNLRCPNSGSRMRIAGRFKPCIHMGCFDLETFVELNQRSR…	-
Oryza glaberrima	ORGLA05G0017700.1	876	MADLVSSCKDKLAYFRIKELKDILNQLGLPKQGKKQDLIDRVLALLTDEQGQRHHGWGRKNSLTKEAVAKIVDDTYSRKMQIQCAPDLATRSHSGSDFSFRPKEEAYDSFQPEAKVRCICSSTMVNDSMIQCEDQRCQVWQHLNCVLIPDKPGESAEVPPVFYCELCRLSRADPFWVTAGNPLLPVKFVSSGVTNDGTSVPQSVEKSFQLSRSDRETVQRQEYDLQVWCMLLNDKVQFRMQWPQYAELHVNGISVRVVTRPGSQLLGINGRDDGPLITTCSREGINKICLSRVDARTFCFGVRIAKRRTVAQVLNLVPKEAEGESFEHALARVRRCLGGGDTAENADSDSDLEVVAESVTVNLRCPNSGSRMRIAGRFKPCIHMGCFDLETFVELNQRS…	-
Arabidopsis thaliana	AT5G60410.2	885	MDLEANCKEKLSYFRIKELKDVLTQLGLSKQGKKQELVDRILTLLSDEQAARLLSKKNTVAKEAVAKLVDDTYRKMQVSGASDLASKGQVSSDTSNLKVKGEPEDPFQPEIKVRCVCGNSLETDSMIQCEDPRCHVWQHVGCVILPDKPMDGNPPLPESFYCEICRLTRADPFWVTVAHPLSPVRLTATTIPNDGASTMQSVERTFQITRADKDLLAKPEYDVQAWCMLLNDKVLFRMQWPQYADLQVNGVPVRAINRPGGQLLGVNGRDDGPIITSCIRDGVNRISLSGGDVRIFCFGVRLVKRRTLQQVLNLIPEEGKGETFEDALARVRRCIGGGGGDDNADSDSDIEVVADFFGVNLRCPMSGSRIKVAGRFLPCVHMGCFDLDVFVELNQRSRK…	34831226
Oryza brachyantha	OB05G11800.1	848	MADLVSGCKDKLAYFRIKELKDILNQLGLPKQGKKQDLIDRVLALLSDEQGQRHHGWGRKNSLTKEAVAKIVDDTYSRKMQIQCAPDLATRSHSGSDFNFRPKEEAYDPFQPEAKVRCICSSTMVNDSMIQCEDQRCQVWQHLNCVIIPDKPGDSPEVPPIFYCELCRLSRADPFWTTSANPLPPVKFVSSGVANDGTSVPQSVEKSFQLSRSDRETVQRQEFDLQVWCMLLNDKVQFRMQWPQYAELHVNGISVRVVTRPGSQLLGINGRDDGPLITTCSREGTNKICLSRVDTRTFCFGVRIAKRRTVAQVLNLVPKEAEGESFEHALARVRRCLGGGDTAENADSDSDLEVVAESVTVNLRCPNSGSRMRIAGRFKPCIHMGCFDLETFVELNQRS…	23481403
Triticum aestivum	TraesCS1A02G065700.2	873	MADLASSCKDKLAYFRIKELKDILHQLGLPKQGKKQDLIDRVLALLSDEQGQRHHGWGRKNSFTKEAVAKIVDDIYSRKMQIQSAPDLATRSHTGSDLFRPKDEVNDSFQPQPVSKVRCICDSKLLNDNMIQCEDDRCHVWQHMSCVLVPDKPTEGVGPEVPPHFYCELCRLSRADPFWVTTGNPLPPLKFMSSGVANDGTSVLQTVEKTFQLSRADRETVQRSEYDLQVWCILMNDKVQFRMQWPQYAELEVNGFAVRVVTRPGSQLLGINGRDDGPLITTCSREGTNKICLRRVDNRTFCFGVRVAKRRSVPQVLNLVPKEAEGESFEDALTRVRRCLGGGDTAENADSDSDLEVVTESVTVNLRCPNSGSRMKTAGRFKPCIHMGCFDLDTFVELN…	This study
Leersia perrieri	LPERR05G01630.1	868	MADLVSTCKDKLAYFRIKELKDILNQLGLPKQGKKQDLIDRVLALLSDEQGQRLHGWGRKNSLTKEAVAKIVDDTYRKMQIQCAPDLATRSHSGSDFNLRPKEEAYDSFQTEVKVRCICSSTMVNDSMVKCEDQRCQVWQHLSCVLIPDKPGDSTELPPVFYCELCRLSRADPFWVTTGNPLLPVKFVSSGVANDGTSVTQIVEKSFQLTRAERETVQRQEYDLQVWCMLMNDKVQFRMQWPQYAELHVNGISVRVVTRPGSQLLGINGRDDGPLITTCSREGINKISLSRVDTRAFCFGVRIARRRTVAQVLNLVPKETEGESFEHALARVRRCLGGGDTAENADSDSDLEVVAESVTVNLRCPNSGSRMRIAGRFKPCIHMGCFDLETFVELNQRSR…	-
Oryza barthii	OBART05G01770.1	862	MDQTPVVPYDKLAYFRIKELKDILNQLGLPKQGKKQDLIDRVLALLTDEQGQRHHGWGRKNSLTKEAVAKIVDDTYRKMQIQCAPDLATRSHSGSDFSFRPKEEAYDSFQPEAKVRCICSSTMVNDSMIQCEDQRCQVWQHLNCVLIPDKPGESAEVPPVFYCELCRLSRADPFWVTAGNPLLPVKFVSSGVTNDGTSVPQSVEKSFQLSRSDRETVQRQEYDLQVWCMLLNDKVQFRMQWPQYAELHVNGISVRVVTRPGSQLLGINGRDDGPLITTCSREGINKICLSRVDARTFCFGVRIAKRRTVAQVLNLVPKEAEGESFEHALARVRRCLGGGDTAENADSDSDLEVVAESVTVNLRCPNSGSRMRIAGRFKPCIHMGCFDLETFVELNQRSR…	-
Oryza rufipogon	ORUFI05G01890.1	862	MADLVSSCKDKLAYFRIKELKDILNQLGLPKQGKKQDLIDRVLALLTDEQGQRHHGWGRKNSLTKEAVAKIVDDTYRKMQIQCAPDLATRSHSGSDFSFRPIEEAYDSFQPEAKVRCICSSTMVNDSMIQCEDQRCQVWQHLNCVLIPDKPGESAEVPPVFYCELCRLSRADPFWVTAGNPLLPVKFVSSGVTNDGTSVPQSVEKSFQLSRSDRETVQRQEYDLQVWCMLLNDKVQFRMQWPQYAELHVNGISVRVVTRPGSQLLGINGRDDGPLITTCSREGINKICLSRVDARTFCFGVRIAKRRTVAQVLNLVPKEAEGESFEHALARVRRCLGGGDTAENADSDSDLEVVAESVTVNLRCPNSGSRMRIAGRFKPCIHMGCFDLETFVELNQRSR…	-
Arabidopsis halleri	g10908.t1	878	MDLEATCKDKLSYFRIKELKDVLTQLGLSKQGKKQELVDRILTLLSDEQAARVWSKKNTVAKEEVAKLVDDTYRKMQVSGASDLASKGQVSSKGQVSSDTSNQVKGEPEDPFQPEIKVRCVCGNSLETDSMIQCEDPRCHVWQHVGCVILPDKPMDGNPPLPESFYCEICRLTRADPFWVTVAHPLSPVRLTATTIPNDGTNTMLSVERTFQITRADKDLLAKQEYDVQAWCMLLNDKVLFRMQWPQYADLQVNGLPVRAINRPGSQLLGVNGRDDGPIITPCIRDGVNRISLSGGDVRIFCFGVRLVKRRTLQQVLNLIPEEGKGETFEDALARVRRCIGGGGGDDNADSDSDIEVVADFFGVNLRCPMSGSRIKVAGRFLPCVHMGCFDLDVFVELN…	-
Triticum dicoccoides	TRIDC1AG009060.4	882	GARVHSAAAMADLASSCKDKLAYFRIKELKDILHQLGLPKQGKKQDLIDRVLALLSDEQGQRHHGWGRKNSFTKEAVAKIVDDIYSRKMQIQSAPDLATRSHTGSDLFRPKDEVNDSFQPQPVTKVRCICDSKLLNDNMIQCEDDRCHVWQHMSCVLVPDKPTEGVGPEVPPHFYCELCRLSRADPFWVTTGNPLPPLKFMSSGVANDGTSVLQTVEKTFQLSRADRETVQRSEYDLQVWCILMNDKVQFRMQWPQYAELEVNGFAVRVVTRPGSQLLGINGRDDGPLITTCSREGTNKICLRRVDNRTFCFGVRVAKRRSVPQVLNLVPKEAEGESFEDALTRVRRCLGGGDTAENADSDSDLEVVTESVTVNLRCPNSGSRMKTAGRFKPCIHMGCF…	-
Aegilops tauschii	AET1Gv20164000.8	894	MADLASTCKDKLAYFRIKELKDILHQLGLPKQGKKQDLIDRVLALLSDEQGQRHHGWGRKNSFTKEAVAKIIDDIYSRKMQIQSAPDLATRSHTGSDLFRPKDEVNDSFQPQPVTKVRCICDSKLLNDNMIQCEDDRCHVWQHMSCVLVPDKPTEGVGPEVPPHFYCELCRLSRADPFWVTTGNPLPPLKFMSSGVANDGTSVLQTVEKTFQLSRADRETVQRSEYDLQVWCILMNDKVQFRMQWPQYAELEVNGFAVRVVTRPGSQLLGINGRDDGPLITTCSREGTNKICLRRVDNRTFCFGVRVARRRSVPQVLNLVPKEAEGESFEDALTRVRRCLGGGDTAENADSDSDLEVVTESVTVNLRCPNSGSRMKTAGRFKPCVHMGCFDLDTFVELN…	25035499
Arabidopsis halleri	g29884.t1	873	MDLVSSCKEKLAYFRIKELKDVLNQLGLSKQGKKQDLVERILSILSDEHAARLWSKKDAVAREKVAKLVEDAYRKMQACGASDVASKGQVSSDISTVKVKGELEDHFQPETKVRCLCGSSLETESMIQCEDPRCHVWEHVGCVIFPEKPMEVHPPLPESFYCEICRLTHADPFWVTMAHPLYPVKMTATTIPTDGSNSMQSVDRTFQITRADKDLLVKHEYDIQAWCMLLNDKVLFRMQWPQYADLQVNGVPVRAINRPGSQLLGANGRDDGPIITPCVRDGINKISLSGCDSRSFCLGVRLVKRRTLQQVLNMIPDEDKGEPFEDALARVRRCIGGATGNDDADSDSDIEVVADFFGVNLRCPMSGSRMKVAGRFKLCVHMGCFDLEVFVELNQRSRK…	-
Triticum dicoccoides	TRIDC1BG011220.3	886	TCHGARVHSAAAMADLASTCKDKLAYFRIKELKDILHQLGLPKQGKKQDLIDRVLALLSDEQGQRHHGWGRKNSFTKEAVAKIVDDIYSRKMQIQSAPDLATRSHTGSDLFRPKDEVNDSFQPQPVTKVRCICDSKLLNDNMIQCEDDRCHVWQHMSCVLVPDKPTEGVGPEVPPHFYCELCRLSRADPFWVTTGNPLPPLKFMSSGVANDGTSVLQTVEKTFQLSRADRETVQRSEYDLQVWCILMNDKVQFRMQWPQYAELEVNGFAVRVVTRPGSQLLGINGRDDGPLITTCSREGTNKICLRRVDNRTFCFGVRVARRRSVPQVLNLVPKEAEGESFEDALTRVRRCLGGGDTAENADSDSDLEVVTESVTVNLRCPNSGSRMKTAGRFKPCVHM…	-
Saccharomyces cerevisiae	YDR409W	904	MINLEDYWEDETPGPDREPTNELRNEVEETITLMELLKVSELKDICRSVSFPVSGRKAVLQDLIRNFLQNALVVGKSDPYRVQAVKFLIERIRKNEPLPVYKDLWNALRKGTPLSAITVRSMEGPPTVQQQSPSVIRQSPTQRRKTSTTSSTSRAPPPTNPDASSSSSSFAVPTIHFKESPFYKIQRLIPELVMNVEVTGGRGMCSAKFKLSKADYNLLSNPNSKHRLYLFSGMINPLGSRGNEPIQFPFPNELRCNNVQIKDNIRGFKSKPGTAKPADLTPHLKPYTQQNNVELIYAFTTKEYKLFGYIVEMITPEQLLEKVLQHPKIIKQATLLYLKKTLREDEEMGLTTTSTIMSLQCPISYTRMKYPSKSINCKHLQCFDALWFLHSQLQIPTWQ…	9169867
Saccharomyces cerevisiae	YOR156C	726	MASVMSNNNNNNNNNNASYMFTNPLSNTGGGLINEIKDAINEMEQLKVLELKQICKSLDLSITGKKAVLQDRIKQFLRKSCDIGHIDPWRPKAIKILIAKVRINSSLPKYSTLWETLKTGAFKHPVASGQLPVTALQSTALPPYSQQQALAYSFTSPFYKPIVQIPDANKKLKQSAGRGCTKMKFKVSKSNHDLLKSNKSYKLYLFSGFSIPFIYETVGHEAIDFPYPCELVFNGTKLEDNVKGLKKQNGTGNPANLTPYLKVPTEMNHLDLHYLNIDKEYSISCFIVEVFSPEALLGKILKRPKIIKQATTAYIKRTLNEQDDDDIITTSTVLSLQCPISCTRMKYPAKTDQCKHIQCFDALWFLHSQSQVPTWQCPICQHPIKFDQLKISEFVDNII…	9169874
Triticum turgidum	TRITD1Bv1G024650.21	884	MLSQEGGQVEDCCCAPMLHQDKLAYFRIKELKDILHQLGLPKQGKKQDLIDRVLALLSDEQGQRHHGWGRKNSFTKEAVAKIVDDIYRKMQIQSAPDLATRSHTGSDLFRPKDEVNDSFQPQPVTKVRCICDSKLLNDNMIQCEDDRCHVWQHMSCVLVPDKPTEGVGPEVPPHFYCELCRLSRADPFWVTTGNPLPPLKFMSSGVANDGTSVLQTVEKTFQLSRADRETVQRSEYDLQVWCILMNDKVQFRMQWPQYAELEVNGFAVRVVTRPGSQLLGINGRDDGPLITTCSREGTNKICLRRVDNRTFCFGVRVARRRSVPQVLNLVPKEAEGESFEDALTRVRRCLGGGDTAENADSDSDLEVVTESVTVNLRCPNSGSRMKTAGRFKPCVHMGC…	-
Triticum turgidum	TRITD1Av1G021570.15	873	MADLASSCKDKLAYFRIKELKDILHQLGLPKQGKKQDLIDRVLALLSDEQGQRHHGWGRKNSFTKEAVAKIVDDIYSRKMQIQSAPDLATRSHTGSDLFRPKDEVNDSFQPQPVTKVRCICDSKLLNDNMIQCEDDRCHVWQHMSCVLVPDKPTEGVGPEVPPHFYCELCRLSRADPFWVTTGNPLPPLKFMSSGVANDGTSVLQTVEKTFQLSRADRETVQRSEYDLQVWCILMNDKVQFRMQWPQYAELEVNGFAVRVVTRPGSQLLGINGRDDGPLITTCSREGTNKICLRRVDNRTFCFGVRVAKRRSVPQVLNLVPKEAEGESFEDALTRVRRCLGGGDTAENADSDSDLEVVTESVTVNLRCPNSGSRMKTAGRFKPCIHMGCFDLDTFVELN…	-
Ananas comosus	Aco021301.1.mrna1	848	MDLVSSCKDKLAYFRIKELKDVLTQLGLAKQGKKQELVNRILAFLSEEQGCKLHGLGKRGSVGKEGVAKIIDDTYRKMQVPGATDLASKSHSSSDFNPLRPKDEIDDSYQLNGKVRCLCGGTIMTESVLQCEDPRCRVWQHISCVLIPEKAVEGAQPEIPSHFYCELCRLSKADPFWTTFSHVLHPVKLNSSGGTSDGNNTLQSVEKTFQLSRTDREMLQKAEYDLQVWCMLLNDKVPFRMQWPQYADLQVNGIPVRVVTRPCSQLLGINGRDDGPVITTCSREGVNKICLSRCDARVFCFGIRIAKRRTLQQVLNLVPKEPDGERFEDALARVRRCVGGGNAVENADSDSDLEVVTENVTVNLRCPNSGSRIKIAGRFKPCIHMGCFDLETFVELNQR…	-
Eragrostis curvula	TVU18110	874	MADLASTCKDKLAYFRIKELKDILHQLGLPKQGKKQDLVERVLALLSDEQGQRHHGWGRKNAFTREAVAKIVDDTYRKMQVQPSPDLASRSHSGSDFSHFRPKEETNDFYHTETKVRCLCNSTMLNDNMIKCEDAKCQVWQHMSCVLIPDKPTEGAGPDVPPHFYCELCRLSRADPFWVTTGNPLLPVRFTSSGVGHDGTSVTQSVEKTFQLSRQERETIQRAEYDLQAWCILINDKVQFRMQWPQYAELQVNGYPVRVVARPGSQLLGINGRDDGPLITAVSRDGINKICLSRVDTRTFCFGVRIVRRRTVAQVLNMIPKDGEGESFQDALARVRRCLGGGGATDNADSDSDLEVVTESVTVNLRCPNSGSRMRIAGRFKPCVHMGCFDLETFVELNQ…	31308395
Setaria viridis	TKW24358	893	MADLASTCKDKLAYFRIKELKDILNQLGLPKQGKKQDLVDRVLALLSDEQGQRHLGWGRKNALTREAVAKVVDDTYSRKMQVQCAPDLASRSHSGSDFSHFRPKEEANDYYHVESKVRCLCSSTMLNDNMIKCEDAKCQVWQHMTCVLIPDRPTEGVSPEVPPHFYCELCRLSRADPFWLTIGNPLLPVKFMSSGVGNDGTSVSQSVEKTFQLSRSDRETIQRPEFELQVWCILINDKVQFRMQWPQYAELQVNGIPVRVVTRPGSQLLGINGRDDGPLVTTCSLREGINKISLSRVDTRTFCFGVRIVRRRTIAQVLSLIPKEGEGESFMDALARVRRCLGGGGATDNADSDSDLEVVTESVTVNLRCPNSGSRMRIAGRFKPCVHMGCFDLETFVEL…	-
Zea mays	Zm00001eb265410_P004	890	MSDLASTSKDKLAYFRIKELKDILNQLGLPKHGKKQDLVDRVLAELSDEQGQRHHGWGRKNALTREAVAKVVDDTYRKMQVCAPDLPSRSHSGSDFNHFRPKEEATDFYYVETKVRCLCNSTMLNDKIIKCEDGKCQLWQHFTCVLIPDTPTEGAGPDIPPHFYCELCRLNRADPFWVTTANPLLPVKFISSGVGNDGASAPQIVEKTFQLSRAERETVQRPEYDLQVWCILVNDKVQFRMQWPQYAELQVNGIPVRVMTRPGSQLLGINGRDDGPLVTTCSREGINKISLSRVDARTFCFGVRIVRRRTVPQVLSLIPKEGEGESFEDALARVRRCLGGGGATDNADSDSDLEVVTESVTVNLRCPNSGSRMRIAGRFKPCVHMGCFDLETFVELNQR…	19965430
Zea mays	Zm00001eb355110_P001	888	MSDLASSCKDKLAYFRIKELKDILNQLGLPKQGKKQDLVDRVLAILSDEQGQHHHGWGRKNALTREAVAKVVDDTYRKMQVCAPDLPSRSHSGSDFSHFRPKEEAPDFYHVDTKVRCLCNSTLLNDNMIKCEDGKCQVWQHITCVLIPDKPTEGAGPDIPPHFYCELCRLKRADPFWVTTGNPLLPVKFMSSGVGNDGASVPQIVEKTFQLSRADRETVQRQEYDLQVWCILINDKVQFRMQWPQYAELQVNGIPVRVMTRPGSQLLGINGRDDGPLVTTCSREGINKISLSRVDARTFCFGVRIVRRRTVPQVLNLIPKEGEGESFEDALARVRRCLGGGGATDNADSDSDLEVVTESVTVNLRCPNSGSRMRIAGRFKPCVHMGCFDLETFVELNQR…	19965430
Hordeum vulgare	HORVU.MOREX.r3.1HG0014340.1	874	MADLASTCKDKLAYFRIKELKDILHQLGLPKQGKKQDLIDRVLALLSDEQGQRHHGWGRKNSFTKEAVAKIVDDIYSRKMQIQSAPDLATRSHTGSDLFRPKDEVNDSFQPQPVTKVRCICDSKLLNDNMIQCEDDRCHVWQHMSCVLVPDKPTEGVGPEVPPHFYCELCRLSRADPFWVTTGNPLPPLKFMSSGVANDGTSVLQTVEKTFQLSRADRETVQRSEYDLQVWCILMNDKVQFRMQWPQYAELEVNGFAVRVVTRPGSQLLGINGRDDGPLITTCSREGTNKICLRRVDNRTFCFGVRVAKRRSVPQVLNLVPKEAEGESFEDALARVRRCLGGGDTAENADSDSDLEVVTESVTVNLRCPNSGSRMKTAGRFKPCIHMGCFDLDTFVELN…	23075845
Secale cereale	SECCE1Rv1G0010090.1	872	MADLASTCKDKLAYFRIKELKDILHQLGLPKQGKKQDLIDRVLALLSDEQGQRHGWGRKNSFTKEAVAKIVDDIYRKMQIQSAPDLATRSHTGSDLFRPKDEVNDSFQPQPVTKVRCICDSKLLNDNMIQCEDDRCHVWQHMSCVLVPDKPTEGVGPEVPPHFYCELCRLSRADPFWVTTGNPLPPLKFMSSGVANDGTSVLQTVEKTFQLSRADRETVQRSEYDLQVWCILMNDKVQFRMQWPQYAELEVNGFAVRVVTRPGSQLLGINGRDDGPLITTCSREGTNKICLRRVDNRTFCFGVRVARRRSVPQVLNLVPKEAEGESFEDALTRVRRCLGGGDTAENADSDSDLEVVTESVTVNLRCPNSGSRMKTAGRFKPCVHMGCFDLDTFVELNQR…	-
Triticum urartu	TuG1812G0100000814.01.T09	880	MSCLCHFSFDLFHCPSQDKLAYFRIKELKDILHQLGLPKQGKKQDLIDRVLALLSDEQGQRHHGWGRKNSFTKEAVAKIVDDIYRKMQIQSAPDLATRSHTGSDLFRPKDEVNDSFQPQPVTKVRCICDSKLLNDNMIQCEDDRCHVWQHMSCVLVPDKPTEGVGPEVPPHFYCELCRLSRADPFWVTTGNPLPPLKFMSSGVANDGTSVLQTVEKTFQLSRADRETVQRSEYDLQVWCILMNDKVQFRMQWPQYAELEVNGFAVRVVTRPGSQLLGINGRDDGPLITTCSREGTNKICLRRVDNRTFCFGVRVAKRRSVPQVLNLVPKEAEGESFEDALTRVRRCLGGGDTAENADSDSDLEVVTESVTVNLRCPNSGSRMKTAGRFKPCIHMGCFDL…	23535596
Saccharum spontaneum	Sspon.07G0014490-1A-mRNA-1	721	MQVCPPDLPSRSHSGSDFNHFRPKEEATDFYHVETKVRCLCNSTMLNDNMIKCEDGRCQVWQHVTCVLIPDKPTEGAGPDIPPHFYCELCRLNRADPFWVTTGNPLLPVKFMSSGVGNDGASVTQIVEKTFQLSRADRETVQRPEYDLQVWCILINDKVQFRMQWPQYAELQVNGIPVRVMTRPGSQLLGINGRDDGPLVTTCSREGINKISLSRVDARTFCFGVRIVRRRTVTQVLDLIPKEGEGESFEDALARVRRCLGGGGATDNADSDSDLEVVTESVTVNLRCPNSGSRMRTAGRFKPCVHMGCFDLETFVELNQRSRKLRNCSEDVNELDVKPDGSWRVKGDAAPRDLSQWHMPDGTLCDSKEDTNPGVTSVNEFEREGTSDGHRTLKLGIKK…	-
Saccharum spontaneum	Sspon.07G0026940-1B-mRNA-1	580	VTTCSREGINKISLSRVDARTFCFGVRIVRRRTVTQVLDLIPKEGEGESFEDALARVRRCLGGGGATDNADSDSDLEVVTESVTVNLRCPNSGSRMRTAGRFKPCVHMGCFDLETFVELNQRSRKWQCPICLKNYSLENLMIDPYFNRITSLLRNCSEDVNELDVKPDGSWRVKGDAASRDLSQWHMPDGTLCDSKEDTNPGVTSVNEFEREGTSDGHRTLKLGIKKNPDGSWQVSNKAGFSTPKMPMISSPTGSYRDGEDASVNQEGGGIQFDTALNQEFDSFAHNFGQTYNTEDRQQQPLHNAADVIVLSDSDEENDPIVCPAPVYANTPTNGESFPFVTDARSGYPERYQEDAGVGTSGLGLLSNTGDFEIINWQMPYTQPEQAFQFFESNTDVGN…	-
Saccharum spontaneum	Sspon.07G0014450-4D-mRNA-1	581	MQWPQYAELQVNGIPVRVMTRPGSQLLGINGRDDGPLVTTCSREGINKISLSRVDARTFCFGVRIVRRRTVTQVLDLIPKEGEGESFEDALARVRRCLGGGGATDNADSDSDLEVVTESVTVNLRCPNSGSRMRTAGRFKPCVHMGCFDLETFVELNQRSRKWQCPICLKNYSLENLMIDPYFNRITSLLRNCSEDVNELDVKPDGSWRVKGDAASRDLSQWHMPDGTLCDSKEDTNPGVTSVNEFEREGTSDGHRTLKLGIKKNPDGSWQVSNKAGDKKPGGRNHIQNKKGFSTPKMPMISSPTGSYRDGEDASVNQEGGGIQFDTALNQEFDSFAHNFGQTYNTEDRQQQPLHNAADVIVLSDSDEENDPIVCPPPVYANTPTNGESFPFVTDARSG…	-
Digitaria exilis	Dexi3A01G0009730.1	702	MSDLASTCKDKLAYFRIKELKDILNQLGLPKQGKKQDLVERVLALLSDEQGQRHHGWGRKNALTREAVAKVVDDTYRFLVTTGNPLLPVKLMSSGVGNDGTNVSQSVEKTFQLSRSDRETVQRQEYELQVWCILINDKVQFRMQWPQYAELQVNGIPVRVVTRPGSQLLGINGRDDGPMVTTCSREGINKISLSRVDTRTFCFGVRIVRKRTFAQVLNLIPKEGEGESFVDALARVHRCLGGGGATDNADSDSDLEVVTESVTVNLRCPWQCPICLKNYSLENLMIDPYFNRIASLLRNCSEDVNELDVKPDGSWRVKGDAAPRELCQWHMADGTLCDSKEDTSPAVENLNEFKIEGTSDLPKSLKLGIKRNPNGLWQVKKPSMVGNHIQNNTGFPAPN…	-
Echinochloa crus-galli	scaffold242.160	890	MADLASTCKDKLAYFRIKELKDILNQLGLPKQGKKQDLVDRVLALLSDEQGQRHHGWGRKNALTREAVAKVVDDTYRKMQVQCAPDLASRSHSGSDFSHFRPKEEANDFFHVETKVRCLCSSTMLNDNMIKCEDDKCQVWQHMTCVLIPDKPTESVSPDVPPHFYCELCRLNRADPFWVTTGNPLPPVKFMSSGVGNDGTSVSQSVEKTFQLSRADRETVQRQEYELQVWCILLNDKVQFRMQWPQYAELQVNGIPVRVVTRPGSQLLGINGRDDGPLVTTFSREGINKISLLRVDARTFCFGVRIVRRRTVAQVLNFIPKEGEGESFVDALARVRRCLGGGGTTDNADSDSDLEVVTESVTVNLRCPNSGSRMRIAGRFKPCVHMGCFDLETFVELNQ…	-
Echinochloa crus-galli	scaffold40.478	879	MADLASTCKDKLAYFRIKELKDILNQLGLPKQGKKQDLVDRVLALLSDEQGQRHHGWGRKNTLTREAVAKVVDDTYRKMQVQCAPDLASRSHSGSDFSHFRPKEEANDFFHVETKVRCLCSSTMLNDNMIKCEDDKCKVWQHMTCVLIPDKPTEGVSPDVPPHFYCELCRLNRADPFWVTTGNPLPPVKFMSSGVGNDGTSVSQSVEKTFQLSRADRETLQRQEYELQVWCILLNDKVQFRMQWPQYAELQVNGIPVRVVTRPGSQLLGINGRDDGPLVTTYIREGINKISLSRVDARTFCFGVRIVRRRTVAQVLNLIPKEGEGESFVDALARVRRCLGGGGTTDNADSDSDLEVVTESVTVNLRCPNSGSRMRIAGRFKPCVHMGCFDLETFVELNQ…	-
Echinochloa crus-galli	scaffold513.18	758	MADLASTCKDKLAYFRIKELKDILNQLGLPKQGKKQDLVDRVLALLSDEQGQRHHGWGRKNTLTREAVAKVVDDTYRKMQVQCAPDLASRSHSGSDFSHFRPKEEANDFFHVETKVRCLCSSTMLNDNMIKCEDDKCKVWQHMTCVLIPDKPTEGVSPDVPPHFYCELCRLNRADPFWVTTGNPLPPVKFMSSGVGNDGTSVSQSVEKTFQLSRADRETLQRQEYELQVWCILLNDKVQFRMQWPQYAELQVNGIPVRVVTRPGSQLLGINGRDDGPLVTTYIREGINKISLSRVDARTFCFGVRIVRRRTVAQVLNLIPKEGEGESFVDALARVRRCLGGGGTTDNADSDSDLEVVTESVTVNLRCPNSGSRMRIAGRFKPCVHMGCFDLETFVELNQ…	-
Echinochloa crus-galli	scaffold13.180	1107	MADLASTCKDKLAYFRIKELKDILNQLGLPKQGKKQDLVDRVLALLSDEQGQRHHGWGRKNTLTREAVAKVVDDTYRKMQVQCAPDLASRSHSGSDFSHFRPKEEANDFFHVETKVRCLCSSTMLNDNMIKCEDDKCQVWQHMTCVLIPDKPTEGVSPDVPPHFYCELCRLNRADPFWVTTGNPLPPVKFMSSGVGNDGTSVSQSVEKTFQLSRADRETVQRQEYELQVWCILLNDKVQFRMQWPQYADLQVNGIPVRVVTRPGSQLLGINGRDDGRLVTTCSREGINKISLSRVDARTFCFGVRIVRRRTVAQVLNLIPKEGEGESFVDALARVRRCLGGGGTTDNADSDSDLEVVTESVTVNLRCPNSGSRMRIAGRFKPCVHMGCFDLETFVELNQ…	-
Leersia perrieri	KYUSt_contig_824.52	801	MSLWDLIDRVLALLSDEQGQRHQGWGRKTSFTKEAVAKIVDDIYSRKMQIQSAPDLATRCHSGSDFNSFRPKEEINDSLQPATKVRCVCSSTLLNDNMIKCEEDRCHVWQHMSCVLVPDKPTDGVSPEVPPNFYCELCRLSRADPFWVTTGNPLPPLKFMSSGVANDGTSVLQTVEKSFQLSRADRETVQRSDYDLQVWCILMNDKVQFRMQWPQYAELEVNGIPVRVVTRPGSQLLGINGRDDGPLITTCSREGTNKICLRRVDTRTFCFGVRVAKRRTVPQVLNLVPREADGESFNDALTRVRRCLGGGDTADNADSDSDLEVVTESVTVNLRCPNSGSRMKTAGRFKPCIHMGCFDLDTFVELNQRSRKWQCPICLKNYSLESLMVDPYFNRITSL…	-
Avena sativa	AVESA.00010b.r2.1DG0145270.1	873	MADLASTCKDKLAYFRIKELKDILHQLGLPKQGKKQDLIDRVLALVSDEQGQRHGWGRKNSFTKEAVAKIVDDIYSRKMQIQSAPDLATRCNSGSDFNPFRPKEEVNEPLQPATKVRCLCGSTLLNDNMIKCEDDRCHVWQHMSCVLVPDKPTEGASPEVPPHFYCELCRLSRADPFWVTTGNPLPALKFVSSGVANDGTSVLQTVEKTFQLSRADRETVQRSEYDLQVWCILMNDKVQFRMQWPQYAELEVNGIPVRVVTRPGSQLLGINGRDDGPLITTCSREGTNKICLRRVDTRTFCFGVRVARRRTVPQVLNLVPREAEGESFEDALTRVRRCLGGGDTTENADSDSDLEVVAESVTVNLRCPNSGSRMKTAGRFKPCIHMGCFDLDTFVELNQ…	-
Avena sativa	AVESA.00001b.r3.1Dg0002493.20	905	MFSFARLMVWSSVGGHNVVSRSVLCHPCSTSGLIFFCCSSQDKLAYFRIKELKDILHQLGLPKQGKKQDLIDRVLALVSDEQGQRHGWGRKNSFTKEAVAKIVDDIYSRKMQIQSAPDLATRCNSGSDFNPFRPKEEVNEPLQPATKVRCLCGSTLLNDNMIKCEDDRCHVWQHMSCVLVPDKPTEGASPEVPPHFYCELCRLSRADPFWVTTGNPLPALKFVSSGVANDGTSVLQTVEKTFQLSRADRETVQRSEYDLQVWCILMNDKVQFRMQWPQYAELEVNGIPVRVVTRPGSQLLGINGRDDGPLITTCSREGTNKICLRRVDTRTFCFGVRVARRRTVPQVLNLVPREAEGESFEDALTRVRRCLGGGDTTENADSDSDLEVVAESVTVNLRC…	-
Avena sativa	AVESA.00010b.r2.3DG0566370.1	872	MADLASTCKDKLAYFRIKELKDILHQLGLPKQGKKQDLIDRVLALVSDEQGQRHGWGRKNSFTKEAVAKIVDDIYRKMQIQSAPDLATRCHSGSDFNSFRPKEEVNDSLQPVTKVRCLCGSTLLNDNMIKCEDDRCHVWQHMSCVLVPDKPTEGASPEVPPHFYCELCRLSRADPFWVTTGNPLPPLKFVSSGVANDGTSVLQTVEKNFQLSRADRETVQRSEYDLQVWCILMNDKVQFRMQWPQYAELEVNGIPVRVVTRPGSQLLGINGRDDGPLITTCSREGTNKICLRRVDTRTFCFGVRVARRRTVPQVLNLVPREADGESFEDALTRVRRCLGGGDTTDNADSDSDLEVVAESVTVNLRCPNSGSRMKTAGRFKPCIHMGCFDLDTFVELNQR…	-
Avena sativa	AVESA.00010b.r2.7AG1191560.1	873	MADLASTCKDKLAYFRIKELKDILHQLGLPKQGKKQDLIDRVLALVSDEQGQRHGWGRKNSFTKEAVAKIVDDIYSRKMQIQSAPDLATRCNSGSDFNPFRPKEEVNEPLQPATKVRCLCGSTLLNDNMIKCEDDRCHVWQHMSCVLVPDKPTEGASPEVPPHFYCELCRLSRADPFWVTTGNPLPALKFVSSGVANDGTSVLQTVEKTFQLSRADRETVQRSEYDLQVWCILMNDKVQFRMQWPQYAELEVNGIPVRVVTRPGSQLLGINGRDDGPLITTCSREGTNKICLRRVDTRTFCFGVRVARRRTVPQVLNLVPREAEGESFEDALTRVRRCLGGGDTTENADSDSDLEVVAESITVNLRCPNSGSRMKTAGRFKPCIHMGCFDLDTFVELNQ…	-
Avena sativa	AVESA.00001b.r3.3Dg0002545.2	949	GWSEEEEGEETRKVLGVCSLAPFPSPPRPTGSRRRTRPRSASPAHGPGGAAGGSERVSRRGGPTRGWARRNSRPADMADLASTCKDKLAYFRIKELKDILHQLGLPKQGKKQDLIDRVLALVSDEQGQRHGWGRKNSFTKEAVAKIVDDIYSRKMQIQSAPDLATRCHSGSDFNSFRPKEEVNDSLQPVTKVRCLCGSTLLNDNMIKCEDDRCHVWQHMSCVLVPDKPTEGASPEVPPHFYCELCRLSRADPFWVTTGNPLPPLKFVSSGVANDGTSVLQTVEKNFQLSRADRETVQRSEYDLQVWCILMNDKVQFRMQWPQYAELEVNGIPVRVVTRPGSQLLGINGRDDGPLITTCSREGTNKICLRRVDTRTFCFGVRVARRRTVPQVLNLVPREA…	-
Avena sativa	AVESA.00001b.r3.7Ag0000203.17	899	MADLASTCKDKLAYFRIKELKDILHQLGLPKQGKKQDLIDRVLALVSDEQGQRHGWGRKNSFTKEAVAKIVDDIYSRKMQIQSAPDLATRCNSGSDFNPFRPKEEVNEPLQPATKVRCLCGSTLLNDNMIKCEDDRCHVWQHMSCVLVPDKPTEGASPEVPPHFYCELCRLSRADPFWVTTGNPLPALKFVSSGVANDGTSVLQTVEKTFQLSRADRETVQRSEYDLQVWCILMNDKVQFRMQWPQYAELEVNGIPVRVVTRPGSQLLGINGRDDGPLITTCSREGTNKICLRRVDTRTFCFGVRVARRRTVPQVLNLVPREAEGESFEDALTRVRRCLGGGDTTENADSDSDLEVVAESITVNLRCPNSGSRMKTAGRFKPCIHMGCFDLDTFVELNQ…	-
Oryza sativa	Os05t0125000-01	875	MADLVSSCKDKLAYFRIKELKDILNQLGLPKQGKKQDLIDRVLALLTDEQGQRHHGWGRKNSLTKEAVAKIVDDTYRKMQIQCAPDLATRSHSGSDFSFRPIEEAYDSFQPEAKVRCICSSTMVNDSMIQCEDQRCQVWQHLNCVLIPDKPGESAEVPPVFYCELCRLSRADPFWVTAGNPLLPVKFVSSGVTNDGTSVPQSVEKSFQLSRSDRETVQRQEYDLQVWCMLLNDKVQFRMQWPQYAELHVNGISVRVVTRPGSQLLGINGRDDGPLITTCSREGINKICLSRVDARTFCFGVRIAKRRTVAQVLNLVPKEAEGESFEHALARVRRCLGGGDTAENADSDSDLEVVAESVTVNLRCPNSGSRMRIAGRFKPCIHMGCFDLETFVELNQRSR…	16261349
Eragrostis tef	Et_9A_061742	859	MADLASTCKDKLAYFRIKELKDILHQLGLPKQGKKQDLVDRVLALLSDDQGQRHHGWGRKNAFTREAVAKIVDDTYRKMQVQPSPDLASRSHSGSDFSHFRPKEETNDFYHTETKVRCLCNSTMLNDNMIKCEDAKCQVWQHMSCVLIPDKPTESASPDVPLHFYCELCRLSRADPFWVTTGNPLLPVKFMSSGIGHDGTSVTQSVEKTFQLSRQERETIQRAEYDLQAWCILINDKVQFRMQWPQYAELQVNGYPVRVVARPGSQLLGINGRDDGPLITAVSRDGINKVCLTRVDTRTFCFGVRIVRRRTVAQVLNLIPKEGEGESFQDALARVRRCLGGGDATDNADSDSDLEVNSGSRMRIAGRFKPCVHMGCFDLETFVELNQRSRKWQCPICLK…	-
Eragrostis tef	Et_9B_064416	859	MADLASTCKDKLAYFRIKELKDILHQLGLPKQGKKQDLVDRVLALLSDDQGQRHHGWGRKNAFTKEAVAKIVDDTYRKMQVQPSPDLASRSHSGSDFSHFRPKEEANDFYHTETKVRCLCNSTMLNDNMIKCEDAKCQVWQHMSCVLIPDKPTESASPDVPLHFYCELCRLSRADPFWVTTGNPLLPVKFMSSGVGHDGTSVTQSVEKTFQLSRQERETIQRAEYDLQAWCILINDKVQFRMQWPQYAELQVNGYPVRVVARPGSQLLGINGRDDGPLITAVSRDGINKICLSRVDTRTFCFGVRIVRRRTVAQVLNLIPKEGEGESFQDALARVRRCLGGGGATDNADSDSDLEVNSGSRMKIAGRFKPCVHMGCFDLETFVELNQRSRKWQCPICLK…	-
Nicotiana attenuata	OIT36160	854	VPVMWAKKNSVGKEEVAKLVDGIYRKMQVSGATDLASKSQVVSDSSNVKLKEEIEDTYQMKIRCPCGSSLQTETMIQCEDRRCRTWQHVSCVVVPEKPMEGGVPPIPPETFYCELCRLSRADPFLATMANPLYPAKLAITSVPVDGTSPIQRIEKTFHLTRADRDLLLKQEYDVQVVWCVLLNDKVQFRMQWPQYADLQVNGIPVRCINRPGSQLLGANGRDDGPIKGFRFPGCFSQVYITPCSRDGINKIILTGCDARVFCLGVRLVNRRTFQQVVLNLIPKEADGEVFDDALARVRRCVGGGTATENADSDSDLEVVADFIPVNLRCPMSGSRMKVAGRFKPCVHMGCFDLEVFVEMNQSLIQIKMSFWQCPICLKNYSLEHVIIDPYFNQITSQLR…	-
Nicotiana attenuata	OIT22109	878	MDLVASCKDKLAYFRIKELKDVLTQLGLSKQGKKQDLVDRILATLSDERVSGMWPKKNSVGKEDVAKLVDDIYRKMQVGGATELASKSQVVSDSSNVKLKEEIEDSSYHMKIRCVCASSLQTETMIQCEDRRCHTWQHVRCVIIPDKPMEGGDPPIPPTTFYCELCRLGRADPFWVTMGHPLYPSKLSITSVPADGTNPVQSIEKTFQITRADRDLLAKQEYDLQAWCMLLNDKVQFRMQWPQYADLQVNGVPVRAINRPGSQLLGANGRDDGPIITPCTRDGINKITLTGCDARVFCLGVRLVKRRTVQQVLSLIPKESDGEQFEDALTRVRRCVSGGTATENADSDSDLEVVADCIPVNLRCPMSGSRMKVAGRFKPCIHMGCFDLEVFVEMNKRSR…	-
Nicotiana attenuata	OIT20895	374	MQEFKSQVVSDSNNVKLKEEIEDSYQMKIRCPCGSSSQTETMIQCEDRRCRTWQHVSCVIIPEKPIEGGALPNPPETFYCELCRLSRADPFWEMIENPLYPVKLAFTSVPADGTNIEQRIEKTFQLTTAGRNLLAKQDYDLQAWCLLLNDKVQFKMQWPQHADLQVNGIPVHCIDRTGSQLLGANGRDYGAIITQCSRDGINKILFGGLDARVFCLGVRLVKRRTFQQILNMIRKEPDGEIFEDALARVRRCVGGRTATENADSDPDLEAVVTDFVPVNLRCPLSGSRINVAGRFKPCVHMGCFDLEIFLEMNQRSRKWQCPICLKNYSLDDVVIDPYFNRITSQLRTCGEKVAEVEIKPDGSWRAKADGDLGH	-
Brachypodium distachyon	KQK07854	873	MADLASTCKDKLAYFRIKELKDILNQLGLPKQGKKQDLIDRVLALLSDEQGQRHHGWGRKNSVTKEAVAKVVDDIYRKMQIQCAPDLATRSHSGSDFNHLRPKEEVNDSSQPETKVRCLCGSTLLNDNMIQCEAERCHVWQHMTCVLIPDKPTEGVSPEVPPHFYCELCRLSRADPFWVTTGNPLPPLKFMSSGVANDGTSVLQTVEKNFQLSRAEREAVQRSEYDLQAWCILMNDKVQFRMQWPQYAELEVNGIPVRVVTRPGSQLLGLNGRDDGPLITTCSREGPNKICLRRVDTRTFCFGVRVARRRTVPQVLNLVPKEAEGESFEDALTRVRRCLGGGDTAENADSDSDLEVVAESVTVNLRCPNSGSRMKTAGRFKPCVHMGCFDLDTFVELNQ…	20148030
Setaria italica	KQL13150	890	MADLASTCKDKLAYFRIKELKDILNQLGLPKQGKKQDLVDRVLALLSDEQGQRHLGWGRKNALTREAVAKVVDDTYSRKMQVQCAPDLASRSHSGSDFSHFRPKEEANDYYHVESKVRCLCSSTMLNDNMIKCEDAKCQVWQHMTCVLIPDRPTEGVSPEVPPHFYCELCRLSRADPFWLTIGNPLLPVKFMSSGVGNDGTSVSQSVEKTFQLSRSDRETIQRPEFELQVWCILINDKVQFRMQWPQYAELQVNGIPVRVVTRPGSQLLGINGRDDGPLVTTCSLREGINKISLSRVDTRTFCFGVRIVRRRTIAQVLSLIPKEGEGESFMDALARVRRCLGGGGATDNADSDSDLEVVTESVTVNLRCPNSGSRMRIAGRFKPCVHMGCFDLETFVEL…	22580951
Triticum spelta	TraesTSP1A01G079200.1	845	MADLASSCKDKLAYFRIKELKDILHQLGLPKQGKKQDLIDRVLALLSDEQGQRHHGWGRKNSFTKEAVAKIVDDIYRKMQIQSAPDLATRSHTGSDLFRPKDEVNDSFQPQPVTKVRCICDSKLLNDNMIQCEDDRCHVWQHMSCVLVPDKPTEGVGPEVPPHFYCELCRLSRADPFWVTTGNPLPPLKFMSSGVANDGTSVLQTVEKTFQLSRADRETVQRSEYDLQVWCILMNDKVQFRMQWPQYAELEVNGFAVRVVTRPGSQLLGINGRDDGPLITTCSREGTNKICLRRVDNRTFCFGVRVAKRRSVPQVLNLVPKEAEGESFEDALTRVRRCLGGGDTAENADSDSDLEVVTESVTVNLRCPNSGSRMKTAGRFKPCIHMGCFDLDTFVELNQ…	-
Triticum spelta	TraesTSP1B01G089800.1	847	MADLASTCKDKLAYFRIKELKDILHQLGLPKQGKKQDLIDRVLALLSDEQGQRHHGWGRKNSFTKEAVAKIVDDIYSRKMQIQSAPDLATRSHTGSDLFRPKDEVNDSFQPQPVTKVRCICDSKLLNDNMIQCEDDRCHVWQHMSCVLVPDKPTEGVGPEVPPHFYCELCRLSRADPFWVTTGNPLPPLKFMSSGVANDGTSVLQTVEKTFQLSRADRETVQRSEYDLQVWCILMNDKVQFRMQWPQYAELEVNGFAVRVVTRPGSQLLGINGRDDGPLITTCSREGTNKICLRRVDNRTFCFGVRVARRRSVPQVLNLVPKEAEGESFEDALTRVRRCLGGGDTAENADSDSDLEVVTESVTVNLRCPNSGSRMKTAGRFKPCVHMGCFDLDTFVELN…	-
Triticum spelta	TraesTSP1D01G078900.1	873	MADLASTCKDKLAYFRIKELKDILHQLGLPKQGKKQDLIDRVLALLSDEQGQRHHGWGRKNSFTKEAVAKIIDDIYRKMQIQSAPDLATRSHTGSDLFRPKDEVNDSFQPQPVTKVRCICDSKLLNDNMIQCEDDRCHVWQHMSCVLVPDKPTEGVGPEVPPHFYCELCRLSRADPFWVTTGNPLPPLKFMSSGVANDGTSVLQTVEKTFQLSRADRETVQRSEYDLQVWCILMNDKVQFRMQWPQYAELEVNGFAVRVVTRPGSQLLGINGRDDGPLITTCSREGTNKICLRRVDNRTFCFGVRVARRRSVPQVLNLVPKEAEGESFEDALTRVRRCLGGGDTAENADSDSDLEVVTESVTVNLRCPNSGSRMKTAGRFKPCVHMGCFDLDTFVELNQ…	-
Arachis hypogaea	arahy.Tifrunner.gnm2.ann2.Ah03g023600.1	880	MDLASSCKEKLAYFRIKELKDVLTQLGLSKQGKKQDLVDRILSMLSDDQVSKMFAKKNAIGKEQVAKLVDDTYRKMQISGATDLASKGQGASDSSNVKIKGEKDDSFQSDTKIRCICGSTLDTDPLVKCDDPRCHVWQHINCVIVPEKPMEGVLPVPDKFYCELCRLSRADPFWVSMGHPLFPVKLSITSNPTDGSNPMQSVDRTFQLTRADKDLVSKPEFDIQAWCMLLNDKVSFRMQWPQYTDLQVNGVPVRAINRPGSQLLGANGRDDGPIITPYTKDGINKITLTGCDARIFCVGVRIVKRRSMQQILNIIPKEPEGEQFDDALARVRRCVGGGNEDDNADSDSDLEVVSDTFSISLRCPMSGSRMKIAGRFKPCIHMGCFDLEVFVEMNQRSRK…	-
Arachis hypogaea	arahy.Tifrunner.gnm2.ann2.Ah08g173300.1	883	MDLVSSCKEKLNSFRIKELKDVLTQLGLSKQGKKQDLVDRILSILSDEQASKMWAKKNVIGKEQVAKLVDDTFRKLQVSGAIDLASKGQGSSPDVSNVKIKGEVDEVFQEDTKIRCLCGSSLETDPLIKCEDTRCHVWQHINCVIIPEKPMEPIPPLPQKFYCELCRLTRADPFWVSVATPMFPVKLTTTHIPTDGANPVQSVDRTFQLTRADKDLVSRPEFDVQAWCMLLNDKVSYRMQWPQYTDLQVNGVPVRVINRPGSQLLGANGRDDGPIITPYTKDGINKISLTGCDARIFCLGVRIVKRRSLQQILNTIPKESDGERFEDALARVCSRVGGGNADDNADSDSDLEVVSDTFTINLRCPMSGSRMRVAGRFKPCAHMGCFDLEIFVEMNQRSR…	-
Arachis hypogaea	arahy.Tifrunner.gnm2.ann2.Ah13g042100.1	494	MDLASSCKEKLAYFRIKELKDVLTQLGLSKQGKKQDLVDRILSMLSDDQVSKMFAKKNAIGKEQVAKLVDDTYRKMQISGATDLASKGQGASDSSNVKIKGEKDDSFQSDTKIRCICGSTLDTDPLVKCDDPRCHVWQHINCVIVPEKPMEGVLPVPDKFYCELCRLSRADPFWVSMGHPLFPVKLSITSNPTDGSNPMQSVDRTFQLTRADKDLVSKPEFDIQAWCMLLNDKVSFRMQWPQYTDLQVNGVPVRAINRPGSQLLGANGRDDGPIITPYTKDGINKITLTGCDARIFCVGVRIVKRRSMQQILNIIPKEPEGEQFDDALARVRRCVGGGNEDDNADSDSDLEVVSDTFSISLRCPMSGSRMKIAGRFKPCIHMGCFDLEVFVEMNQRSRK…	-
Arachis hypogaea	arahy.Tifrunner.gnm2.ann2.Ah18g052400.1	883	MDLVSSCKEKLNSFRIKELKDVLTQLGLSKQGKKQDLIDRILSILSDEQASKIWAKKNAIGKEQVAKLVDDTFRKLQVSGAIDLASKGQGSSPDVSNVKIKGEVDEIFQEETKIRCLCGSSLETDPLIKCEDTRCHVWQHINCVIIPEKPMEPIPPLPQKFYCELCRLTRADPFWVSVATPMFPVKLTTTHIPTDGANPVQSVDRTFQLTRADKDLVSRPEFDVQAWCMLLNDKVSYRMQWPQYTDLQVNGVPVRVINRPGSQLLGANGRDDGPIITPYTKDGINKISLTGCDARIFCLGVRIVKRRSLQQILNTIPKESDGERFEDALARVCSRVGGGNADDNADSDSDLEVVSDTFTINLRCPMSGSRMRVAGRFKPCAHMGCFDLEIFVEMNQRSR…	-
Triticum timopheevii	Tritim_EIv0.3_0016410.3	873	MADLASSCKDKLAYFRIKELKDILHQLGLPKQGKKQDLIDRVLALLSDEQGQRHHGWGRKNSFTKEAVAKIVEDIYSRKMQIQSAPDLATRSHTGSDLFRPKDEVNDSFQPQPVTKVRCICDSKLLNDNMIQCEDDRCHVWQHMSCVLVSDKPTEGVGPEVPPHFYCELCRLSRADPFWVTTGNPLPPLKFMASGVANDGTSVLQTVEKTFQLSRADRETVQRSEYDLQVWCILMNDKVQFRMQWPQYAELEVNGFAVRVVTRPGSQLLGINGRDDGPLITTCSREGTNKICLRRVDNRTFCFGVRVAKRRSVPQVLNLVPKEAEGESFEDALARVRRCLGGGDTAENADSDSDLEVVTESVTVNLRCPNSGSRMKTAGRFKPCIHMGCFDLDTFVELN…	-
