# Supplementary material for: A wheat MYB transcription factor activates defense by repressing TaSIZ1 in response to branched-chain amino acid accumulation
Source: Plant Cell. 2026 May 6;38(5):koag135. doi: 10.1093/plcell/koag135 (PMC13196585; doi:10.1093/plcell/koag135)
Supplement: koag135_Supplementary_Data [file koag135_supplementary_data.zip › Supplemental Data Set S2.xlsx]

## Sheet: Data Set S2
Supplemental Data Set S2: Differentially abundant proteins (DAPs) identified in nuclear proteomic data between the TaBCAT1 double disruption mutant and wild-type plants. GO enrichment analysis was performed using UniProt to classify DAPs based on their likely cellular compartment (“Classification”). The abundance ratio (“Ratio”) reflects differential abundance when comparing datasets between the …
UniProtID	Ratio	Abundance	Classification	Protein names	Gene Ontology (biological process)	Gene Ontology (cellular component)	Gene Ontology (GO)	Gene Ontology (molecular function)	Gene Ontology IDs	Subcellular location [CC]
A0A3B6LWU5	10.121	MORE	Nuclear Protein	Kinetochore protein NDC80	attachment of mitotic spindle microtubules to kinetochore [GO:0051315]; cell division [GO:0051301]	Ndc80 complex [GO:0031262]; nucleus [GO:0005634]	Ndc80 complex [GO:0031262]; nucleus [GO:0005634]; attachment of mitotic spindle microtubules to kinetochore [GO:0051315]; cell division [GO:0051301]		GO:0005634; GO:0031262; GO:0051301; GO:0051315	SUBCELLULAR LOCATION: Chromosome, centromere, kinetochore {ECO:0000256|RuleBase:RU368072}. Nucleus {ECO:0000256|RuleBase:RU368072}.
A0A3B6RR76	7.311	MORE	Nuclear Protein	Histone H2B		nucleosome [GO:0000786]; nucleus [GO:0005634]	nucleosome [GO:0000786]; nucleus [GO:0005634]; DNA binding [GO:0003677]; protein heterodimerization activity [GO:0046982]; structural constituent of chromatin [GO:0030527]	DNA binding [GO:0003677]; protein heterodimerization activity [GO:0046982]; structural constituent of chromatin [GO:0030527]	GO:0000786; GO:0003677; GO:0005634; GO:0030527; GO:0046982	SUBCELLULAR LOCATION: Nucleus {ECO:0000256|RuleBase:RU000451}.
A0A3B5YY59	6.45	MORE	Nuclear Protein	Importin N-terminal domain-containing protein	protein import into nucleus [GO:0006606]	cytoplasm [GO:0005737]; nucleus [GO:0005634]	cytoplasm [GO:0005737]; nucleus [GO:0005634]; nuclear import signal receptor activity [GO:0061608]; nuclear localization sequence binding [GO:0008139]; small GTPase binding [GO:0031267]; protein import into nucleus [GO:0006606]	nuclear import signal receptor activity [GO:0061608]; nuclear localization sequence binding [GO:0008139]; small GTPase binding [GO:0031267]	GO:0005634; GO:0005737; GO:0006606; GO:0008139; GO:0031267; GO:0061608	SUBCELLULAR LOCATION: Cytoplasm {ECO:0000256|ARBA:ARBA00004496}.
A0A3B6RDA4	6.014	MORE	Nuclear Protein	Proteasome subunit beta	proteasomal protein catabolic process [GO:0010498]	cytoplasm [GO:0005737]; nucleus [GO:0005634]; proteasome core complex, beta-subunit complex [GO:0019774]	cytoplasm [GO:0005737]; nucleus [GO:0005634]; proteasome core complex, beta-subunit complex [GO:0019774]; endopeptidase activity [GO:0004175]; threonine-type endopeptidase activity [GO:0004298]; proteasomal protein catabolic process [GO:0010498]	endopeptidase activity [GO:0004175]; threonine-type endopeptidase activity [GO:0004298]	GO:0004175; GO:0004298; GO:0005634; GO:0005737; GO:0010498; GO:0019774	SUBCELLULAR LOCATION: Cytoplasm {ECO:0000256|RuleBase:RU004203}. Nucleus {ECO:0000256|RuleBase:RU004203}.
A0A3B6RJH1	3.897	MORE	Nuclear Protein	Polyadenylate-binding protein (PABP)		cytosol [GO:0005829]; nucleus [GO:0005634]; ribonucleoprotein complex [GO:1990904]	cytosol [GO:0005829]; nucleus [GO:0005634]; ribonucleoprotein complex [GO:1990904]; mRNA 3'-UTR binding [GO:0003730]; poly(A) binding [GO:0008143]; poly(U) RNA binding [GO:0008266]	mRNA 3'-UTR binding [GO:0003730]; poly(A) binding [GO:0008143]; poly(U) RNA binding [GO:0008266]	GO:0003730; GO:0005634; GO:0005829; GO:0008143; GO:0008266; GO:1990904	SUBCELLULAR LOCATION: Cytoplasm {ECO:0000256|RuleBase:RU362004}.
A0A3B6QDU9	3.258	MORE	Nuclear Protein	40S ribosomal protein S24	translation [GO:0006412]	ribonucleoprotein complex [GO:1990904]; ribosome [GO:0005840]	ribonucleoprotein complex [GO:1990904]; ribosome [GO:0005840]; structural constituent of ribosome [GO:0003735]; translation [GO:0006412]	structural constituent of ribosome [GO:0003735]	GO:0003735; GO:0005840; GO:0006412; GO:1990904
A0A3B6FVU9	3.254	MORE	Nuclear Protein	MADS-box domain-containing protein	positive regulation of transcription by RNA polymerase II [GO:0045944]; regulation of transcription by RNA polymerase II [GO:0006357]	nucleus [GO:0005634]	nucleus [GO:0005634]; DNA-binding transcription factor activity, RNA polymerase II-specific [GO:0000981]; protein dimerization activity [GO:0046983]; RNA polymerase II cis-regulatory region sequence-specific DNA binding [GO:0000978]; positive regulation of transcription by RNA polymerase II [GO:0045944]; regulation of transcription by RNA polymerase II [GO:0006357]	DNA-binding transcription factor activity, RNA polymerase II-specific [GO:0000981]; protein dimerization activity [GO:0046983]; RNA polymerase II cis-regulatory region sequence-specific DNA binding [GO:0000978]	GO:0000978; GO:0000981; GO:0005634; GO:0006357; GO:0045944; GO:0046983	SUBCELLULAR LOCATION: Nucleus {ECO:0000256|ARBA:ARBA00004123}.
A0A3B6SNM6	3.184	MORE	Nuclear Protein	GTP-binding nuclear protein	protein import into nucleus [GO:0006606]; ribosomal subunit export from nucleus [GO:0000054]	cytoplasm [GO:0005737]; nucleus [GO:0005634]	cytoplasm [GO:0005737]; nucleus [GO:0005634]; GTP binding [GO:0005525]; GTPase activity [GO:0003924]; protein import into nucleus [GO:0006606]; ribosomal subunit export from nucleus [GO:0000054]	GTP binding [GO:0005525]; GTPase activity [GO:0003924]	GO:0000054; GO:0003924; GO:0005525; GO:0005634; GO:0005737; GO:0006606	SUBCELLULAR LOCATION: Nucleus {ECO:0000256|ARBA:ARBA00004123, ECO:0000256|RuleBase:RU363057}.
A0A3B6LKQ7	2.877	MORE	Nuclear Protein	DNA topoisomerase 6 subunit B (EC 5.6.2.2)	DNA topological change [GO:0006265]	cytosol [GO:0005829]; DNA topoisomerase type II (double strand cut, ATP-hydrolyzing) complex [GO:0009330]; nucleus [GO:0005634]; small ribosomal subunit [GO:0015935]	cytosol [GO:0005829]; DNA topoisomerase type II (double strand cut, ATP-hydrolyzing) complex [GO:0009330]; nucleus [GO:0005634]; small ribosomal subunit [GO:0015935]; ATP binding [GO:0005524]; DNA binding [GO:0003677]; DNA topoisomerase type II (double strand cut, ATP-hydrolyzing) activity [GO:0003918]; DNA topological change [GO:0006265]	ATP binding [GO:0005524]; DNA binding [GO:0003677]; DNA topoisomerase type II (double strand cut, ATP-hydrolyzing) activity [GO:0003918]	GO:0003677; GO:0003918; GO:0005524; GO:0005634; GO:0005829; GO:0006265; GO:0009330; GO:0015935	SUBCELLULAR LOCATION: Nucleus {ECO:0000256|HAMAP-Rule:MF_03165}.
A0A3B6EG98	2.609	MORE	Nuclear Protein	CENP-C	attachment of mitotic spindle microtubules to kinetochore [GO:0051315]; kinetochore assembly [GO:0051382]; spindle attachment to meiosis I kinetochore [GO:0051455]	kinetochore [GO:0000776]; nucleus [GO:0005634]	kinetochore [GO:0000776]; nucleus [GO:0005634]; centromeric DNA binding [GO:0019237]; attachment of mitotic spindle microtubules to kinetochore [GO:0051315]; kinetochore assembly [GO:0051382]; spindle attachment to meiosis I kinetochore [GO:0051455]	centromeric DNA binding [GO:0019237]	GO:0000776; GO:0005634; GO:0019237; GO:0051315; GO:0051382; GO:0051455
A0A3B6EMI0	2.561	MORE	Nuclear Protein	RNase III domain-containing protein	regulation of gene expression [GO:0010468]; RNA processing [GO:0006396]; rRNA processing [GO:0006364]	nucleus [GO:0005634]	nucleus [GO:0005634]; double-stranded RNA binding [GO:0003725]; ribonuclease III activity [GO:0004525]; regulation of gene expression [GO:0010468]; RNA processing [GO:0006396]; rRNA processing [GO:0006364]	double-stranded RNA binding [GO:0003725]; ribonuclease III activity [GO:0004525]	GO:0003725; GO:0004525; GO:0005634; GO:0006364; GO:0006396; GO:0010468
M4VSR0	2.388	MORE	Nuclear Protein	Low temperature-responsive RNA-binding protein		nucleus [GO:0005634]	nucleus [GO:0005634]; mRNA binding [GO:0003729]	mRNA binding [GO:0003729]	GO:0003729; GO:0005634
A0A3B6RGF1	2.357	MORE	Nuclear Protein	RRM domain-containing protein	mRNA export from nucleus [GO:0006406]	nucleus [GO:0005634]	nucleus [GO:0005634]; mRNA binding [GO:0003729]; mRNA export from nucleus [GO:0006406]	mRNA binding [GO:0003729]	GO:0003729; GO:0005634; GO:0006406
W5EH10	2.344	MORE	Nuclear Protein	Ribonucloprotein	maturation of LSU-rRNA [GO:0000470]; maturation of SSU-rRNA [GO:0030490]; mRNA splicing, via spliceosome [GO:0000398]	box C/D RNP complex [GO:0031428]; cytosolic large ribosomal subunit [GO:0022625]; nucleolus [GO:0005730]; precatalytic spliceosome [GO:0071011]; small-subunit processome [GO:0032040]; U4/U6 x U5 tri-snRNP complex [GO:0046540]	box C/D RNP complex [GO:0031428]; cytosolic large ribosomal subunit [GO:0022625]; nucleolus [GO:0005730]; precatalytic spliceosome [GO:0071011]; small-subunit processome [GO:0032040]; U4/U6 x U5 tri-snRNP complex [GO:0046540]; RNA binding [GO:0003723]; maturation of LSU-rRNA [GO:0000470]; maturation of SSU-rRNA [GO:0030490]; mRNA splicing, via spliceosome [GO:0000398]	RNA binding [GO:0003723]	GO:0000398; GO:0000470; GO:0003723; GO:0005730; GO:0022625; GO:0030490; GO:0031428; GO:0032040; GO:0046540; GO:0071011	SUBCELLULAR LOCATION: Nucleus, nucleolus {ECO:0000256|ARBA:ARBA00004604, ECO:0000256|RuleBase:RU366039}.
A0A3B6TRQ8	2.325	MORE	Nuclear Protein	RNA-binding Ras-GAP SH3 binding protein		cytosol [GO:0005829]; intracellular organelle [GO:0043229]; ribonucleoprotein complex [GO:1990904]	cytosol [GO:0005829]; intracellular organelle [GO:0043229]; ribonucleoprotein complex [GO:1990904]; mRNA binding [GO:0003729]	mRNA binding [GO:0003729]	GO:0003729; GO:0005829; GO:0043229; GO:1990904
A0A3B6KB58	2.315	MORE	Nuclear Protein	RRM domain-containing protein	mRNA splicing, via spliceosome [GO:0000398]	nuclear speck [GO:0016607]	nuclear speck [GO:0016607]; RNA binding [GO:0003723]; mRNA splicing, via spliceosome [GO:0000398]	RNA binding [GO:0003723]	GO:0000398; GO:0003723; GO:0016607
A0A3B6GVT6	2.249	MORE	Nuclear Protein	RNA helicase (EC 3.6.4.13)		cytoplasm [GO:0005737]; nucleus [GO:0005634]; ribonucleoprotein complex [GO:1990904]	cytoplasm [GO:0005737]; nucleus [GO:0005634]; ribonucleoprotein complex [GO:1990904]; ATP binding [GO:0005524]; hydrolase activity [GO:0016787]; RNA binding [GO:0003723]; RNA helicase activity [GO:0003724]	ATP binding [GO:0005524]; hydrolase activity [GO:0016787]; RNA binding [GO:0003723]; RNA helicase activity [GO:0003724]	GO:0003723; GO:0003724; GO:0005524; GO:0005634; GO:0005737; GO:0016787; GO:1990904
A0A3B6RFZ8	2.245	MORE	Nuclear Protein	Brix domain-containing protein	rRNA processing [GO:0006364]	Mpp10 complex [GO:0034457]; nucleolus [GO:0005730]; small-subunit processome [GO:0032040]	Mpp10 complex [GO:0034457]; nucleolus [GO:0005730]; small-subunit processome [GO:0032040]; rRNA primary transcript binding [GO:0042134]; sLESSRNA binding [GO:0030515]; rRNA processing [GO:0006364]	rRNA primary transcript binding [GO:0042134]; sLESSRNA binding [GO:0030515]	GO:0005730; GO:0006364; GO:0030515; GO:0032040; GO:0034457; GO:0042134
A0A3B6B0R5	2.232	MORE	Nuclear Protein	Tudor domain-containing protein	cell division [GO:0051301]; homologous recombination [GO:0035825]; mitotic sister chromatid cohesion [GO:0007064]	nucleus [GO:0005634]	nucleus [GO:0005634]; cell division [GO:0051301]; homologous recombination [GO:0035825]; mitotic sister chromatid cohesion [GO:0007064]		GO:0005634; GO:0007064; GO:0035825; GO:0051301
A0A3B6RQD3	2.183	MORE	Nuclear Protein	Ubiquitin-like domain-containing protein	modification-dependent protein catabolic process [GO:0019941]; protein ubiquitination [GO:0016567]	cytoplasm [GO:0005737]; nucleus [GO:0005634]	cytoplasm [GO:0005737]; nucleus [GO:0005634]; mRNA binding [GO:0003729]; protein tag activity [GO:0031386]; ubiquitin protein ligase binding [GO:0031625]; modification-dependent protein catabolic process [GO:0019941]; protein ubiquitination [GO:0016567]	mRNA binding [GO:0003729]; protein tag activity [GO:0031386]; ubiquitin protein ligase binding [GO:0031625]	GO:0003729; GO:0005634; GO:0005737; GO:0016567; GO:0019941; GO:0031386; GO:0031625	SUBCELLULAR LOCATION: Cytoplasm {ECO:0000256|ARBA:ARBA00004496}.
A0A1D5YUV5	2.149	MORE	Nuclear Protein	AAA+ ATPase domain-containing protein	DNA repair [GO:0006281]; DNA-templated DNA replication [GO:0006261]	DNA replication factor C complex [GO:0005663]; nucleus [GO:0005634]	DNA replication factor C complex [GO:0005663]; nucleus [GO:0005634]; ATP binding [GO:0005524]; ATP hydrolysis activity [GO:0016887]; DNA binding [GO:0003677]; DNA repair [GO:0006281]; DNA-templated DNA replication [GO:0006261]	ATP binding [GO:0005524]; ATP hydrolysis activity [GO:0016887]; DNA binding [GO:0003677]	GO:0003677; GO:0005524; GO:0005634; GO:0005663; GO:0006261; GO:0006281; GO:0016887
A0A3B6LX99	2.109	MORE	Nuclear Protein	Protein BCCIP homolog		nucleus [GO:0005634]	nucleus [GO:0005634]		GO:0005634
A0A3B5XZM1	1.99	MORE	Nuclear Protein	60S ribosomal export protein NMD3	protein transport [GO:0015031]; ribosomal large subunit export from nucleus [GO:0000055]	cytoplasm [GO:0005737]; nucleus [GO:0005634]	cytoplasm [GO:0005737]; nucleus [GO:0005634]; ribosomal large subunit binding [GO:0043023]; protein transport [GO:0015031]; ribosomal large subunit export from nucleus [GO:0000055]	ribosomal large subunit binding [GO:0043023]	GO:0000055; GO:0005634; GO:0005737; GO:0015031; GO:0043023	SUBCELLULAR LOCATION: Cytoplasm {ECO:0000256|RuleBase:RU364108}. Nucleus {ECO:0000256|RuleBase:RU364108}.
A0A3B6IN30	1.928	MORE	Nuclear Protein	Uncharacterized protein	RNA catabolic process [GO:0006401]	nucleus [GO:0005634]	nucleus [GO:0005634]; ATP binding [GO:0005524]; hydrolase activity [GO:0016787]; RNA binding [GO:0003723]; RNA helicase activity [GO:0003724]; RNA catabolic process [GO:0006401]	ATP binding [GO:0005524]; hydrolase activity [GO:0016787]; RNA binding [GO:0003723]; RNA helicase activity [GO:0003724]	GO:0003723; GO:0003724; GO:0005524; GO:0005634; GO:0006401; GO:0016787
W5HY47	1.919	MORE	Nuclear Protein	Large ribosomal subunit protein uL24c	translation [GO:0006412]	mitochondrion [GO:0005739]; ribonucleoprotein complex [GO:1990904]; ribosome [GO:0005840]	mitochondrion [GO:0005739]; ribonucleoprotein complex [GO:1990904]; ribosome [GO:0005840]; RNA binding [GO:0003723]; structural constituent of ribosome [GO:0003735]; translation [GO:0006412]	RNA binding [GO:0003723]; structural constituent of ribosome [GO:0003735]	GO:0003723; GO:0003735; GO:0005739; GO:0005840; GO:0006412; GO:1990904
A0A3B6HWB9	1.86	MORE	Nuclear Protein	Chromatin-remodeling ATPase ILESS80 (EC 3.6.4.-)	DNA repair [GO:0006281]	ILESS80 complex [GO:0031011]	ILESS80 complex [GO:0031011]; ATP binding [GO:0005524]; ATP hydrolysis activity [GO:0016887]; ATP-dependent chromatin remodeler activity [GO:0140658]; DNA binding [GO:0003677]; histone binding [GO:0042393]; DNA repair [GO:0006281]	ATP binding [GO:0005524]; ATP hydrolysis activity [GO:0016887]; ATP-dependent chromatin remodeler activity [GO:0140658]; DNA binding [GO:0003677]; histone binding [GO:0042393]	GO:0003677; GO:0005524; GO:0006281; GO:0016887; GO:0031011; GO:0042393; GO:0140658	SUBCELLULAR LOCATION: Nucleus {ECO:0000256|RuleBase:RU368001}.
A0A3B6FJI0	1.854	MORE	Nuclear Protein	DNA/RNA-binding protein Alba-like domain-containing protein		nucleus [GO:0005634]	nucleus [GO:0005634]; RNA binding [GO:0003723]	RNA binding [GO:0003723]	GO:0003723; GO:0005634
A0A3B6PMH4	1.797	MORE	Nuclear Protein	Tudor domain-containing protein	cell division [GO:0051301]; homologous recombination [GO:0035825]; mitotic sister chromatid cohesion [GO:0007064]	chromatin [GO:0000785]; nucleus [GO:0005634]	chromatin [GO:0000785]; nucleus [GO:0005634]; cell division [GO:0051301]; homologous recombination [GO:0035825]; mitotic sister chromatid cohesion [GO:0007064]		GO:0000785; GO:0005634; GO:0007064; GO:0035825; GO:0051301
A0A3B6NUZ4	1.78	MORE	Nuclear Protein	Nucleoprotein TPR/MLP1 domain-containing protein	mRNA export from nucleus [GO:0006406]; protein import into nucleus [GO:0006606]	nuclear pore [GO:0005643]	nuclear pore [GO:0005643]; structural constituent of nuclear pore [GO:0017056]; mRNA export from nucleus [GO:0006406]; protein import into nucleus [GO:0006606]	structural constituent of nuclear pore [GO:0017056]	GO:0005643; GO:0006406; GO:0006606; GO:0017056
A0A3B5XUH9	1.77	MORE	Nuclear Protein	Arginine/serine-rich splicing factor	mRNA splicing, via spliceosome [GO:0000398]	nuclear speck [GO:0016607]	nuclear speck [GO:0016607]; RNA binding [GO:0003723]; zinc ion binding [GO:0008270]; mRNA splicing, via spliceosome [GO:0000398]	RNA binding [GO:0003723]; zinc ion binding [GO:0008270]	GO:0000398; GO:0003723; GO:0008270; GO:0016607
A0A3B6C4Y7	1.763	MORE	Nuclear Protein	Uncharacterized protein			chromatin binding [GO:0003682]; metal ion binding [GO:0046872]	chromatin binding [GO:0003682]; metal ion binding [GO:0046872]	GO:0003682; GO:0046872
Q95H54	1.76	MORE	Nuclear Protein	Large ribosomal subunit protein bL20c (50S ribosomal protein L20, chloroplastic)	ribosomal large subunit assembly [GO:0000027]; translation [GO:0006412]	chloroplast [GO:0009507]; ribonucleoprotein complex [GO:1990904]; ribosome [GO:0005840]	chloroplast [GO:0009507]; ribonucleoprotein complex [GO:1990904]; ribosome [GO:0005840]; rRNA binding [GO:0019843]; structural constituent of ribosome [GO:0003735]; ribosomal large subunit assembly [GO:0000027]; translation [GO:0006412]	rRNA binding [GO:0019843]; structural constituent of ribosome [GO:0003735]	GO:0000027; GO:0003735; GO:0005840; GO:0006412; GO:0009507; GO:0019843; GO:1990904	SUBCELLULAR LOCATION: Plastid, chloroplast.
A0A3B6LKK1	1.76	MORE	Nuclear Protein	RRM domain-containing protein	mRNA export from nucleus [GO:0006406]	nucleus [GO:0005634]	nucleus [GO:0005634]; mRNA binding [GO:0003729]; mRNA export from nucleus [GO:0006406]	mRNA binding [GO:0003729]	GO:0003729; GO:0005634; GO:0006406
A0A3B6SSU7	1.759	MORE	Nuclear Protein	Formamidopyrimidine-DNA glycosylase catalytic domain-containing protein	base-excision repair [GO:0006284]	nucleus [GO:0005634]	nucleus [GO:0005634]; damaged DNA binding [GO:0003684]; DNA N-glycosylase activity [GO:0019104]; DNA-(apurinic or apyrimidinic site) endonuclease activity [GO:0003906]; lyase activity [GO:0016829]; oxidized purine nucleobase lesion DNA N-glycosylase activity [GO:0008534]; zinc ion binding [GO:0008270]; base-excision repair [GO:0006284]	damaged DNA binding [GO:0003684]; DNA N-glycosylase activity [GO:0019104]; DNA-(apurinic or apyrimidinic site) endonuclease activity [GO:0003906]; lyase activity [GO:0016829]; oxidized purine nucleobase lesion DNA N-glycosylase activity [GO:0008534]; zinc ion binding [GO:0008270]	GO:0003684; GO:0003906; GO:0005634; GO:0006284; GO:0008270; GO:0008534; GO:0016829; GO:0019104
A0A3B6AT05	1.74	MORE	Nuclear Protein	Nucleolar protein 56	ribosome biogenesis [GO:0042254]	box C/D RNP complex [GO:0031428]; nucleolus [GO:0005730]; small-subunit processome [GO:0032040]	box C/D RNP complex [GO:0031428]; nucleolus [GO:0005730]; small-subunit processome [GO:0032040]; sLESSRNA binding [GO:0030515]; ribosome biogenesis [GO:0042254]	sLESSRNA binding [GO:0030515]	GO:0005730; GO:0030515; GO:0031428; GO:0032040; GO:0042254	SUBCELLULAR LOCATION: Nucleus, nucleolus {ECO:0000256|ARBA:ARBA00004604}.
A0A3B6LIV6	1.737	MORE	Nuclear Protein	SAP domain-containing protein	regulation of secondary shoot formation [GO:2000032]	nucleus [GO:0005634]	nucleus [GO:0005634]; DNA-binding transcription factor activity [GO:0003700]; sequence-specific DNA binding [GO:0043565]; regulation of secondary shoot formation [GO:2000032]	DNA-binding transcription factor activity [GO:0003700]; sequence-specific DNA binding [GO:0043565]	GO:0003700; GO:0005634; GO:0043565; GO:2000032
W5F4N9	1.737	MORE	Nuclear Protein	DNA-directed RNA polymerase subunit	maintenance of transcriptional fidelity during transcription elongation by RNA polymerase II [GO:0001193]; transcription initiation at RNA polymerase II promoter [GO:0006367]; transcription-coupled nucleotide-excision repair [GO:0006283]	nucleolus [GO:0005730]; RNA polymerase II, core complex [GO:0005665]	nucleolus [GO:0005730]; RNA polymerase II, core complex [GO:0005665]; DNA-directed 5'-3' RNA polymerase activity [GO:0003899]; nucleic acid binding [GO:0003676]; zinc ion binding [GO:0008270]; maintenance of transcriptional fidelity during transcription elongation by RNA polymerase II [GO:0001193]; transcription initiation at RNA polymerase II promoter [GO:0006367]; transcription-coupled nucleoti…	DNA-directed 5'-3' RNA polymerase activity [GO:0003899]; nucleic acid binding [GO:0003676]; zinc ion binding [GO:0008270]	GO:0001193; GO:0003676; GO:0003899; GO:0005665; GO:0005730; GO:0006283; GO:0006367; GO:0008270	SUBCELLULAR LOCATION: Nucleus, nucleolus {ECO:0000256|PIRNR:PIRNR005586}.
A0A3B6I033	1.736	MORE	Nuclear Protein	Large ribosomal subunit protein uL18c	translation [GO:0006412]	cytoplasm [GO:0005737]; ribonucleoprotein complex [GO:1990904]; ribosome [GO:0005840]	cytoplasm [GO:0005737]; ribonucleoprotein complex [GO:1990904]; ribosome [GO:0005840]; 5S rRNA binding [GO:0008097]; structural constituent of ribosome [GO:0003735]; translation [GO:0006412]	5S rRNA binding [GO:0008097]; structural constituent of ribosome [GO:0003735]	GO:0003735; GO:0005737; GO:0005840; GO:0006412; GO:0008097; GO:1990904
A0A077RZA1	1.713	MORE	Nuclear Protein	Myb/SANT-like DNA-binding domain-containing protein		nucleus [GO:0005634]	nucleus [GO:0005634]; transcription cis-regulatory region binding [GO:0000976]	transcription cis-regulatory region binding [GO:0000976]	GO:0000976; GO:0005634
A0A3B6N1Q7	1.71	MORE	Nuclear Protein	NusG-like N-terminal domain-containing protein	transcription elongation-coupled chromatin remodeling [GO:0140673]		transcription elongation-coupled chromatin remodeling [GO:0140673]		GO:0140673
A0A3B6REA1	1.691	MORE	Nuclear Protein	RRM domain-containing protein	negative regulation of mRNA polyadenylation [GO:1900364]; regulation of mRNA stability [GO:0043488]	cytoplasm [GO:0005737]; nucleus [GO:0005634]	cytoplasm [GO:0005737]; nucleus [GO:0005634]; metal ion binding [GO:0046872]; poly(A) binding [GO:0008143]; negative regulation of mRNA polyadenylation [GO:1900364]; regulation of mRNA stability [GO:0043488]	metal ion binding [GO:0046872]; poly(A) binding [GO:0008143]	GO:0005634; GO:0005737; GO:0008143; GO:0043488; GO:0046872; GO:1900364
A0A3B5YSD3	1.684	MORE	Nuclear Protein	S1 motif domain-containing protein	rRNA processing [GO:0006364]	nucleolus [GO:0005730]; small-subunit processome [GO:0032040]	nucleolus [GO:0005730]; small-subunit processome [GO:0032040]; RNA binding [GO:0003723]; rRNA processing [GO:0006364]	RNA binding [GO:0003723]	GO:0003723; GO:0005730; GO:0006364; GO:0032040	SUBCELLULAR LOCATION: Nucleus, nucleolus {ECO:0000256|ARBA:ARBA00004604}.
A0A3B6S9M7	1.651	MORE	Nuclear Protein	40S ribosomal protein S30	translation [GO:0006412]	ribonucleoprotein complex [GO:1990904]; ribosome [GO:0005840]	ribonucleoprotein complex [GO:1990904]; ribosome [GO:0005840]; structural constituent of ribosome [GO:0003735]; translation [GO:0006412]	structural constituent of ribosome [GO:0003735]	GO:0003735; GO:0005840; GO:0006412; GO:1990904
A0A3B6ER09	1.644	MORE	Nuclear Protein	DEK-C domain-containing protein	chromatin organization [GO:0006325]; regulation of double-strand break repair [GO:2000779]	nucleus [GO:0005634]	nucleus [GO:0005634]; DNA binding [GO:0003677]; histone binding [GO:0042393]; chromatin organization [GO:0006325]; regulation of double-strand break repair [GO:2000779]	DNA binding [GO:0003677]; histone binding [GO:0042393]	GO:0003677; GO:0005634; GO:0006325; GO:0042393; GO:2000779
A0A3B6KFJ8	1.631	MORE	Nuclear Protein	Signal recognition particle subunit SRP68 (SRP68)	SRP-dependent cotranslational protein targeting to membrane [GO:0006614]	nucleolus [GO:0005730]; signal recognition particle, endoplasmic reticulum targeting [GO:0005786]	nucleolus [GO:0005730]; signal recognition particle, endoplasmic reticulum targeting [GO:0005786]; 7S RNA binding [GO:0008312]; endoplasmic reticulum signal peptide binding [GO:0030942]; signal recognition particle binding [GO:0005047]; SRP-dependent cotranslational protein targeting to membrane [GO:0006614]	7S RNA binding [GO:0008312]; endoplasmic reticulum signal peptide binding [GO:0030942]; signal recognition particle binding [GO:0005047]	GO:0005047; GO:0005730; GO:0005786; GO:0006614; GO:0008312; GO:0030942	SUBCELLULAR LOCATION: Cytoplasm {ECO:0000256|ARBA:ARBA00004496, ECO:0000256|PIRNR:PIRNR038995}. Nucleus, nucleolus {ECO:0000256|ARBA:ARBA00004604}.
A0A3B6LTB8	1.614	MORE	Nuclear Protein	General transcription factor 3C polypeptide 3	transcription by RNA polymerase III [GO:0006383]	transcription factor TFIIIC complex [GO:0000127]	transcription factor TFIIIC complex [GO:0000127]; transcription by RNA polymerase III [GO:0006383]		GO:0000127; GO:0006383
A0A3B6NTC2	1.568	MORE	Nuclear Protein	SAM-dependent MTase RsmB/LESSP-type domain-containing protein	maturation of LSU-rRNA [GO:0000470]; rRNA base methylation [GO:0070475]	nucleolus [GO:0005730]	nucleolus [GO:0005730]; RNA binding [GO:0003723]; rRNA (cytosine-C5-)-methyltransferase activity [GO:0009383]; maturation of LSU-rRNA [GO:0000470]; rRNA base methylation [GO:0070475]	RNA binding [GO:0003723]; rRNA (cytosine-C5-)-methyltransferase activity [GO:0009383]	GO:0000470; GO:0003723; GO:0005730; GO:0009383; GO:0070475	SUBCELLULAR LOCATION: Nucleus, nucleolus {ECO:0000256|ARBA:ARBA00004604}.
A0A3B6N327	1.568	MORE	Nuclear Protein	RRM domain-containing protein		nucleolus [GO:0005730]	nucleolus [GO:0005730]; RNA binding [GO:0003723]	RNA binding [GO:0003723]	GO:0003723; GO:0005730
A0A3B6C2I9	1.567	MORE	Nuclear Protein	Histone H3		nucleosome [GO:0000786]; nucleus [GO:0005634]	nucleosome [GO:0000786]; nucleus [GO:0005634]; DNA binding [GO:0003677]; protein heterodimerization activity [GO:0046982]; structural constituent of chromatin [GO:0030527]	DNA binding [GO:0003677]; protein heterodimerization activity [GO:0046982]; structural constituent of chromatin [GO:0030527]	GO:0000786; GO:0003677; GO:0005634; GO:0030527; GO:0046982
A0A3B6NMR0	1.548	MORE	Nuclear Protein	DNA damage-binding protein 1	mRNA splicing, via spliceosome [GO:0000398]	nucleus [GO:0005634]; U2 snRNP [GO:0005686]	nucleus [GO:0005634]; U2 snRNP [GO:0005686]; U2 snRNA binding [GO:0030620]; mRNA splicing, via spliceosome [GO:0000398]	U2 snRNA binding [GO:0030620]	GO:0000398; GO:0005634; GO:0005686; GO:0030620	SUBCELLULAR LOCATION: Nucleus {ECO:0000256|ARBA:ARBA00004123}.
Q1W693	1.541	MORE	Nuclear Protein	Calcium-dependent protein kinase	intracellular signal transduction [GO:0035556]; phosphorylation [GO:0016310]	cytoplasm [GO:0005737]; nucleus [GO:0005634]	cytoplasm [GO:0005737]; nucleus [GO:0005634]; ATP binding [GO:0005524]; calcium ion binding [GO:0005509]; calcium-dependent protein serine/threonine kinase activity [GO:0009931]; calmodulin binding [GO:0005516]; calmodulin-dependent protein kinase activity [GO:0004683]; intracellular signal transduction [GO:0035556]; phosphorylation [GO:0016310]	ATP binding [GO:0005524]; calcium ion binding [GO:0005509]; calcium-dependent protein serine/threonine kinase activity [GO:0009931]; calmodulin binding [GO:0005516]; calmodulin-dependent protein kinase activity [GO:0004683]	GO:0004683; GO:0005509; GO:0005516; GO:0005524; GO:0005634; GO:0005737; GO:0009931; GO:0016310; GO:0035556
A0A1D5ULT3	1.539	MORE	Nuclear Protein	GeLESSme assembly, chromosome: II	chromosome condensation [GO:0030261]; negative regulation of DNA recombination [GO:0045910]; nucleosome assembly [GO:0006334]	nucleosome [GO:0000786]; nucleus [GO:0005634]	nucleosome [GO:0000786]; nucleus [GO:0005634]; double-stranded DNA binding [GO:0003690]; nucleosomal DNA binding [GO:0031492]; structural constituent of chromatin [GO:0030527]; chromosome condensation [GO:0030261]; negative regulation of DNA recombination [GO:0045910]; nucleosome assembly [GO:0006334]	double-stranded DNA binding [GO:0003690]; nucleosomal DNA binding [GO:0031492]; structural constituent of chromatin [GO:0030527]	GO:0000786; GO:0003690; GO:0005634; GO:0006334; GO:0030261; GO:0030527; GO:0031492; GO:0045910	SUBCELLULAR LOCATION: Chromosome {ECO:0000256|ARBA:ARBA00004286}. Nucleus {ECO:0000256|ARBA:ARBA00004123, ECO:0000256|RuleBase:RU003894}.
A0A3B6GX03	1.536	MORE	Nuclear Protein	Calcium-dependent protein kinase	intracellular signal transduction [GO:0035556]; phosphorylation [GO:0016310]	cytoplasm [GO:0005737]; nucleus [GO:0005634]	cytoplasm [GO:0005737]; nucleus [GO:0005634]; ATP binding [GO:0005524]; calcium ion binding [GO:0005509]; calcium-dependent protein serine/threonine kinase activity [GO:0009931]; calmodulin binding [GO:0005516]; calmodulin-dependent protein kinase activity [GO:0004683]; intracellular signal transduction [GO:0035556]; phosphorylation [GO:0016310]	ATP binding [GO:0005524]; calcium ion binding [GO:0005509]; calcium-dependent protein serine/threonine kinase activity [GO:0009931]; calmodulin binding [GO:0005516]; calmodulin-dependent protein kinase activity [GO:0004683]	GO:0004683; GO:0005509; GO:0005516; GO:0005524; GO:0005634; GO:0005737; GO:0009931; GO:0016310; GO:0035556
A0A3B6RNU7	1.526	MORE	Nuclear Protein	MBD domain-containing protein		nucleus [GO:0005634]	nucleus [GO:0005634]; DNA binding [GO:0003677]	DNA binding [GO:0003677]	GO:0003677; GO:0005634	SUBCELLULAR LOCATION: Nucleus {ECO:0000256|ARBA:ARBA00004123}.
A0A3B6SIN2	1.492	MORE	Nuclear Protein	RRM domain-containing protein	negative regulation of mRNA polyadenylation [GO:1900364]; regulation of mRNA stability [GO:0043488]	cytoplasm [GO:0005737]; nucleus [GO:0005634]	cytoplasm [GO:0005737]; nucleus [GO:0005634]; metal ion binding [GO:0046872]; poly(A) binding [GO:0008143]; negative regulation of mRNA polyadenylation [GO:1900364]; regulation of mRNA stability [GO:0043488]	metal ion binding [GO:0046872]; poly(A) binding [GO:0008143]	GO:0005634; GO:0005737; GO:0008143; GO:0043488; GO:0046872; GO:1900364
A0A3B6IS43	1.482	MORE	Nuclear Protein	Histone H3		nucleosome [GO:0000786]; nucleus [GO:0005634]	nucleosome [GO:0000786]; nucleus [GO:0005634]; DNA binding [GO:0003677]; protein heterodimerization activity [GO:0046982]; structural constituent of chromatin [GO:0030527]	DNA binding [GO:0003677]; protein heterodimerization activity [GO:0046982]; structural constituent of chromatin [GO:0030527]	GO:0000786; GO:0003677; GO:0005634; GO:0030527; GO:0046982
A0A3B5YYH5	1.477	MORE	Nuclear Protein	Decapping nuclease (EC 3.6.1.-)	NAD-cap decapping [GO:0110155]; nuclear-transcribed mRNA catabolic process [GO:0000956]; nucleic acid phosphodiester bond hydrolysis [GO:0090305]	cytosol [GO:0005829]; nucleus [GO:0005634]	cytosol [GO:0005829]; nucleus [GO:0005634]; metal ion binding [GO:0046872]; mRNA 5'-diphosphatase activity [GO:0034353]; nuclease activity [GO:0004518]; nucleotide binding [GO:0000166]; RNA binding [GO:0003723]; NAD-cap decapping [GO:0110155]; nuclear-transcribed mRNA catabolic process [GO:0000956]; nucleic acid phosphodiester bond hydrolysis [GO:0090305]	metal ion binding [GO:0046872]; mRNA 5'-diphosphatase activity [GO:0034353]; nuclease activity [GO:0004518]; nucleotide binding [GO:0000166]; RNA binding [GO:0003723]	GO:0000166; GO:0000956; GO:0003723; GO:0004518; GO:0005634; GO:0005829; GO:0034353; GO:0046872; GO:0090305; GO:0110155	SUBCELLULAR LOCATION: Nucleus {ECO:0000256|RuleBase:RU367113}.
W5C520	1.471	MORE	Nuclear Protein	GeLESSme assembly, chromosome: II	mRNA splicing, via spliceosome [GO:0000398]	nuclear speck [GO:0016607]	nuclear speck [GO:0016607]; RNA binding [GO:0003723]; mRNA splicing, via spliceosome [GO:0000398]	RNA binding [GO:0003723]	GO:0000398; GO:0003723; GO:0016607
A0A3B6EDJ0	1.463	MORE	Nuclear Protein	RNA helicase (EC 3.6.4.13)		cytoplasm [GO:0005737]; nucleus [GO:0005634]; ribonucleoprotein complex [GO:1990904]	cytoplasm [GO:0005737]; nucleus [GO:0005634]; ribonucleoprotein complex [GO:1990904]; ATP binding [GO:0005524]; hydrolase activity [GO:0016787]; RNA binding [GO:0003723]; RNA helicase activity [GO:0003724]	ATP binding [GO:0005524]; hydrolase activity [GO:0016787]; RNA binding [GO:0003723]; RNA helicase activity [GO:0003724]	GO:0003723; GO:0003724; GO:0005524; GO:0005634; GO:0005737; GO:0016787; GO:1990904
A0A3B6NUD7	1.461	MORE	Nuclear Protein	AAA+ ATPase domain-containing protein	DNA repair [GO:0006281]; DNA-templated DNA replication [GO:0006261]	DNA replication factor C complex [GO:0005663]; nucleus [GO:0005634]	DNA replication factor C complex [GO:0005663]; nucleus [GO:0005634]; ATP binding [GO:0005524]; ATP hydrolysis activity [GO:0016887]; DNA binding [GO:0003677]; DNA repair [GO:0006281]; DNA-templated DNA replication [GO:0006261]	ATP binding [GO:0005524]; ATP hydrolysis activity [GO:0016887]; DNA binding [GO:0003677]	GO:0003677; GO:0005524; GO:0005634; GO:0005663; GO:0006261; GO:0006281; GO:0016887
A0A0C4BKI1	1.46	MORE	Nuclear Protein	Ribosomal protein L35A	translation [GO:0006412]	ribonucleoprotein complex [GO:1990904]; ribosome [GO:0005840]	ribonucleoprotein complex [GO:1990904]; ribosome [GO:0005840]; structural constituent of ribosome [GO:0003735]; translation [GO:0006412]	structural constituent of ribosome [GO:0003735]	GO:0003735; GO:0005840; GO:0006412; GO:1990904
A0A3B6NPN7	1.457	MORE	Nuclear Protein	Tudor domain-containing protein	cell division [GO:0051301]; homologous recombination [GO:0035825]; mitotic sister chromatid cohesion [GO:0007064]	chromatin [GO:0000785]; nucleus [GO:0005634]	chromatin [GO:0000785]; nucleus [GO:0005634]; cell division [GO:0051301]; homologous recombination [GO:0035825]; mitotic sister chromatid cohesion [GO:0007064]		GO:0000785; GO:0005634; GO:0007064; GO:0035825; GO:0051301
A0A3B6RG63	1.455	MORE	Nuclear Protein	RRM domain-containing protein		nucleus [GO:0005634]	nucleus [GO:0005634]; mRNA binding [GO:0003729]	mRNA binding [GO:0003729]	GO:0003729; GO:0005634
A0A3B6LHW8	1.443	MORE	Nuclear Protein	Putative zinc-finger domain-containing protein		exosome (RNase complex) [GO:0000178]; nucleus [GO:0005634]	exosome (RNase complex) [GO:0000178]; nucleus [GO:0005634]		GO:0000178; GO:0005634
A0A3B6E9I1	1.442	MORE	Nuclear Protein	RuvB-like helicase (EC 3.6.4.12)	box C/D sLESSRNP assembly [GO:0000492]; chromatin remodeling [GO:0006338]; regulation of transcription by RNA polymerase II [GO:0006357]	ILESS80 complex [GO:0031011]; NuA4 histone acetyltransferase complex [GO:0035267]; R2TP complex [GO:0097255]; Swr1 complex [GO:0000812]	ILESS80 complex [GO:0031011]; NuA4 histone acetyltransferase complex [GO:0035267]; R2TP complex [GO:0097255]; Swr1 complex [GO:0000812]; ATP binding [GO:0005524]; ATP hydrolysis activity [GO:0016887]; DNA helicase activity [GO:0003678]; box C/D sLESSRNP assembly [GO:0000492]; chromatin remodeling [GO:0006338]; regulation of transcription by RNA polymerase II [GO:0006357]	ATP binding [GO:0005524]; ATP hydrolysis activity [GO:0016887]; DNA helicase activity [GO:0003678]	GO:0000492; GO:0000812; GO:0003678; GO:0005524; GO:0006338; GO:0006357; GO:0016887; GO:0031011; GO:0035267; GO:0097255
A0A3B6RI60	1.433	MORE	Nuclear Protein	60S ribosomal protein L22	cytoplasmic translation [GO:0002181]	ribonucleoprotein complex [GO:1990904]; ribosome [GO:0005840]	ribonucleoprotein complex [GO:1990904]; ribosome [GO:0005840]; RNA binding [GO:0003723]; structural constituent of ribosome [GO:0003735]; cytoplasmic translation [GO:0002181]	RNA binding [GO:0003723]; structural constituent of ribosome [GO:0003735]	GO:0002181; GO:0003723; GO:0003735; GO:0005840; GO:1990904
A0A3B6LW24	1.428	MORE	Nuclear Protein	Histone H2A		nucleosome [GO:0000786]; nucleus [GO:0005634]	nucleosome [GO:0000786]; nucleus [GO:0005634]; DNA binding [GO:0003677]; protein heterodimerization activity [GO:0046982]; structural constituent of chromatin [GO:0030527]	DNA binding [GO:0003677]; protein heterodimerization activity [GO:0046982]; structural constituent of chromatin [GO:0030527]	GO:0000786; GO:0003677; GO:0005634; GO:0030527; GO:0046982	SUBCELLULAR LOCATION: Nucleus {ECO:0000256|RuleBase:RU003767}.
A0A3B6NVP9	1.425	MORE	Nuclear Protein	Myb/SANT-like domain-containing protein	regulation of DNA-templated transcription [GO:0006355]	nucleus [GO:0005634]	nucleus [GO:0005634]; regulation of DNA-templated transcription [GO:0006355]		GO:0005634; GO:0006355
A0A3B6RFN4	1.42	MORE	Nuclear Protein	Histone H4	nucleosome assembly [GO:0006334]	nucleosome [GO:0000786]; nucleus [GO:0005634]	nucleosome [GO:0000786]; nucleus [GO:0005634]; DNA binding [GO:0003677]; protein heterodimerization activity [GO:0046982]; structural constituent of chromatin [GO:0030527]; nucleosome assembly [GO:0006334]	DNA binding [GO:0003677]; protein heterodimerization activity [GO:0046982]; structural constituent of chromatin [GO:0030527]	GO:0000786; GO:0003677; GO:0005634; GO:0006334; GO:0030527; GO:0046982	SUBCELLULAR LOCATION: Chromosome {ECO:0000256|ARBA:ARBA00004286}. Nucleus {ECO:0000256|ARBA:ARBA00004123}.
A0A3B6HT29	1.419	MORE	Nuclear Protein	Nucleoporin Nup133/Nup155-like N-terminal domain-containing protein	protein import into nucleus [GO:0006606]; protein localization to nuclear inner membrane [GO:0036228]; RNA export from nucleus [GO:0006405]; transcription-dependent tethering of RNA polymerase II gene DNA at nuclear periphery [GO:0000972]	nuclear pore inner ring [GO:0044611]	nuclear pore inner ring [GO:0044611]; structural constituent of nuclear pore [GO:0017056]; protein import into nucleus [GO:0006606]; protein localization to nuclear inner membrane [GO:0036228]; RNA export from nucleus [GO:0006405]; transcription-dependent tethering of RNA polymerase II gene DNA at nuclear periphery [GO:0000972]	structural constituent of nuclear pore [GO:0017056]	GO:0000972; GO:0006405; GO:0006606; GO:0017056; GO:0036228; GO:0044611
W5C8N6	1.415	MORE	Nuclear Protein	40S ribosomal protein S6	translation [GO:0006412]	ribonucleoprotein complex [GO:1990904]; ribosome [GO:0005840]	ribonucleoprotein complex [GO:1990904]; ribosome [GO:0005840]; structural constituent of ribosome [GO:0003735]; translation [GO:0006412]	structural constituent of ribosome [GO:0003735]	GO:0003735; GO:0005840; GO:0006412; GO:1990904
A0A3B6PN63	1.414	MORE	Nuclear Protein	60S ribosomal protein L6	translation [GO:0006412]	ribonucleoprotein complex [GO:1990904]; ribosome [GO:0005840]	ribonucleoprotein complex [GO:1990904]; ribosome [GO:0005840]; structural constituent of ribosome [GO:0003735]; translation [GO:0006412]	structural constituent of ribosome [GO:0003735]	GO:0003735; GO:0005840; GO:0006412; GO:1990904
A0A3B6SAQ9	1.413	MORE	Nuclear Protein	Uncharacterized protein	regulation of DNA-templated transcription [GO:0006355]	nucleus [GO:0005634]	nucleus [GO:0005634]; regulation of DNA-templated transcription [GO:0006355]		GO:0005634; GO:0006355
A0A3B5ZZW5	1.402	MORE	Nuclear Protein	assimilatory sulfite reductase (ferredoxin) (EC 1.8.7.1)	sulfate assimilation [GO:0000103]	chloroplast nucleoid [GO:0042644]; chloroplast stroma [GO:0009570]; sulfite reductase complex (NADPH) [GO:0009337]	chloroplast nucleoid [GO:0042644]; chloroplast stroma [GO:0009570]; sulfite reductase complex (NADPH) [GO:0009337]; 4 iron, 4 sulfur cluster binding [GO:0051539]; heme binding [GO:0020037]; metal ion binding [GO:0046872]; sulfite reductase (ferredoxin) activity [GO:0050311]; sulfite reductase activity [GO:0016002]; sulfate assimilation [GO:0000103]	4 iron, 4 sulfur cluster binding [GO:0051539]; heme binding [GO:0020037]; metal ion binding [GO:0046872]; sulfite reductase (ferredoxin) activity [GO:0050311]; sulfite reductase activity [GO:0016002]	GO:0000103; GO:0009337; GO:0009570; GO:0016002; GO:0020037; GO:0042644; GO:0046872; GO:0050311; GO:0051539	SUBCELLULAR LOCATION: Plastid stroma {ECO:0000256|ARBA:ARBA00004646}. Plastid, chloroplast stroma, chloroplast nucleoid {ECO:0000256|ARBA:ARBA00004595}.
A0A3B6KF00	1.395	MORE	Nuclear Protein	ATP-dependent RNA helicase (EC 3.6.4.13)	maturation of LSU-rRNA from tricistronic rRNA transcript (SSU-rRNA, 5.8S rRNA, LSU-rRNA) [GO:0000463]	nucleolus [GO:0005730]	nucleolus [GO:0005730]; ATP binding [GO:0005524]; hydrolase activity [GO:0016787]; RNA binding [GO:0003723]; RNA helicase activity [GO:0003724]; maturation of LSU-rRNA from tricistronic rRNA transcript (SSU-rRNA, 5.8S rRNA, LSU-rRNA) [GO:0000463]	ATP binding [GO:0005524]; hydrolase activity [GO:0016787]; RNA binding [GO:0003723]; RNA helicase activity [GO:0003724]	GO:0000463; GO:0003723; GO:0003724; GO:0005524; GO:0005730; GO:0016787
A0A2X0SLI3	1.387	MORE	Nuclear Protein	40S ribosomal protein S6	translation [GO:0006412]	ribonucleoprotein complex [GO:1990904]; ribosome [GO:0005840]	ribonucleoprotein complex [GO:1990904]; ribosome [GO:0005840]; structural constituent of ribosome [GO:0003735]; translation [GO:0006412]	structural constituent of ribosome [GO:0003735]	GO:0003735; GO:0005840; GO:0006412; GO:1990904
A0A077S2L7	1.385	MORE	Nuclear Protein	Uncharacterized protein	chromatin organization [GO:0006325]; regulation of DNA-templated transcription [GO:0006355]	nucleus [GO:0005634]	nucleus [GO:0005634]; chromatin binding [GO:0003682]; DNA binding [GO:0003677]; metal ion binding [GO:0046872]; chromatin organization [GO:0006325]; regulation of DNA-templated transcription [GO:0006355]	chromatin binding [GO:0003682]; DNA binding [GO:0003677]; metal ion binding [GO:0046872]	GO:0003677; GO:0003682; GO:0005634; GO:0006325; GO:0006355; GO:0046872	SUBCELLULAR LOCATION: Nucleus {ECO:0000256|ARBA:ARBA00004123, ECO:0000256|PROSITE-ProRule:PRU00108, ECO:0000256|RuleBase:RU000682}.
A0A3B6NYF7	1.381	MORE	Nuclear Protein	RNA helicase (EC 3.6.4.13)		catalytic step 2 spliceosome [GO:0071013]; nucleolus [GO:0005730]	catalytic step 2 spliceosome [GO:0071013]; nucleolus [GO:0005730]; ATP binding [GO:0005524]; hydrolase activity [GO:0016787]; mRNA binding [GO:0003729]; RNA helicase activity [GO:0003724]	ATP binding [GO:0005524]; hydrolase activity [GO:0016787]; mRNA binding [GO:0003729]; RNA helicase activity [GO:0003724]	GO:0003724; GO:0003729; GO:0005524; GO:0005730; GO:0016787; GO:0071013
A0A1D6AX02	1.379	MORE	Nuclear Protein	DNA/RNA-binding protein Alba-like domain-containing protein		nucleus [GO:0005634]	nucleus [GO:0005634]; RNA binding [GO:0003723]	RNA binding [GO:0003723]	GO:0003723; GO:0005634
A0A3B6SL10	1.375	MORE	Nuclear Protein	U3 small nucleolar RNA-associated protein 15 C-terminal domain-containing protein	positive regulation of transcription by RNA polymerase I [GO:0045943]; rRNA processing [GO:0006364]	nucleolus [GO:0005730]	nucleolus [GO:0005730]; positive regulation of transcription by RNA polymerase I [GO:0045943]; rRNA processing [GO:0006364]		GO:0005730; GO:0006364; GO:0045943	SUBCELLULAR LOCATION: Nucleus, nucleolus {ECO:0000256|ARBA:ARBA00004604}.
A0A3B5Z2W1	1.364	MORE	Nuclear Protein	Histone H2B		nucleosome [GO:0000786]; nucleus [GO:0005634]	nucleosome [GO:0000786]; nucleus [GO:0005634]; DNA binding [GO:0003677]; protein heterodimerization activity [GO:0046982]; structural constituent of chromatin [GO:0030527]	DNA binding [GO:0003677]; protein heterodimerization activity [GO:0046982]; structural constituent of chromatin [GO:0030527]	GO:0000786; GO:0003677; GO:0005634; GO:0030527; GO:0046982	SUBCELLULAR LOCATION: Nucleus {ECO:0000256|RuleBase:RU000451}.
A0A3B6JDM9	1.362	MORE	Nuclear Protein	Nucleolar GTP-binding protein 1	ribosomal large subunit biogenesis [GO:0042273]	nucleolus [GO:0005730]	nucleolus [GO:0005730]; GTP binding [GO:0005525]; GTPase activity [GO:0003924]; RNA binding [GO:0003723]; ribosomal large subunit biogenesis [GO:0042273]	GTP binding [GO:0005525]; GTPase activity [GO:0003924]; RNA binding [GO:0003723]	GO:0003723; GO:0003924; GO:0005525; GO:0005730; GO:0042273	SUBCELLULAR LOCATION: Nucleus, nucleolus {ECO:0000256|ARBA:ARBA00004604, ECO:0000256|PIRNR:PIRNR038919}.
A0A3B5ZNR7	1.359	MORE	Nuclear Protein	Large ribosomal subunit protein bL28c	translation [GO:0006412]	ribonucleoprotein complex [GO:1990904]; ribosome [GO:0005840]	ribonucleoprotein complex [GO:1990904]; ribosome [GO:0005840]; structural constituent of ribosome [GO:0003735]; translation [GO:0006412]	structural constituent of ribosome [GO:0003735]	GO:0003735; GO:0005840; GO:0006412; GO:1990904
A0A3B6KLV0	1.358	MORE	Nuclear Protein	PHD-type domain-containing protein	regulation of transcription by RNA polymerase II [GO:0006357]	nucleus [GO:0005634]	nucleus [GO:0005634]; acyltransferase activity, transferring groups other than amiLESS-acyl groups [GO:0016747]; metal ion binding [GO:0046872]; transcription corepressor activity [GO:0003714]; regulation of transcription by RNA polymerase II [GO:0006357]	acyltransferase activity, transferring groups other than amiLESS-acyl groups [GO:0016747]; metal ion binding [GO:0046872]; transcription corepressor activity [GO:0003714]	GO:0003714; GO:0005634; GO:0006357; GO:0016747; GO:0046872	SUBCELLULAR LOCATION: Nucleus {ECO:0000256|ARBA:ARBA00004123}.
A0A3B6C0D4	1.356	MORE	Nuclear Protein	Large ribosomal subunit protein eL22 (60S ribosomal protein L22)	cytoplasmic translation [GO:0002181]	ribonucleoprotein complex [GO:1990904]; ribosome [GO:0005840]	ribonucleoprotein complex [GO:1990904]; ribosome [GO:0005840]; RNA binding [GO:0003723]; structural constituent of ribosome [GO:0003735]; cytoplasmic translation [GO:0002181]	RNA binding [GO:0003723]; structural constituent of ribosome [GO:0003735]	GO:0002181; GO:0003723; GO:0003735; GO:0005840; GO:1990904
A0A1D6DK86	1.354	MORE	Nuclear Protein	40S ribosomal protein S24	translation [GO:0006412]	ribonucleoprotein complex [GO:1990904]; ribosome [GO:0005840]	ribonucleoprotein complex [GO:1990904]; ribosome [GO:0005840]; structural constituent of ribosome [GO:0003735]; translation [GO:0006412]	structural constituent of ribosome [GO:0003735]	GO:0003735; GO:0005840; GO:0006412; GO:1990904
A0A3B6PGM4	1.349	MORE	Nuclear Protein	Histone deacetylase complex subunit SAP18	negative regulation of DNA-templated transcription [GO:0045892]	nucleus [GO:0005634]	nucleus [GO:0005634]; transcription corepressor activity [GO:0003714]; negative regulation of DNA-templated transcription [GO:0045892]	transcription corepressor activity [GO:0003714]	GO:0003714; GO:0005634; GO:0045892
A0A3B6NQW1	1.344	MORE	Nuclear Protein	AdeLESSsine kinase (AK) (EC 2.7.1.20) (AdeLESSsine 5'-phosphotransferase)	AMP salvage [GO:0044209]; phosphorylation [GO:0016310]; purine nucleobase metabolic process [GO:0006144]; purine ribonucleoside salvage [GO:0006166]	cytosol [GO:0005829]; nucleus [GO:0005634]	cytosol [GO:0005829]; nucleus [GO:0005634]; adeLESSsine kinase activity [GO:0004001]; ATP binding [GO:0005524]; AMP salvage [GO:0044209]; phosphorylation [GO:0016310]; purine nucleobase metabolic process [GO:0006144]; purine ribonucleoside salvage [GO:0006166]	adeLESSsine kinase activity [GO:0004001]; ATP binding [GO:0005524]	GO:0004001; GO:0005524; GO:0005634; GO:0005829; GO:0006144; GO:0006166; GO:0016310; GO:0044209
A0A3B6NIV5	1.34	MORE	Nuclear Protein	RRM domain-containing protein	maturation of LSU-rRNA from tricistronic rRNA transcript (SSU-rRNA, 5.8S rRNA, LSU-rRNA) [GO:0000463]	nucleolus [GO:0005730]	nucleolus [GO:0005730]; RNA binding [GO:0003723]; maturation of LSU-rRNA from tricistronic rRNA transcript (SSU-rRNA, 5.8S rRNA, LSU-rRNA) [GO:0000463]	RNA binding [GO:0003723]	GO:0000463; GO:0003723; GO:0005730
A0A3B6QBD2	1.33	MORE	Nuclear Protein	Protein kinase domain-containing protein	intracellular signal transduction [GO:0035556]; phosphorylation [GO:0016310]	cytoplasm [GO:0005737]; nucleus [GO:0005634]	cytoplasm [GO:0005737]; nucleus [GO:0005634]; ATP binding [GO:0005524]; MAP kinase activity [GO:0004707]; intracellular signal transduction [GO:0035556]; phosphorylation [GO:0016310]	ATP binding [GO:0005524]; MAP kinase activity [GO:0004707]	GO:0004707; GO:0005524; GO:0005634; GO:0005737; GO:0016310; GO:0035556
A0A3B6KJ88	1.329	MORE	Nuclear Protein	Large ribosomal subunit protein uL6 alpha-beta domain-containing protein	translation [GO:0006412]	ribonucleoprotein complex [GO:1990904]; ribosome [GO:0005840]	ribonucleoprotein complex [GO:1990904]; ribosome [GO:0005840]; rRNA binding [GO:0019843]; structural constituent of ribosome [GO:0003735]; translation [GO:0006412]	rRNA binding [GO:0019843]; structural constituent of ribosome [GO:0003735]	GO:0003735; GO:0005840; GO:0006412; GO:0019843; GO:1990904
A0A3B6PN01	1.327	MORE	Nuclear Protein	Brix domain-containing protein	ribosomal large subunit assembly [GO:0000027]; rRNA processing [GO:0006364]	nucleolus [GO:0005730]	nucleolus [GO:0005730]; RNA binding [GO:0003723]; rRNA binding [GO:0019843]; ribosomal large subunit assembly [GO:0000027]; rRNA processing [GO:0006364]	RNA binding [GO:0003723]; rRNA binding [GO:0019843]	GO:0000027; GO:0003723; GO:0005730; GO:0006364; GO:0019843	SUBCELLULAR LOCATION: Nucleus, nucleolus {ECO:0000256|ARBA:ARBA00004604}.
A0A3B6SK37	1.321	MORE	Nuclear Protein	DNA topoisomerase I (EC 5.6.2.1) (DNA topoisomerase 1)	chromosome segregation [GO:0007059]; DNA replication [GO:0006260]; DNA topological change [GO:0006265]	chromosome [GO:0005694]; nucleolus [GO:0005730]	chromosome [GO:0005694]; nucleolus [GO:0005730]; DNA binding [GO:0003677]; DNA topoisomerase type I (single strand cut, ATP-independent) activity [GO:0003917]; chromosome segregation [GO:0007059]; DNA replication [GO:0006260]; DNA topological change [GO:0006265]	DNA binding [GO:0003677]; DNA topoisomerase type I (single strand cut, ATP-independent) activity [GO:0003917]	GO:0003677; GO:0003917; GO:0005694; GO:0005730; GO:0006260; GO:0006265; GO:0007059
A0A3B6LTD4	1.32	MORE	Nuclear Protein	H15 domain-containing protein	chromosome condensation [GO:0030261]; negative regulation of DNA recombination [GO:0045910]; nucleosome assembly [GO:0006334]; regulation of DNA-templated transcription [GO:0006355]	nucleolus [GO:0005730]; nucleosome [GO:0000786]; nucleus [GO:0005634]	nucleolus [GO:0005730]; nucleosome [GO:0000786]; nucleus [GO:0005634]; double-stranded DNA binding [GO:0003690]; nucleosomal DNA binding [GO:0031492]; chromosome condensation [GO:0030261]; negative regulation of DNA recombination [GO:0045910]; nucleosome assembly [GO:0006334]; regulation of DNA-templated transcription [GO:0006355]	double-stranded DNA binding [GO:0003690]; nucleosomal DNA binding [GO:0031492]	GO:0000786; GO:0003690; GO:0005634; GO:0005730; GO:0006334; GO:0006355; GO:0030261; GO:0031492; GO:0045910	SUBCELLULAR LOCATION: Nucleus {ECO:0000256|ARBA:ARBA00004123}.
A0A3B6ASE8	1.313	MORE	Nuclear Protein	CP-type G domain-containing protein		nucleolus [GO:0005730]	nucleolus [GO:0005730]; GTP binding [GO:0005525]	GTP binding [GO:0005525]	GO:0005525; GO:0005730
A0A3B5YTS6	1.31	MORE	Nuclear Protein	Chromatin-remodeling complex ATPase		nucleus [GO:0005634]	nucleus [GO:0005634]; ATP binding [GO:0005524]; ATP-dependent activity, acting on DNA [GO:0008094]; ATP-dependent chromatin remodeler activity [GO:0140658]; DNA binding [GO:0003677]; hydrolase activity [GO:0016787]; nucleosome binding [GO:0031491]	ATP binding [GO:0005524]; ATP-dependent activity, acting on DNA [GO:0008094]; ATP-dependent chromatin remodeler activity [GO:0140658]; DNA binding [GO:0003677]; hydrolase activity [GO:0016787]; nucleosome binding [GO:0031491]	GO:0003677; GO:0005524; GO:0005634; GO:0008094; GO:0016787; GO:0031491; GO:0140658	SUBCELLULAR LOCATION: Nucleus {ECO:0000256|ARBA:ARBA00004123}.
A0A3B6HRL5	1.306	MORE	Nuclear Protein	RNA helicase (EC 3.6.4.13)		nucleus [GO:0005634]	nucleus [GO:0005634]; ATP binding [GO:0005524]; hydrolase activity [GO:0016787]; RNA binding [GO:0003723]; RNA helicase activity [GO:0003724]	ATP binding [GO:0005524]; hydrolase activity [GO:0016787]; RNA binding [GO:0003723]; RNA helicase activity [GO:0003724]	GO:0003723; GO:0003724; GO:0005524; GO:0005634; GO:0016787
A0A3B6PN54	1.306	MORE	Nuclear Protein	Myb/SANT-like DNA-binding domain-containing protein		nucleus [GO:0005634]	nucleus [GO:0005634]; transcription cis-regulatory region binding [GO:0000976]	transcription cis-regulatory region binding [GO:0000976]	GO:0000976; GO:0005634
A0A3B6ESX0	1.296	MORE	Nuclear Protein	50S ribosomal protein L27, chloroplastic	translation [GO:0006412]	ribonucleoprotein complex [GO:1990904]; ribosome [GO:0005840]	ribonucleoprotein complex [GO:1990904]; ribosome [GO:0005840]; structural constituent of ribosome [GO:0003735]; translation [GO:0006412]	structural constituent of ribosome [GO:0003735]	GO:0003735; GO:0005840; GO:0006412; GO:1990904
A0A3B6KNN0	1.293	MORE	Nuclear Protein	Ribosome biogenesis protein BOP1 homolog	maturation of 5.8S rRNA from tricistronic rRNA transcript (SSU-rRNA, 5.8S rRNA, LSU-rRNA) [GO:0000466]; maturation of LSU-rRNA from tricistronic rRNA transcript (SSU-rRNA, 5.8S rRNA, LSU-rRNA) [GO:0000463]	nucleoplasm [GO:0005654]; PeBoW complex [GO:0070545]; preribosome, large subunit precursor [GO:0030687]	nucleoplasm [GO:0005654]; PeBoW complex [GO:0070545]; preribosome, large subunit precursor [GO:0030687]; ribonucleoprotein complex binding [GO:0043021]; maturation of 5.8S rRNA from tricistronic rRNA transcript (SSU-rRNA, 5.8S rRNA, LSU-rRNA) [GO:0000466]; maturation of LSU-rRNA from tricistronic rRNA transcript (SSU-rRNA, 5.8S rRNA, LSU-rRNA) [GO:0000463]	ribonucleoprotein complex binding [GO:0043021]	GO:0000463; GO:0000466; GO:0005654; GO:0030687; GO:0043021; GO:0070545	SUBCELLULAR LOCATION: Nucleus, nucleolus {ECO:0000256|HAMAP-Rule:MF_03027}. Nucleus, nucleoplasm {ECO:0000256|HAMAP-Rule:MF_03027}.
A0A3B6LKI4	1.293	MORE	Nuclear Protein	LESSn-specific serine/threonine protein kinase (EC 2.7.11.1)	phosphorylation [GO:0016310]	cytoplasm [GO:0005737]; nucleus [GO:0005634]; plasma membrane [GO:0005886]	cytoplasm [GO:0005737]; nucleus [GO:0005634]; plasma membrane [GO:0005886]; ATP binding [GO:0005524]; blue light photoreceptor activity [GO:0009882]; protein serine/threonine kinase activity [GO:0004674]; phosphorylation [GO:0016310]	ATP binding [GO:0005524]; blue light photoreceptor activity [GO:0009882]; protein serine/threonine kinase activity [GO:0004674]	GO:0004674; GO:0005524; GO:0005634; GO:0005737; GO:0005886; GO:0009882; GO:0016310
A0A077RRL8	1.289	MORE	Nuclear Protein	DNA-directed RNA polymerase subunit (EC 2.7.7.6)	DNA-templated transcription [GO:0006351]	DNA-directed RNA polymerase complex [GO:0000428]; nucleus [GO:0005634]; plastid [GO:0009536]	DNA-directed RNA polymerase complex [GO:0000428]; nucleus [GO:0005634]; plastid [GO:0009536]; DNA binding [GO:0003677]; DNA-directed 5'-3' RNA polymerase activity [GO:0003899]; metal ion binding [GO:0046872]; DNA-templated transcription [GO:0006351]	DNA binding [GO:0003677]; DNA-directed 5'-3' RNA polymerase activity [GO:0003899]; metal ion binding [GO:0046872]	GO:0000428; GO:0003677; GO:0003899; GO:0005634; GO:0006351; GO:0009536; GO:0046872	SUBCELLULAR LOCATION: Nucleus {ECO:0000256|ARBA:ARBA00004123}.
A0A3B6RSB6	1.288	MORE	Nuclear Protein	C3H1-type domain-containing protein		nucleus [GO:0005634]	nucleus [GO:0005634]; metal ion binding [GO:0046872]	metal ion binding [GO:0046872]	GO:0005634; GO:0046872
W5AA91	1.283	MORE	Nuclear Protein	Importin subunit alpha	NLS-bearing protein import into nucleus [GO:0006607]	cytoplasm [GO:0005737]; nucleus [GO:0005634]	cytoplasm [GO:0005737]; nucleus [GO:0005634]; nuclear import signal receptor activity [GO:0061608]; nuclear localization sequence binding [GO:0008139]; NLS-bearing protein import into nucleus [GO:0006607]	nuclear import signal receptor activity [GO:0061608]; nuclear localization sequence binding [GO:0008139]	GO:0005634; GO:0005737; GO:0006607; GO:0008139; GO:0061608
A0A3B5ZTA9	1.283	MORE	Nuclear Protein	Small ribosomal subunit protein uS15c	translation [GO:0006412]	cytoplasm [GO:0005737]; ribonucleoprotein complex [GO:1990904]; ribosome [GO:0005840]	cytoplasm [GO:0005737]; ribonucleoprotein complex [GO:1990904]; ribosome [GO:0005840]; structural constituent of ribosome [GO:0003735]; translation [GO:0006412]	structural constituent of ribosome [GO:0003735]	GO:0003735; GO:0005737; GO:0005840; GO:0006412; GO:1990904
A0A3B6NJV3	1.278	MORE	Nuclear Protein	DExH-box ATP-dependent RNA helicase DExH12	mRNA processing [GO:0006397]; RNA catabolic process [GO:0006401]	nucleus [GO:0005634]	nucleus [GO:0005634]; ATP binding [GO:0005524]; ATP hydrolysis activity [GO:0016887]; nucleic acid binding [GO:0003676]; RNA helicase activity [GO:0003724]; mRNA processing [GO:0006397]; RNA catabolic process [GO:0006401]	ATP binding [GO:0005524]; ATP hydrolysis activity [GO:0016887]; nucleic acid binding [GO:0003676]; RNA helicase activity [GO:0003724]	GO:0003676; GO:0003724; GO:0005524; GO:0005634; GO:0006397; GO:0006401; GO:0016887
A0A3B6NPK0	1.275	MORE	Nuclear Protein	Methyl-CpG-binding domain-containing protein 9		chromatin [GO:0000785]; nucleus [GO:0005634]	chromatin [GO:0000785]; nucleus [GO:0005634]; DNA binding [GO:0003677]; histone modifying activity [GO:0140993]; metal ion binding [GO:0046872]	DNA binding [GO:0003677]; histone modifying activity [GO:0140993]; metal ion binding [GO:0046872]	GO:0000785; GO:0003677; GO:0005634; GO:0046872; GO:0140993	SUBCELLULAR LOCATION: Nucleus {ECO:0000256|ARBA:ARBA00004123}.
A0A3B6B5S8	1.273	MORE	Nuclear Protein	Ribosomal RNA processing protein	rRNA processing [GO:0006364]	nucleus [GO:0005634]; preribosome, small subunit precursor [GO:0030688]	nucleus [GO:0005634]; preribosome, small subunit precursor [GO:0030688]; rRNA processing [GO:0006364]		GO:0005634; GO:0006364; GO:0030688
A0A3B6NK51	1.273	MORE	Nuclear Protein	Large ribosomal subunit protein uL3c	translation [GO:0006412]	ribonucleoprotein complex [GO:1990904]; ribosome [GO:0005840]	ribonucleoprotein complex [GO:1990904]; ribosome [GO:0005840]; structural constituent of ribosome [GO:0003735]; translation [GO:0006412]	structural constituent of ribosome [GO:0003735]	GO:0003735; GO:0005840; GO:0006412; GO:1990904
A0A3B6IJZ7	1.264	MORE	Nuclear Protein	Histone H2A/H2B/H3 domain-containing protein		nucleosome [GO:0000786]; nucleus [GO:0005634]	nucleosome [GO:0000786]; nucleus [GO:0005634]; DNA binding [GO:0003677]; protein heterodimerization activity [GO:0046982]; structural constituent of chromatin [GO:0030527]	DNA binding [GO:0003677]; protein heterodimerization activity [GO:0046982]; structural constituent of chromatin [GO:0030527]	GO:0000786; GO:0003677; GO:0005634; GO:0030527; GO:0046982
A0A3B6NLP2	1.242	MORE	Nuclear Protein	Vacuolar import/degradation Vid27 C-terminal domain-containing protein		cytoplasm [GO:0005737]; nucleus [GO:0005634]	cytoplasm [GO:0005737]; nucleus [GO:0005634]		GO:0005634; GO:0005737
A0A3B6B263	1.239	MORE	Nuclear Protein	Polyadenylate-binding protein (PABP)		cytosol [GO:0005829]; nucleus [GO:0005634]; ribonucleoprotein complex [GO:1990904]	cytosol [GO:0005829]; nucleus [GO:0005634]; ribonucleoprotein complex [GO:1990904]; mRNA 3'-UTR binding [GO:0003730]; poly(A) binding [GO:0008143]; poly(U) RNA binding [GO:0008266]	mRNA 3'-UTR binding [GO:0003730]; poly(A) binding [GO:0008143]; poly(U) RNA binding [GO:0008266]	GO:0003730; GO:0005634; GO:0005829; GO:0008143; GO:0008266; GO:1990904	SUBCELLULAR LOCATION: Cytoplasm {ECO:0000256|RuleBase:RU362004}.
A0A1D5UXM2	1.232	MORE	Nuclear Protein	GeLESSme assembly, chromosome: II	mRNA export from nucleus [GO:0006406]	nucleus [GO:0005634]	nucleus [GO:0005634]; mRNA binding [GO:0003729]; mRNA export from nucleus [GO:0006406]	mRNA binding [GO:0003729]	GO:0003729; GO:0005634; GO:0006406
A0A3B6FFM5	1.229	MORE	Nuclear Protein	RNA helicase		nucleus [GO:0005634]	nucleus [GO:0005634]; ATP binding [GO:0005524]; helicase activity [GO:0004386]; RNA binding [GO:0003723]; RNA helicase activity [GO:0003724]	ATP binding [GO:0005524]; helicase activity [GO:0004386]; RNA binding [GO:0003723]; RNA helicase activity [GO:0003724]	GO:0003723; GO:0003724; GO:0004386; GO:0005524; GO:0005634
A0A3B5Z6V4	1.229	MORE	Nuclear Protein	H15 domain-containing protein	chromosome condensation [GO:0030261]; negative regulation of DNA recombination [GO:0045910]; nucleosome assembly [GO:0006334]; regulation of DNA-templated transcription [GO:0006355]	nucleolus [GO:0005730]; nucleosome [GO:0000786]; nucleus [GO:0005634]	nucleolus [GO:0005730]; nucleosome [GO:0000786]; nucleus [GO:0005634]; double-stranded DNA binding [GO:0003690]; nucleosomal DNA binding [GO:0031492]; chromosome condensation [GO:0030261]; negative regulation of DNA recombination [GO:0045910]; nucleosome assembly [GO:0006334]; regulation of DNA-templated transcription [GO:0006355]	double-stranded DNA binding [GO:0003690]; nucleosomal DNA binding [GO:0031492]	GO:0000786; GO:0003690; GO:0005634; GO:0005730; GO:0006334; GO:0006355; GO:0030261; GO:0031492; GO:0045910	SUBCELLULAR LOCATION: Nucleus {ECO:0000256|ARBA:ARBA00004123}.
A0A3B6RNZ4	1.228	MORE	Nuclear Protein	Poly [ADP-ribose] polymerase (PARP) (EC 2.4.2.-)	double-strand break repair [GO:0006302]	nucleolus [GO:0005730]	nucleolus [GO:0005730]; NAD+ ADP-ribosyltransferase activity [GO:0003950]; NAD+-protein ADP-ribosyltransferase activity [GO:1990404]; nucleotidyltransferase activity [GO:0016779]; double-strand break repair [GO:0006302]	NAD+ ADP-ribosyltransferase activity [GO:0003950]; NAD+-protein ADP-ribosyltransferase activity [GO:1990404]; nucleotidyltransferase activity [GO:0016779]	GO:0003950; GO:0005730; GO:0006302; GO:0016779; GO:1990404	SUBCELLULAR LOCATION: Nucleus {ECO:0000256|ARBA:ARBA00004123}.
Q944C6	1.223	MORE	Nuclear Protein	GTP-binding nuclear protein	protein import into nucleus [GO:0006606]; ribosomal subunit export from nucleus [GO:0000054]	cytoplasm [GO:0005737]; nucleus [GO:0005634]	cytoplasm [GO:0005737]; nucleus [GO:0005634]; GTP binding [GO:0005525]; GTPase activity [GO:0003924]; mRNA binding [GO:0003729]; protein import into nucleus [GO:0006606]; ribosomal subunit export from nucleus [GO:0000054]	GTP binding [GO:0005525]; GTPase activity [GO:0003924]; mRNA binding [GO:0003729]	GO:0000054; GO:0003729; GO:0003924; GO:0005525; GO:0005634; GO:0005737; GO:0006606	SUBCELLULAR LOCATION: Nucleus {ECO:0000256|ARBA:ARBA00004123, ECO:0000256|RuleBase:RU363057}.
A0A3B6RCP4	1.221	MORE	Nuclear Protein	Superoxide dismutase (EC 1.15.1.1)		chloroplast nucleoid [GO:0042644]	chloroplast nucleoid [GO:0042644]; metal ion binding [GO:0046872]; superoxide dismutase activity [GO:0004784]	metal ion binding [GO:0046872]; superoxide dismutase activity [GO:0004784]	GO:0004784; GO:0042644; GO:0046872
A0A3B5XXP7	1.204	MORE	Nuclear Protein	mRNA cap guanine-N7 methyltransferase (EC 2.1.1.56)	7-methylguaLESSsine mRNA capping [GO:0006370]	mRNA cap binding complex [GO:0005845]; nucleus [GO:0005634]	mRNA cap binding complex [GO:0005845]; nucleus [GO:0005634]; mRNA 5'-cap (guanine-N7-)-methyltransferase activity [GO:0004482]; RNA binding [GO:0003723]; 7-methylguaLESSsine mRNA capping [GO:0006370]	mRNA 5'-cap (guanine-N7-)-methyltransferase activity [GO:0004482]; RNA binding [GO:0003723]	GO:0003723; GO:0004482; GO:0005634; GO:0005845; GO:0006370	SUBCELLULAR LOCATION: Nucleus {ECO:0000256|PIRNR:PIRNR028762}.
A0A3B6MSE7	1.203	MORE	Nuclear Protein	Uncharacterized protein	regulation of DNA-templated transcription [GO:0006355]	nucleus [GO:0005634]	nucleus [GO:0005634]; regulation of DNA-templated transcription [GO:0006355]		GO:0005634; GO:0006355
A0A3B6NRQ5	1.203	MORE	Nuclear Protein	Protein MIS12 homolog	cell division [GO:0051301]; kinetochore assembly [GO:0051382]; mitotic sister chromatid segregation [GO:0000070]	kinetochore [GO:0000776]; nucleus [GO:0005634]	kinetochore [GO:0000776]; nucleus [GO:0005634]; cell division [GO:0051301]; kinetochore assembly [GO:0051382]; mitotic sister chromatid segregation [GO:0000070]		GO:0000070; GO:0000776; GO:0005634; GO:0051301; GO:0051382	SUBCELLULAR LOCATION: Chromosome, centromere, kinetochore {ECO:0000256|ARBA:ARBA00004629}.
A0A3B6SDE0	1.198	MORE	Nuclear Protein	Transcription factor	regulation of DNA-templated transcription [GO:0006355]	nucleus [GO:0005634]	nucleus [GO:0005634]; regulation of DNA-templated transcription [GO:0006355]		GO:0005634; GO:0006355
A0A3B5Z6A8	1.197	MORE	Nuclear Protein	Uncharacterized protein	rRNA processing [GO:0006364]	nucleus [GO:0005634]	nucleus [GO:0005634]; rRNA processing [GO:0006364]		GO:0005634; GO:0006364
A0A3B6LVQ8	1.195	MORE	Nuclear Protein	Histone H2A/H2B/H3 domain-containing protein		nucleosome [GO:0000786]; nucleus [GO:0005634]	nucleosome [GO:0000786]; nucleus [GO:0005634]; DNA binding [GO:0003677]; protein heterodimerization activity [GO:0046982]; structural constituent of chromatin [GO:0030527]	DNA binding [GO:0003677]; protein heterodimerization activity [GO:0046982]; structural constituent of chromatin [GO:0030527]	GO:0000786; GO:0003677; GO:0005634; GO:0030527; GO:0046982
A0A3B6LF65	1.193	MORE	Nuclear Protein	Uncharacterized protein	DNA-templated transcription initiation [GO:0006352]	nucleus [GO:0005634]	nucleus [GO:0005634]; DNA binding [GO:0003677]; RNA polymerase II general transcription initiation factor activity [GO:0016251]; DNA-templated transcription initiation [GO:0006352]	DNA binding [GO:0003677]; RNA polymerase II general transcription initiation factor activity [GO:0016251]	GO:0003677; GO:0005634; GO:0006352; GO:0016251	SUBCELLULAR LOCATION: Nucleus {ECO:0000256|ARBA:ARBA00004123}.
A0A3B6KDS9	1.189	MORE	Nuclear Protein	RNA 3'-terminal phosphate cyclase domain-containing protein	endonucleolytic cleavage of tricistronic rRNA transcript (SSU-rRNA, 5.8S rRNA, LSU-rRNA) [GO:0000479]	nucleolus [GO:0005730]	nucleolus [GO:0005730]; RNA endonuclease activity [GO:0004521]; endonucleolytic cleavage of tricistronic rRNA transcript (SSU-rRNA, 5.8S rRNA, LSU-rRNA) [GO:0000479]	RNA endonuclease activity [GO:0004521]	GO:0000479; GO:0004521; GO:0005730	SUBCELLULAR LOCATION: Nucleus, nucleolus {ECO:0000256|ARBA:ARBA00004604}.
A0A3B5Z5X4	1.186	MORE	Nuclear Protein	H15 domain-containing protein	chromosome condensation [GO:0030261]; negative regulation of DNA recombination [GO:0045910]; nucleosome assembly [GO:0006334]; regulation of DNA-templated transcription [GO:0006355]	nucleolus [GO:0005730]; nucleosome [GO:0000786]; nucleus [GO:0005634]	nucleolus [GO:0005730]; nucleosome [GO:0000786]; nucleus [GO:0005634]; double-stranded DNA binding [GO:0003690]; nucleosomal DNA binding [GO:0031492]; chromosome condensation [GO:0030261]; negative regulation of DNA recombination [GO:0045910]; nucleosome assembly [GO:0006334]; regulation of DNA-templated transcription [GO:0006355]	double-stranded DNA binding [GO:0003690]; nucleosomal DNA binding [GO:0031492]	GO:0000786; GO:0003690; GO:0005634; GO:0005730; GO:0006334; GO:0006355; GO:0030261; GO:0031492; GO:0045910	SUBCELLULAR LOCATION: Nucleus {ECO:0000256|ARBA:ARBA00004123}.
A0A3B6SK68	1.18	MORE	Nuclear Protein	U3 small nucleolar RNA-associated protein 13 C-terminal domain-containing protein	endonucleolytic cleavage in 5'-ETS of tricistronic rRNA transcript (SSU-rRNA, 5.8S rRNA, LSU-rRNA) [GO:0000480]; endonucleolytic cleavage to generate mature 5'-end of SSU-rRNA from (SSU-rRNA, 5.8S rRNA, LSU-rRNA) [GO:0000472]	90S preribosome [GO:0030686]; nucleolus [GO:0005730]; small-subunit processome [GO:0032040]	90S preribosome [GO:0030686]; nucleolus [GO:0005730]; small-subunit processome [GO:0032040]; U3 sLESSRNA binding [GO:0034511]; endonucleolytic cleavage in 5'-ETS of tricistronic rRNA transcript (SSU-rRNA, 5.8S rRNA, LSU-rRNA) [GO:0000480]; endonucleolytic cleavage to generate mature 5'-end of SSU-rRNA from (SSU-rRNA, 5.8S rRNA, LSU-rRNA) [GO:0000472]	U3 sLESSRNA binding [GO:0034511]	GO:0000472; GO:0000480; GO:0005730; GO:0030686; GO:0032040; GO:0034511
A0A3B6RNX6	1.179	MORE	Nuclear Protein	60S acidic ribosomal protein P3	translational elongation [GO:0006414]	ribonucleoprotein complex [GO:1990904]; ribosome [GO:0005840]	ribonucleoprotein complex [GO:1990904]; ribosome [GO:0005840]; structural constituent of ribosome [GO:0003735]; translational elongation [GO:0006414]	structural constituent of ribosome [GO:0003735]	GO:0003735; GO:0005840; GO:0006414; GO:1990904
A0A3B6QL73	1.179	MORE	Nuclear Protein	Fibrillarin	box C/D RNA 3'-end processing [GO:0000494]; rRNA methylation [GO:0031167]	box C/D RNP complex [GO:0031428]; nucleolus [GO:0005730]; small-subunit processome [GO:0032040]	box C/D RNP complex [GO:0031428]; nucleolus [GO:0005730]; small-subunit processome [GO:0032040]; histone H2AQ104 methyltransferase activity [GO:1990259]; RNA binding [GO:0003723]; rRNA methyltransferase activity [GO:0008649]; box C/D RNA 3'-end processing [GO:0000494]; rRNA methylation [GO:0031167]	histone H2AQ104 methyltransferase activity [GO:1990259]; RNA binding [GO:0003723]; rRNA methyltransferase activity [GO:0008649]	GO:0000494; GO:0003723; GO:0005730; GO:0008649; GO:0031167; GO:0031428; GO:0032040; GO:1990259
I3NV43	1.177	MORE	Nuclear Protein	Centromeric histone 3		nucleosome [GO:0000786]; nucleus [GO:0005634]	nucleosome [GO:0000786]; nucleus [GO:0005634]; DNA binding [GO:0003677]; protein heterodimerization activity [GO:0046982]; structural constituent of chromatin [GO:0030527]	DNA binding [GO:0003677]; protein heterodimerization activity [GO:0046982]; structural constituent of chromatin [GO:0030527]	GO:0000786; GO:0003677; GO:0005634; GO:0030527; GO:0046982
A0A3B6PHK5	1.175	MORE	Nuclear Protein	Histone H4	nucleosome assembly [GO:0006334]	nucleosome [GO:0000786]; nucleus [GO:0005634]	nucleosome [GO:0000786]; nucleus [GO:0005634]; DNA binding [GO:0003677]; protein heterodimerization activity [GO:0046982]; structural constituent of chromatin [GO:0030527]; nucleosome assembly [GO:0006334]	DNA binding [GO:0003677]; protein heterodimerization activity [GO:0046982]; structural constituent of chromatin [GO:0030527]	GO:0000786; GO:0003677; GO:0005634; GO:0006334; GO:0030527; GO:0046982	SUBCELLULAR LOCATION: Chromosome {ECO:0000256|ARBA:ARBA00004286}. Nucleus {ECO:0000256|ARBA:ARBA00004123}.
A0A3B6RN22	1.169	MORE	Nuclear Protein	Sas10 C-terminal domain-containing protein	maturation of SSU-rRNA from tricistronic rRNA transcript (SSU-rRNA, 5.8S rRNA, LSU-rRNA) [GO:0000462]	nucleolus [GO:0005730]; small-subunit processome [GO:0032040]	nucleolus [GO:0005730]; small-subunit processome [GO:0032040]; maturation of SSU-rRNA from tricistronic rRNA transcript (SSU-rRNA, 5.8S rRNA, LSU-rRNA) [GO:0000462]		GO:0000462; GO:0005730; GO:0032040
A0A3B6QB40	1.166	MORE	Nuclear Protein	DNA polymerase V	regulation of DNA-templated transcription [GO:0006355]	nucleolus [GO:0005730]	nucleolus [GO:0005730]; DNA binding [GO:0003677]; regulation of DNA-templated transcription [GO:0006355]	DNA binding [GO:0003677]	GO:0003677; GO:0005730; GO:0006355
A0A3B5XXY4	1.164	MORE	Nuclear Protein	RRM domain-containing protein		nucleus [GO:0005634]	nucleus [GO:0005634]; RNA binding [GO:0003723]	RNA binding [GO:0003723]	GO:0003723; GO:0005634	SUBCELLULAR LOCATION: Nucleus {ECO:0000256|ARBA:ARBA00004123}.
A0A3B6RS14	1.161	MORE	Nuclear Protein	Protein MAK16 homolog	maturation of 5.8S rRNA [GO:0000460]; maturation of LSU-rRNA [GO:0000470]	nucleolus [GO:0005730]; preribosome, large subunit precursor [GO:0030687]	nucleolus [GO:0005730]; preribosome, large subunit precursor [GO:0030687]; maturation of 5.8S rRNA [GO:0000460]; maturation of LSU-rRNA [GO:0000470]		GO:0000460; GO:0000470; GO:0005730; GO:0030687
A0A3B5Z5P9	1.157	MORE	Nuclear Protein	DNA damage-binding protein 1		nucleus [GO:0005634]	nucleus [GO:0005634]; nucleic acid binding [GO:0003676]	nucleic acid binding [GO:0003676]	GO:0003676; GO:0005634	SUBCELLULAR LOCATION: Nucleus {ECO:0000256|ARBA:ARBA00004123}.
A0A3B6HNP9	1.157	MORE	Nuclear Protein	RNA cytidine acetyltransferase (EC 2.3.1.-) (18S rRNA cytosine acetyltransferase)	rRNA acetylation involved in maturation of SSU-rRNA [GO:1904812]; tRNA acetylation [GO:0051391]	nucleolus [GO:0005730]	nucleolus [GO:0005730]; ATP binding [GO:0005524]; rRNA cytidine N-acetyltransferase activity [GO:1990883]; tRNA binding [GO:0000049]; rRNA acetylation involved in maturation of SSU-rRNA [GO:1904812]; tRNA acetylation [GO:0051391]	ATP binding [GO:0005524]; rRNA cytidine N-acetyltransferase activity [GO:1990883]; tRNA binding [GO:0000049]	GO:0000049; GO:0005524; GO:0005730; GO:0051391; GO:1904812; GO:1990883	SUBCELLULAR LOCATION: Nucleus, nucleolus {ECO:0000256|ARBA:ARBA00004604, ECO:0000256|HAMAP-Rule:MF_03211}.
A0A3B6U9J5	1.157	MORE	Nuclear Protein	50S ribosomal protein L33, chloroplastic	translation [GO:0006412]	plastid [GO:0009536]; ribonucleoprotein complex [GO:1990904]; ribosome [GO:0005840]	plastid [GO:0009536]; ribonucleoprotein complex [GO:1990904]; ribosome [GO:0005840]; structural constituent of ribosome [GO:0003735]; translation [GO:0006412]	structural constituent of ribosome [GO:0003735]	GO:0003735; GO:0005840; GO:0006412; GO:0009536; GO:1990904
W5I035	1.157	MORE	Nuclear Protein	Small ribosomal subunit protein uS15 N-terminal domain-containing protein	translation [GO:0006412]	cytosolic small ribosomal subunit [GO:0022627]; nucleolus [GO:0005730]	cytosolic small ribosomal subunit [GO:0022627]; nucleolus [GO:0005730]; small ribosomal subunit rRNA binding [GO:0070181]; structural constituent of ribosome [GO:0003735]; translation [GO:0006412]	small ribosomal subunit rRNA binding [GO:0070181]; structural constituent of ribosome [GO:0003735]	GO:0003735; GO:0005730; GO:0006412; GO:0022627; GO:0070181
A0A3B5Y5J8	1.153	MORE	Nuclear Protein	Guanine nucleotide-binding protein subunit beta-like protein A	positive regulation of protein phosphorylation [GO:0001934]; rescue of stalled ribosome [GO:0072344]	cytosol [GO:0005829]; nucleus [GO:0005634]; ribonucleoprotein complex [GO:1990904]	cytosol [GO:0005829]; nucleus [GO:0005634]; ribonucleoprotein complex [GO:1990904]; protein kinase C binding [GO:0005080]; ribosome binding [GO:0043022]; translation regulator activity [GO:0045182]; positive regulation of protein phosphorylation [GO:0001934]; rescue of stalled ribosome [GO:0072344]	protein kinase C binding [GO:0005080]; ribosome binding [GO:0043022]; translation regulator activity [GO:0045182]	GO:0001934; GO:0005080; GO:0005634; GO:0005829; GO:0043022; GO:0045182; GO:0072344; GO:1990904
A0A3B6C0N6	1.149	MORE	Nuclear Protein	RRM domain-containing protein	mRNA splicing, via spliceosome [GO:0000398]	nuclear speck [GO:0016607]	nuclear speck [GO:0016607]; RNA binding [GO:0003723]; mRNA splicing, via spliceosome [GO:0000398]	RNA binding [GO:0003723]	GO:0000398; GO:0003723; GO:0016607
A0A3B6HRH3	1.148	MORE	Nuclear Protein	Peptidase S59 domain-containing protein	mRNA transport [GO:0051028]; protein transport [GO:0015031]	nuclear pore [GO:0005643]	nuclear pore [GO:0005643]; structural constituent of nuclear pore [GO:0017056]; mRNA transport [GO:0051028]; protein transport [GO:0015031]	structural constituent of nuclear pore [GO:0017056]	GO:0005643; GO:0015031; GO:0017056; GO:0051028	SUBCELLULAR LOCATION: Nucleus, nuclear pore complex {ECO:0000256|ARBA:ARBA00004567}.
A0A3B6HZZ3	1.148	MORE	Nuclear Protein	Pinin/SDK/MemA protein domain-containing protein	mRNA processing [GO:0006397]; RNA splicing [GO:0008380]	nucleus [GO:0005634]	nucleus [GO:0005634]; mRNA processing [GO:0006397]; RNA splicing [GO:0008380]		GO:0005634; GO:0006397; GO:0008380
A0A125RLL8	1.145	MORE	Nuclear Protein	MBD6-5AS		nucleus [GO:0005634]	nucleus [GO:0005634]; DNA binding [GO:0003677]	DNA binding [GO:0003677]	GO:0003677; GO:0005634	SUBCELLULAR LOCATION: Nucleus {ECO:0000256|ARBA:ARBA00004123}.
A0A3B6PVH6	1.145	MORE	Nuclear Protein	Large ribosomal subunit protein bL9c (50S ribosomal protein L9, chloroplastic) (CL9)	translation [GO:0006412]	mitochondrion [GO:0005739]; ribonucleoprotein complex [GO:1990904]; ribosome [GO:0005840]	mitochondrion [GO:0005739]; ribonucleoprotein complex [GO:1990904]; ribosome [GO:0005840]; rRNA binding [GO:0019843]; structural constituent of ribosome [GO:0003735]; translation [GO:0006412]	rRNA binding [GO:0019843]; structural constituent of ribosome [GO:0003735]	GO:0003735; GO:0005739; GO:0005840; GO:0006412; GO:0019843; GO:1990904
A0A3B6I247	1.144	MORE	Nuclear Protein	superoxide dismutase (EC 1.15.1.1)		chloroplast nucleoid [GO:0042644]	chloroplast nucleoid [GO:0042644]; metal ion binding [GO:0046872]; superoxide dismutase activity [GO:0004784]	metal ion binding [GO:0046872]; superoxide dismutase activity [GO:0004784]	GO:0004784; GO:0042644; GO:0046872
A0A3B6HN68	1.138	MORE	Nuclear Protein	Histone-lysine N-methyltransferase		chromosome [GO:0005694]; nucleus [GO:0005634]	chromosome [GO:0005694]; nucleus [GO:0005634]; double-stranded DNA binding [GO:0003690]; histone methyltransferase activity [GO:0042054]; zinc ion binding [GO:0008270]	double-stranded DNA binding [GO:0003690]; histone methyltransferase activity [GO:0042054]; zinc ion binding [GO:0008270]	GO:0003690; GO:0005634; GO:0005694; GO:0008270; GO:0042054	SUBCELLULAR LOCATION: Nucleus {ECO:0000256|PROSITE-ProRule:PRU00358}.
A0A3B6HS27	1.137	MORE	Nuclear Protein	Histone H2B		nucleosome [GO:0000786]; nucleus [GO:0005634]	nucleosome [GO:0000786]; nucleus [GO:0005634]; DNA binding [GO:0003677]; protein heterodimerization activity [GO:0046982]; structural constituent of chromatin [GO:0030527]	DNA binding [GO:0003677]; protein heterodimerization activity [GO:0046982]; structural constituent of chromatin [GO:0030527]	GO:0000786; GO:0003677; GO:0005634; GO:0030527; GO:0046982	SUBCELLULAR LOCATION: Nucleus {ECO:0000256|RuleBase:RU000451}.
A0A3B5ZQD2	1.131	MORE	Nuclear Protein	Chromatin-remodeling complex ATPase	positive regulation of transcription by RNA polymerase II [GO:0045944]	nucleus [GO:0005634]	nucleus [GO:0005634]; ATP binding [GO:0005524]; ATP-dependent activity, acting on DNA [GO:0008094]; ATP-dependent chromatin remodeler activity [GO:0140658]; DNA binding [GO:0003677]; histone binding [GO:0042393]; positive regulation of transcription by RNA polymerase II [GO:0045944]	ATP binding [GO:0005524]; ATP-dependent activity, acting on DNA [GO:0008094]; ATP-dependent chromatin remodeler activity [GO:0140658]; DNA binding [GO:0003677]; histone binding [GO:0042393]	GO:0003677; GO:0005524; GO:0005634; GO:0008094; GO:0042393; GO:0045944; GO:0140658	SUBCELLULAR LOCATION: Nucleus {ECO:0000256|ARBA:ARBA00004123}.
A0A3B6SBG8	1.127	MORE	Nuclear Protein	RRM domain-containing protein		nucleus [GO:0005634]	nucleus [GO:0005634]; mRNA binding [GO:0003729]	mRNA binding [GO:0003729]	GO:0003729; GO:0005634
A0A3B6PKT6	1.12	MORE	Nuclear Protein	RRM domain-containing protein		cytoplasm [GO:0005737]; nucleus [GO:0005634]; ribonucleoprotein complex [GO:1990904]	cytoplasm [GO:0005737]; nucleus [GO:0005634]; ribonucleoprotein complex [GO:1990904]; mRNA binding [GO:0003729]	mRNA binding [GO:0003729]	GO:0003729; GO:0005634; GO:0005737; GO:1990904
A0A3B6AST9	1.12	MORE	Nuclear Protein	LESSp domain-containing protein	ribosome biogenesis [GO:0042254]	box C/D RNP complex [GO:0031428]; nucleolus [GO:0005730]; small-subunit processome [GO:0032040]	box C/D RNP complex [GO:0031428]; nucleolus [GO:0005730]; small-subunit processome [GO:0032040]; sLESSRNA binding [GO:0030515]; ribosome biogenesis [GO:0042254]	sLESSRNA binding [GO:0030515]	GO:0005730; GO:0030515; GO:0031428; GO:0032040; GO:0042254	SUBCELLULAR LOCATION: Nucleus, nucleolus {ECO:0000256|ARBA:ARBA00004604}.
A0A3B6GYY2	1.119	MORE	Nuclear Protein	PARP-type domain-containing protein		nucleus [GO:0005634]	nucleus [GO:0005634]; DNA binding [GO:0003677]; zinc ion binding [GO:0008270]	DNA binding [GO:0003677]; zinc ion binding [GO:0008270]	GO:0003677; GO:0005634; GO:0008270
A0A3B6B2T5	1.119	MORE	Nuclear Protein	H15 domain-containing protein	chromosome condensation [GO:0030261]; negative regulation of DNA recombination [GO:0045910]; nucleosome assembly [GO:0006334]	nucleosome [GO:0000786]; nucleus [GO:0005634]	nucleosome [GO:0000786]; nucleus [GO:0005634]; double-stranded DNA binding [GO:0003690]; nucleosomal DNA binding [GO:0031492]; structural constituent of chromatin [GO:0030527]; chromosome condensation [GO:0030261]; negative regulation of DNA recombination [GO:0045910]; nucleosome assembly [GO:0006334]	double-stranded DNA binding [GO:0003690]; nucleosomal DNA binding [GO:0031492]; structural constituent of chromatin [GO:0030527]	GO:0000786; GO:0003690; GO:0005634; GO:0006334; GO:0030261; GO:0030527; GO:0031492; GO:0045910	SUBCELLULAR LOCATION: Chromosome {ECO:0000256|ARBA:ARBA00004286}. Nucleus {ECO:0000256|ARBA:ARBA00004123, ECO:0000256|RuleBase:RU003894}.
A0A3B6IUT7	1.116	MORE	Nuclear Protein	Histone-lysine N-methyltransferase		chromosome [GO:0005694]; nucleus [GO:0005634]	chromosome [GO:0005694]; nucleus [GO:0005634]; double-stranded DNA binding [GO:0003690]; histone methyltransferase activity [GO:0042054]; zinc ion binding [GO:0008270]	double-stranded DNA binding [GO:0003690]; histone methyltransferase activity [GO:0042054]; zinc ion binding [GO:0008270]	GO:0003690; GO:0005634; GO:0005694; GO:0008270; GO:0042054	SUBCELLULAR LOCATION: Nucleus {ECO:0000256|PROSITE-ProRule:PRU00358}.
A0A3B6MYB6	1.115	MORE	Nuclear Protein	H15 domain-containing protein	chromosome condensation [GO:0030261]; negative regulation of DNA recombination [GO:0045910]; nucleosome assembly [GO:0006334]	nucleosome [GO:0000786]; nucleus [GO:0005634]	nucleosome [GO:0000786]; nucleus [GO:0005634]; double-stranded DNA binding [GO:0003690]; nucleosomal DNA binding [GO:0031492]; structural constituent of chromatin [GO:0030527]; chromosome condensation [GO:0030261]; negative regulation of DNA recombination [GO:0045910]; nucleosome assembly [GO:0006334]	double-stranded DNA binding [GO:0003690]; nucleosomal DNA binding [GO:0031492]; structural constituent of chromatin [GO:0030527]	GO:0000786; GO:0003690; GO:0005634; GO:0006334; GO:0030261; GO:0030527; GO:0031492; GO:0045910	SUBCELLULAR LOCATION: Chromosome {ECO:0000256|ARBA:ARBA00004286}. Nucleus {ECO:0000256|ARBA:ARBA00004123, ECO:0000256|RuleBase:RU003894}.
A0A1D5UPA4	1.114	MORE	Nuclear Protein	AT-hook motif nuclear-localized protein		nucleus [GO:0005634]	nucleus [GO:0005634]; miLESSr groove of adenine-thymine-rich DNA binding [GO:0003680]	miLESSr groove of adenine-thymine-rich DNA binding [GO:0003680]	GO:0003680; GO:0005634	SUBCELLULAR LOCATION: Nucleus {ECO:0000256|RuleBase:RU367031}.
A0A3B6NP62	1.114	MORE	Nuclear Protein	30S ribosomal protein S21, chloroplastic	translation [GO:0006412]	ribonucleoprotein complex [GO:1990904]; ribosome [GO:0005840]	ribonucleoprotein complex [GO:1990904]; ribosome [GO:0005840]; structural constituent of ribosome [GO:0003735]; translation [GO:0006412]	structural constituent of ribosome [GO:0003735]	GO:0003735; GO:0005840; GO:0006412; GO:1990904
A0A341WUB3	1.109	MORE	Nuclear Protein	Histone H3		nucleosome [GO:0000786]; nucleus [GO:0005634]	nucleosome [GO:0000786]; nucleus [GO:0005634]; DNA binding [GO:0003677]; protein heterodimerization activity [GO:0046982]; structural constituent of chromatin [GO:0030527]	DNA binding [GO:0003677]; protein heterodimerization activity [GO:0046982]; structural constituent of chromatin [GO:0030527]	GO:0000786; GO:0003677; GO:0005634; GO:0030527; GO:0046982	SUBCELLULAR LOCATION: Nucleus {ECO:0000256|ARBA:ARBA00004123}.
A0A077RYD9	1.107	MORE	Nuclear Protein	Hpc2-related domain-containing protein		nucleus [GO:0005634]	nucleus [GO:0005634]		GO:0005634
A0A3B6RIC1	1.106	MORE	Nuclear Protein	FHA domain-containing protein	regulation of DNA-templated transcription [GO:0006355]; regulation of ribosomal protein gene transcription by RNA polymerase II [GO:0060962]	nucleus [GO:0005634]	nucleus [GO:0005634]; sequence-specific DNA binding [GO:0043565]; regulation of DNA-templated transcription [GO:0006355]; regulation of ribosomal protein gene transcription by RNA polymerase II [GO:0060962]	sequence-specific DNA binding [GO:0043565]	GO:0005634; GO:0006355; GO:0043565; GO:0060962
A0A3B6KGR2	1.105	MORE	Nuclear Protein	Polyadenylate-binding protein (PABP)		cytosol [GO:0005829]; nucleus [GO:0005634]; ribonucleoprotein complex [GO:1990904]	cytosol [GO:0005829]; nucleus [GO:0005634]; ribonucleoprotein complex [GO:1990904]; mRNA 3'-UTR binding [GO:0003730]; poly(A) binding [GO:0008143]; poly(U) RNA binding [GO:0008266]	mRNA 3'-UTR binding [GO:0003730]; poly(A) binding [GO:0008143]; poly(U) RNA binding [GO:0008266]	GO:0003730; GO:0005634; GO:0005829; GO:0008143; GO:0008266; GO:1990904	SUBCELLULAR LOCATION: Cytoplasm {ECO:0000256|ARBA:ARBA00004496, ECO:0000256|RuleBase:RU362004}.
A0A3B6LTP2	1.104	MORE	Nuclear Protein	DM2 domain-containing protein		nucleus [GO:0005634]	nucleus [GO:0005634]		GO:0005634
A0A3B6HQJ3	1.103	MORE	Nuclear Protein	Small-subunit processome Utp12 domain-containing protein		nucleolus [GO:0005730]	nucleolus [GO:0005730]		GO:0005730	SUBCELLULAR LOCATION: Nucleus, nucleolus {ECO:0000256|ARBA:ARBA00004604}.
A0A3B6KR72	1.103	MORE	Nuclear Protein	H15 domain-containing protein	chromosome condensation [GO:0030261]; negative regulation of DNA recombination [GO:0045910]; nucleosome assembly [GO:0006334]	nucleosome [GO:0000786]; nucleus [GO:0005634]	nucleosome [GO:0000786]; nucleus [GO:0005634]; double-stranded DNA binding [GO:0003690]; nucleosomal DNA binding [GO:0031492]; structural constituent of chromatin [GO:0030527]; chromosome condensation [GO:0030261]; negative regulation of DNA recombination [GO:0045910]; nucleosome assembly [GO:0006334]	double-stranded DNA binding [GO:0003690]; nucleosomal DNA binding [GO:0031492]; structural constituent of chromatin [GO:0030527]	GO:0000786; GO:0003690; GO:0005634; GO:0006334; GO:0030261; GO:0030527; GO:0031492; GO:0045910	SUBCELLULAR LOCATION: Chromosome {ECO:0000256|ARBA:ARBA00004286}. Nucleus {ECO:0000256|ARBA:ARBA00004123, ECO:0000256|RuleBase:RU003894}.
A0A3B6FVD4	1.1	MORE	Nuclear Protein	DEK-C domain-containing protein	chromatin organization [GO:0006325]; regulation of double-strand break repair [GO:2000779]	nucleus [GO:0005634]	nucleus [GO:0005634]; DNA binding [GO:0003677]; histone binding [GO:0042393]; chromatin organization [GO:0006325]; regulation of double-strand break repair [GO:2000779]	DNA binding [GO:0003677]; histone binding [GO:0042393]	GO:0003677; GO:0005634; GO:0006325; GO:0042393; GO:2000779
A0A3B6KFL2	1.096	MORE	Nuclear Protein	ENT domain-containing protein	defense response to fungus [GO:0050832]	nucleus [GO:0005634]	nucleus [GO:0005634]; defense response to fungus [GO:0050832]		GO:0005634; GO:0050832	SUBCELLULAR LOCATION: Nucleus {ECO:0000256|ARBA:ARBA00004123}.
W5FWF5	1.096	MORE	Nuclear Protein	40S ribosomal protein S19	translation [GO:0006412]	ribonucleoprotein complex [GO:1990904]; ribosome [GO:0005840]	ribonucleoprotein complex [GO:1990904]; ribosome [GO:0005840]; structural constituent of ribosome [GO:0003735]; translation [GO:0006412]	structural constituent of ribosome [GO:0003735]	GO:0003735; GO:0005840; GO:0006412; GO:1990904
A0A3B6EDI9	1.094	MORE	Nuclear Protein	DDB1- and CUL4-associated factor 13 (WD repeat and SOF domain-containing protein 1)	maturation of SSU-rRNA from tricistronic rRNA transcript (SSU-rRNA, 5.8S rRNA, LSU-rRNA) [GO:0000462]; protein ubiquitination [GO:0016567]	nucleolus [GO:0005730]; small-subunit processome [GO:0032040]	nucleolus [GO:0005730]; small-subunit processome [GO:0032040]; maturation of SSU-rRNA from tricistronic rRNA transcript (SSU-rRNA, 5.8S rRNA, LSU-rRNA) [GO:0000462]; protein ubiquitination [GO:0016567]		GO:0000462; GO:0005730; GO:0016567; GO:0032040	SUBCELLULAR LOCATION: Nucleus, nucleolus {ECO:0000256|ARBA:ARBA00004604}.
A0A3B6ERD4	1.078	MORE	Nuclear Protein	Histone H2A		nucleosome [GO:0000786]; nucleus [GO:0005634]	nucleosome [GO:0000786]; nucleus [GO:0005634]; DNA binding [GO:0003677]; protein heterodimerization activity [GO:0046982]; structural constituent of chromatin [GO:0030527]	DNA binding [GO:0003677]; protein heterodimerization activity [GO:0046982]; structural constituent of chromatin [GO:0030527]	GO:0000786; GO:0003677; GO:0005634; GO:0030527; GO:0046982	SUBCELLULAR LOCATION: Chromosome {ECO:0000256|ARBA:ARBA00004286}. Nucleus {ECO:0000256|ARBA:ARBA00004123, ECO:0000256|RuleBase:RU003767}.
Q8LRU5	1.078	MORE	Nuclear Protein	HMG-I/Y protein HMGa	chromosome condensation [GO:0030261]; negative regulation of DNA recombination [GO:0045910]; nucleosome assembly [GO:0006334]; regulation of DNA-templated transcription [GO:0006355]	nucleolus [GO:0005730]; nucleosome [GO:0000786]; nucleus [GO:0005634]	nucleolus [GO:0005730]; nucleosome [GO:0000786]; nucleus [GO:0005634]; double-stranded DNA binding [GO:0003690]; nucleosomal DNA binding [GO:0031492]; chromosome condensation [GO:0030261]; negative regulation of DNA recombination [GO:0045910]; nucleosome assembly [GO:0006334]; regulation of DNA-templated transcription [GO:0006355]	double-stranded DNA binding [GO:0003690]; nucleosomal DNA binding [GO:0031492]	GO:0000786; GO:0003690; GO:0005634; GO:0005730; GO:0006334; GO:0006355; GO:0030261; GO:0031492; GO:0045910	SUBCELLULAR LOCATION: Nucleus {ECO:0000256|ARBA:ARBA00004123}.
A0A3B5Y877	1.077	MORE	Nuclear Protein	C2H2-type domain-containing protein		nucleolus [GO:0005730]	nucleolus [GO:0005730]		GO:0005730
A0A3B6LQ42	1.076	MORE	Nuclear Protein	Bromo domain-containing protein	positive regulation of transcription by RNA polymerase II [GO:0045944]	nucleus [GO:0005634]	nucleus [GO:0005634]; ATP binding [GO:0005524]; ATP hydrolysis activity [GO:0016887]; chromatin binding [GO:0003682]; histone binding [GO:0042393]; positive regulation of transcription by RNA polymerase II [GO:0045944]	ATP binding [GO:0005524]; ATP hydrolysis activity [GO:0016887]; chromatin binding [GO:0003682]; histone binding [GO:0042393]	GO:0003682; GO:0005524; GO:0005634; GO:0016887; GO:0042393; GO:0045944
A0A3B6EHK7	1.076	MORE	Nuclear Protein	Uncharacterized protein	positive regulation of protein phosphorylation [GO:0001934]; rescue of stalled ribosome [GO:0072344]	cytosol [GO:0005829]; nucleus [GO:0005634]; ribonucleoprotein complex [GO:1990904]	cytosol [GO:0005829]; nucleus [GO:0005634]; ribonucleoprotein complex [GO:1990904]; protein kinase C binding [GO:0005080]; ribosome binding [GO:0043022]; translation regulator activity [GO:0045182]; positive regulation of protein phosphorylation [GO:0001934]; rescue of stalled ribosome [GO:0072344]	protein kinase C binding [GO:0005080]; ribosome binding [GO:0043022]; translation regulator activity [GO:0045182]	GO:0001934; GO:0005080; GO:0005634; GO:0005829; GO:0043022; GO:0045182; GO:0072344; GO:1990904
A0A3B6JCE1	1.075	MORE	Nuclear Protein	Ribonuclease	mRNA catabolic process [GO:0006402]; regulatory ncRNA-mediated gene silencing [GO:0031047]	cytosol [GO:0005829]; nucleus [GO:0005634]; RISC complex [GO:0016442]	cytosol [GO:0005829]; nucleus [GO:0005634]; RISC complex [GO:0016442]; nuclease activity [GO:0004518]; RNA binding [GO:0003723]; mRNA catabolic process [GO:0006402]; regulatory ncRNA-mediated gene silencing [GO:0031047]	nuclease activity [GO:0004518]; RNA binding [GO:0003723]	GO:0003723; GO:0004518; GO:0005634; GO:0005829; GO:0006402; GO:0016442; GO:0031047	SUBCELLULAR LOCATION: Cytoplasm {ECO:0000256|PIRNR:PIRNR017179}.
A0A3B6EI12	1.068	MORE	Nuclear Protein	Uncharacterized protein	chromatin organization [GO:0006325]; regulation of DNA-templated transcription [GO:0006355]	nucleus [GO:0005634]	nucleus [GO:0005634]; chromatin binding [GO:0003682]; DNA binding [GO:0003677]; metal ion binding [GO:0046872]; chromatin organization [GO:0006325]; regulation of DNA-templated transcription [GO:0006355]	chromatin binding [GO:0003682]; DNA binding [GO:0003677]; metal ion binding [GO:0046872]	GO:0003677; GO:0003682; GO:0005634; GO:0006325; GO:0006355; GO:0046872	SUBCELLULAR LOCATION: Nucleus {ECO:0000256|ARBA:ARBA00004123, ECO:0000256|PROSITE-ProRule:PRU00108, ECO:0000256|RuleBase:RU000682}.
W5I1R7	1.068	MORE	Nuclear Protein	30S ribosomal protein S3, chloroplastic	translation [GO:0006412]	cytosolic small ribosomal subunit [GO:0022627]; nucleus [GO:0005634]	cytosolic small ribosomal subunit [GO:0022627]; nucleus [GO:0005634]; RNA binding [GO:0003723]; structural constituent of ribosome [GO:0003735]; translation [GO:0006412]	RNA binding [GO:0003723]; structural constituent of ribosome [GO:0003735]	GO:0003723; GO:0003735; GO:0005634; GO:0006412; GO:0022627
A0A3B5Z432	1.064	MORE	Nuclear Protein	LESSp domain-containing protein	ribosome biogenesis [GO:0042254]	box C/D RNP complex [GO:0031428]; nucleolus [GO:0005730]; small-subunit processome [GO:0032040]	box C/D RNP complex [GO:0031428]; nucleolus [GO:0005730]; small-subunit processome [GO:0032040]; sLESSRNA binding [GO:0030515]; ribosome biogenesis [GO:0042254]	sLESSRNA binding [GO:0030515]	GO:0005730; GO:0030515; GO:0031428; GO:0032040; GO:0042254	SUBCELLULAR LOCATION: Nucleus, nucleolus {ECO:0000256|ARBA:ARBA00004604}.
A0A3B6ELK5	1.062	MORE	Nuclear Protein	Uncharacterized protein	transcription by RNA polymerase III [GO:0006383]	transcription factor TFIIIC complex [GO:0000127]	transcription factor TFIIIC complex [GO:0000127]; DNA binding [GO:0003677]; transcription by RNA polymerase III [GO:0006383]	DNA binding [GO:0003677]	GO:0000127; GO:0003677; GO:0006383	SUBCELLULAR LOCATION: Nucleus {ECO:0000256|ARBA:ARBA00004123}.
A0A3B5ZZM1	1.061	MORE	Nuclear Protein	Histone-lysine N-methyltransferase		chromosome [GO:0005694]; nucleus [GO:0005634]	chromosome [GO:0005694]; nucleus [GO:0005634]; double-stranded DNA binding [GO:0003690]; histone methyltransferase activity [GO:0042054]; zinc ion binding [GO:0008270]	double-stranded DNA binding [GO:0003690]; histone methyltransferase activity [GO:0042054]; zinc ion binding [GO:0008270]	GO:0003690; GO:0005634; GO:0005694; GO:0008270; GO:0042054	SUBCELLULAR LOCATION: Nucleus {ECO:0000256|PROSITE-ProRule:PRU00358}.
A0A3B6LSR1	1.054	MORE	Nuclear Protein	Histone-binding protein RBBP4 N-terminal domain-containing protein	chromatin remodeling [GO:0006338]; regulation of DNA-templated transcription [GO:0006355]	nucleus [GO:0005634]	nucleus [GO:0005634]; histone binding [GO:0042393]; chromatin remodeling [GO:0006338]; regulation of DNA-templated transcription [GO:0006355]	histone binding [GO:0042393]	GO:0005634; GO:0006338; GO:0006355; GO:0042393	SUBCELLULAR LOCATION: Nucleus {ECO:0000256|ARBA:ARBA00004123}.
A0A3B6PST6	1.053	MORE	Nuclear Protein	Myb/SANT-like domain-containing protein	regulation of DNA-templated transcription [GO:0006355]	nucleus [GO:0005634]	nucleus [GO:0005634]; regulation of DNA-templated transcription [GO:0006355]		GO:0005634; GO:0006355
A0A3B6RLA3	1.05	MORE	Nuclear Protein	Chromo domain-containing protein	heterochromatin formation [GO:0031507]	heterochromatin [GO:0000792]; nucleus [GO:0005634]	heterochromatin [GO:0000792]; nucleus [GO:0005634]; heterochromatin formation [GO:0031507]		GO:0000792; GO:0005634; GO:0031507
A0A3B6KDS0	1.049	MORE	Nuclear Protein	SAP domain-containing protein	regulation of secondary shoot formation [GO:2000032]	nucleus [GO:0005634]	nucleus [GO:0005634]; DNA-binding transcription factor activity [GO:0003700]; sequence-specific DNA binding [GO:0043565]; regulation of secondary shoot formation [GO:2000032]	DNA-binding transcription factor activity [GO:0003700]; sequence-specific DNA binding [GO:0043565]	GO:0003700; GO:0005634; GO:0043565; GO:2000032
A0A3B6PHJ2	1.048	MORE	Nuclear Protein	Ubiquitin-like domain-containing protein	modification-dependent protein catabolic process [GO:0019941]; protein ubiquitination [GO:0016567]	cytoplasm [GO:0005737]; nucleus [GO:0005634]	cytoplasm [GO:0005737]; nucleus [GO:0005634]; mRNA binding [GO:0003729]; protein tag activity [GO:0031386]; ubiquitin protein ligase binding [GO:0031625]; modification-dependent protein catabolic process [GO:0019941]; protein ubiquitination [GO:0016567]	mRNA binding [GO:0003729]; protein tag activity [GO:0031386]; ubiquitin protein ligase binding [GO:0031625]	GO:0003729; GO:0005634; GO:0005737; GO:0016567; GO:0019941; GO:0031386; GO:0031625	SUBCELLULAR LOCATION: Cytoplasm {ECO:0000256|ARBA:ARBA00004496}. Nucleus {ECO:0000256|ARBA:ARBA00004123}.
A0A3B5Z5Y9	1.045	MORE	Nuclear Protein	H15 domain-containing protein	chromosome condensation [GO:0030261]; negative regulation of DNA recombination [GO:0045910]; nucleosome assembly [GO:0006334]; regulation of DNA-templated transcription [GO:0006355]	nucleolus [GO:0005730]; nucleosome [GO:0000786]; nucleus [GO:0005634]	nucleolus [GO:0005730]; nucleosome [GO:0000786]; nucleus [GO:0005634]; double-stranded DNA binding [GO:0003690]; nucleosomal DNA binding [GO:0031492]; chromosome condensation [GO:0030261]; negative regulation of DNA recombination [GO:0045910]; nucleosome assembly [GO:0006334]; regulation of DNA-templated transcription [GO:0006355]	double-stranded DNA binding [GO:0003690]; nucleosomal DNA binding [GO:0031492]	GO:0000786; GO:0003690; GO:0005634; GO:0005730; GO:0006334; GO:0006355; GO:0030261; GO:0031492; GO:0045910	SUBCELLULAR LOCATION: Nucleus {ECO:0000256|ARBA:ARBA00004123}.
A0A3B6HUD4	1.045	MORE	Nuclear Protein	RRM domain-containing protein	mRNA export from nucleus [GO:0006406]	nucleus [GO:0005634]	nucleus [GO:0005634]; mRNA binding [GO:0003729]; mRNA export from nucleus [GO:0006406]	mRNA binding [GO:0003729]	GO:0003729; GO:0005634; GO:0006406
A0A3B6EDU5	1.043	MORE	Nuclear Protein	Importin N-terminal domain-containing protein	protein export from nucleus [GO:0006611]; protein import into nucleus [GO:0006606]	cytosol [GO:0005829]; nuclear envelope [GO:0005635]	cytosol [GO:0005829]; nuclear envelope [GO:0005635]; nuclear export signal receptor activity [GO:0005049]; small GTPase binding [GO:0031267]; protein export from nucleus [GO:0006611]; protein import into nucleus [GO:0006606]	nuclear export signal receptor activity [GO:0005049]; small GTPase binding [GO:0031267]	GO:0005049; GO:0005635; GO:0005829; GO:0006606; GO:0006611; GO:0031267
A0A3B6EMT7	1.042	MORE	Nuclear Protein	RRM domain-containing protein	regulation of RNA splicing [GO:0043484]	nucleus [GO:0005634]	nucleus [GO:0005634]; mRNA binding [GO:0003729]; regulation of RNA splicing [GO:0043484]	mRNA binding [GO:0003729]	GO:0003729; GO:0005634; GO:0043484
A0A3B6KGE2	1.039	MORE	Nuclear Protein	Apoptosis antagonizing transcription factor		nucleolus [GO:0005730]	nucleolus [GO:0005730]		GO:0005730
A0A3B6EBJ3	1.037	MORE	Nuclear Protein	Cyclin-like domain-containing protein	DNA-templated transcription initiation [GO:0006352]; transcription by RNA polymerase III [GO:0006383]; transcription preinitiation complex assembly [GO:0070897]	nucleus [GO:0005634]; transcription factor TFIIIB complex [GO:0000126]; transcription preinitiation complex [GO:0097550]	nucleus [GO:0005634]; transcription factor TFIIIB complex [GO:0000126]; transcription preinitiation complex [GO:0097550]; RNA polymerase III general transcription initiation factor activity [GO:0000995]; RNA polymerase III type 3 promoter sequence-specific DNA binding [GO:0001006]; TBP-class protein binding [GO:0017025]; DNA-templated transcription initiation [GO:0006352]; transcription by RNA po…	RNA polymerase III general transcription initiation factor activity [GO:0000995]; RNA polymerase III type 3 promoter sequence-specific DNA binding [GO:0001006]; TBP-class protein binding [GO:0017025]	GO:0000126; GO:0000995; GO:0001006; GO:0005634; GO:0006352; GO:0006383; GO:0017025; GO:0070897; GO:0097550	SUBCELLULAR LOCATION: Nucleus {ECO:0000256|ARBA:ARBA00004123}.
A0A3B6EBJ3	1.037	MORE	Nuclear Protein	Cyclin-like domain-containing protein	DNA-templated transcription initiation [GO:0006352]; transcription by RNA polymerase III [GO:0006383]; transcription preinitiation complex assembly [GO:0070897]	nucleus [GO:0005634]; transcription factor TFIIIB complex [GO:0000126]; transcription preinitiation complex [GO:0097550]	nucleus [GO:0005634]; transcription factor TFIIIB complex [GO:0000126]; transcription preinitiation complex [GO:0097550]; RNA polymerase III general transcription initiation factor activity [GO:0000995]; RNA polymerase III type 3 promoter sequence-specific DNA binding [GO:0001006]; TBP-class protein binding [GO:0017025]; DNA-templated transcription initiation [GO:0006352]; transcription by RNA po…	RNA polymerase III general transcription initiation factor activity [GO:0000995]; RNA polymerase III type 3 promoter sequence-specific DNA binding [GO:0001006]; TBP-class protein binding [GO:0017025]	GO:0000126; GO:0000995; GO:0001006; GO:0005634; GO:0006352; GO:0006383; GO:0017025; GO:0070897; GO:0097550	SUBCELLULAR LOCATION: Nucleus {ECO:0000256|ARBA:ARBA00004123}.
A0A3B6IRP2	1.036	MORE	Nuclear Protein	AAA+ ATPase domain-containing protein	proteasome-mediated ubiquitin-dependent protein catabolic process [GO:0043161]	nucleus [GO:0005634]; proteasome regulatory particle, base subcomplex [GO:0008540]	nucleus [GO:0005634]; proteasome regulatory particle, base subcomplex [GO:0008540]; ATP binding [GO:0005524]; ATP hydrolysis activity [GO:0016887]; proteasome-activating activity [GO:0036402]; proteasome-mediated ubiquitin-dependent protein catabolic process [GO:0043161]	ATP binding [GO:0005524]; ATP hydrolysis activity [GO:0016887]; proteasome-activating activity [GO:0036402]	GO:0005524; GO:0005634; GO:0008540; GO:0016887; GO:0036402; GO:0043161
A0A3B5Y7Q4	1.036	MORE	Nuclear Protein	H15 domain-containing protein	chromosome condensation [GO:0030261]; negative regulation of DNA recombination [GO:0045910]; nucleosome assembly [GO:0006334]; regulation of DNA-templated transcription [GO:0006355]	nucleolus [GO:0005730]; nucleosome [GO:0000786]; nucleus [GO:0005634]	nucleolus [GO:0005730]; nucleosome [GO:0000786]; nucleus [GO:0005634]; double-stranded DNA binding [GO:0003690]; nucleosomal DNA binding [GO:0031492]; chromosome condensation [GO:0030261]; negative regulation of DNA recombination [GO:0045910]; nucleosome assembly [GO:0006334]; regulation of DNA-templated transcription [GO:0006355]	double-stranded DNA binding [GO:0003690]; nucleosomal DNA binding [GO:0031492]	GO:0000786; GO:0003690; GO:0005634; GO:0005730; GO:0006334; GO:0006355; GO:0030261; GO:0031492; GO:0045910	SUBCELLULAR LOCATION: Nucleus {ECO:0000256|ARBA:ARBA00004123}.
A0A3B6CD69	1.036	MORE	Nuclear Protein	AAA+ ATPase domain-containing protein	DNA repair [GO:0006281]; DNA-templated DNA replication [GO:0006261]	DNA replication factor C complex [GO:0005663]; nucleus [GO:0005634]	DNA replication factor C complex [GO:0005663]; nucleus [GO:0005634]; ATP binding [GO:0005524]; ATP hydrolysis activity [GO:0016887]; DNA binding [GO:0003677]; DNA repair [GO:0006281]; DNA-templated DNA replication [GO:0006261]	ATP binding [GO:0005524]; ATP hydrolysis activity [GO:0016887]; DNA binding [GO:0003677]	GO:0003677; GO:0005524; GO:0005634; GO:0005663; GO:0006261; GO:0006281; GO:0016887
A0A3B5Z0Y5	1.035	MORE	Nuclear Protein	SANT domain-containing protein	RNA polymerase III preinitiation complex assembly [GO:0070898]	transcription factor TFIIIB complex [GO:0000126]	transcription factor TFIIIB complex [GO:0000126]; TFIIIC-class transcription factor complex binding [GO:0001156]; RNA polymerase III preinitiation complex assembly [GO:0070898]	TFIIIC-class transcription factor complex binding [GO:0001156]	GO:0000126; GO:0001156; GO:0070898
A0A077S298	1.034	MORE	Nuclear Protein	50S ribosomal protein L12, chloroplastic	translation [GO:0006412]	ribonucleoprotein complex [GO:1990904]; ribosome [GO:0005840]	ribonucleoprotein complex [GO:1990904]; ribosome [GO:0005840]; mRNA binding [GO:0003729]; structural constituent of ribosome [GO:0003735]; translation [GO:0006412]	mRNA binding [GO:0003729]; structural constituent of ribosome [GO:0003735]	GO:0003729; GO:0003735; GO:0005840; GO:0006412; GO:1990904
A0A3B6LLF6	1.031	MORE	Nuclear Protein	SAWADEE domain-containing protein			chromatin binding [GO:0003682]	chromatin binding [GO:0003682]	GO:0003682
A0A3B6AX27	1.03	MORE	Nuclear Protein	ARID domain-containing protein	regulation of transcription by RNA polymerase II [GO:0006357]	nucleus [GO:0005634]	nucleus [GO:0005634]; DNA binding [GO:0003677]; regulation of transcription by RNA polymerase II [GO:0006357]	DNA binding [GO:0003677]	GO:0003677; GO:0005634; GO:0006357
A0A3B6PHD9	1.028	MORE	Nuclear Protein	Uncharacterized protein	regulation of DNA-templated transcription [GO:0006355]	nucleus [GO:0005634]	nucleus [GO:0005634]; regulation of DNA-templated transcription [GO:0006355]		GO:0005634; GO:0006355	SUBCELLULAR LOCATION: Nucleus {ECO:0000256|ARBA:ARBA00004123}.
A0A3B6KFM0	1.024	MORE	Nuclear Protein	DNA topoisomerase 6 subunit B (EC 5.6.2.2)	DNA topological change [GO:0006265]	cytosol [GO:0005829]; DNA topoisomerase type II (double strand cut, ATP-hydrolyzing) complex [GO:0009330]; nucleus [GO:0005634]; small ribosomal subunit [GO:0015935]	cytosol [GO:0005829]; DNA topoisomerase type II (double strand cut, ATP-hydrolyzing) complex [GO:0009330]; nucleus [GO:0005634]; small ribosomal subunit [GO:0015935]; ATP binding [GO:0005524]; DNA binding [GO:0003677]; DNA topoisomerase type II (double strand cut, ATP-hydrolyzing) activity [GO:0003918]; DNA topological change [GO:0006265]	ATP binding [GO:0005524]; DNA binding [GO:0003677]; DNA topoisomerase type II (double strand cut, ATP-hydrolyzing) activity [GO:0003918]	GO:0003677; GO:0003918; GO:0005524; GO:0005634; GO:0005829; GO:0006265; GO:0009330; GO:0015935	SUBCELLULAR LOCATION: Nucleus {ECO:0000256|HAMAP-Rule:MF_03165}.
A0A3B6LW69	1.022	MORE	Nuclear Protein	Coenzyme Q-binding protein COQ10 START domain-containing protein		nucleus [GO:0005634]	nucleus [GO:0005634]		GO:0005634	SUBCELLULAR LOCATION: Nucleus {ECO:0000256|ARBA:ARBA00004123}.
A0A3B6B813	1.016	MORE	Nuclear Protein	Uncharacterized protein	protein ubiquitination [GO:0016567]	Cul4-RING E3 ubiquitin ligase complex [GO:0080008]; nucleus [GO:0005634]	Cul4-RING E3 ubiquitin ligase complex [GO:0080008]; nucleus [GO:0005634]; protein ubiquitination [GO:0016567]		GO:0005634; GO:0016567; GO:0080008	SUBCELLULAR LOCATION: Nucleus {ECO:0000256|ARBA:ARBA00004123}.
A0A3B6NQS6	1.015	MORE	Nuclear Protein	polynucleotide adenylyltransferase (EC 2.7.7.19)	mRNA polyadenylation [GO:0006378]	nucleus [GO:0005634]	nucleus [GO:0005634]; ATP binding [GO:0005524]; poly(A) RNA polymerase activity [GO:1990817]; RNA binding [GO:0003723]; mRNA polyadenylation [GO:0006378]	ATP binding [GO:0005524]; poly(A) RNA polymerase activity [GO:1990817]; RNA binding [GO:0003723]	GO:0003723; GO:0005524; GO:0005634; GO:0006378; GO:1990817	SUBCELLULAR LOCATION: Nucleus {ECO:0000256|ARBA:ARBA00004123}.
A0A3B6AW94	1.012	MORE	Nuclear Protein	Small ribosomal subunit protein uS15 N-terminal domain-containing protein	translation [GO:0006412]	cytosolic small ribosomal subunit [GO:0022627]; nucleolus [GO:0005730]	cytosolic small ribosomal subunit [GO:0022627]; nucleolus [GO:0005730]; small ribosomal subunit rRNA binding [GO:0070181]; structural constituent of ribosome [GO:0003735]; translation [GO:0006412]	small ribosomal subunit rRNA binding [GO:0070181]; structural constituent of ribosome [GO:0003735]	GO:0003735; GO:0005730; GO:0006412; GO:0022627; GO:0070181
A0A3B6JK63	1.011	MORE	Nuclear Protein	Bms1-type G domain-containing protein	endonucleolytic cleavage of tricistronic rRNA transcript (SSU-rRNA, 5.8S rRNA, LSU-rRNA) [GO:0000479]; maturation of SSU-rRNA from tricistronic rRNA transcript (SSU-rRNA, 5.8S rRNA, LSU-rRNA) [GO:0000462]	90S preribosome [GO:0030686]; nucleolus [GO:0005730]	90S preribosome [GO:0030686]; nucleolus [GO:0005730]; GTP binding [GO:0005525]; GTPase activity [GO:0003924]; U3 sLESSRNA binding [GO:0034511]; endonucleolytic cleavage of tricistronic rRNA transcript (SSU-rRNA, 5.8S rRNA, LSU-rRNA) [GO:0000479]; maturation of SSU-rRNA from tricistronic rRNA transcript (SSU-rRNA, 5.8S rRNA, LSU-rRNA) [GO:0000462]	GTP binding [GO:0005525]; GTPase activity [GO:0003924]; U3 sLESSRNA binding [GO:0034511]	GO:0000462; GO:0000479; GO:0003924; GO:0005525; GO:0005730; GO:0030686; GO:0034511	SUBCELLULAR LOCATION: Nucleus, nucleolus {ECO:0000256|ARBA:ARBA00004604}.
A0A3B6HXF2	1.009	MORE	Nuclear Protein	UDP-glucose 6-dehydrogenase (EC 1.1.1.22)	glycosamiLESSglycan biosynthetic process [GO:0006024]; UDP-glucuronate biosynthetic process [GO:0006065]	nucleus [GO:0005634]	nucleus [GO:0005634]; NAD binding [GO:0051287]; UDP-glucose 6-dehydrogenase activity [GO:0003979]; glycosamiLESSglycan biosynthetic process [GO:0006024]; UDP-glucuronate biosynthetic process [GO:0006065]	NAD binding [GO:0051287]; UDP-glucose 6-dehydrogenase activity [GO:0003979]	GO:0003979; GO:0005634; GO:0006024; GO:0006065; GO:0051287
A0A3B6NNZ2	1.008	MORE	Nuclear Protein	CCAAT-binding factor domain-containing protein		nucleus [GO:0005634]	nucleus [GO:0005634]		GO:0005634
A0A3B6E8S5	1.003	MORE	Nuclear Protein	Uncharacterized protein	transcription elongation by RNA polymerase II [GO:0006368]	Cdc73/Paf1 complex [GO:0016593]	Cdc73/Paf1 complex [GO:0016593]; chromatin binding [GO:0003682]; RNA polymerase II complex binding [GO:0000993]; transcription elongation by RNA polymerase II [GO:0006368]	chromatin binding [GO:0003682]; RNA polymerase II complex binding [GO:0000993]	GO:0000993; GO:0003682; GO:0006368; GO:0016593
A0A3B6KNU7	0.999	LESS	Nuclear Protein	MBD domain-containing protein		nucleus [GO:0005634]	nucleus [GO:0005634]; DNA binding [GO:0003677]	DNA binding [GO:0003677]	GO:0003677; GO:0005634	SUBCELLULAR LOCATION: Nucleus {ECO:0000256|ARBA:ARBA00004123}.
A0A3B6RJF0	0.999	LESS	Nuclear Protein	Co-chaperone protein p23	chaperone-mediated protein complex assembly [GO:0051131]; protein folding [GO:0006457]	cytosol [GO:0005829]; nucleus [GO:0005634]	cytosol [GO:0005829]; nucleus [GO:0005634]; Hsp90 protein binding [GO:0051879]; protein-folding chaperone binding [GO:0051087]; chaperone-mediated protein complex assembly [GO:0051131]; protein folding [GO:0006457]	Hsp90 protein binding [GO:0051879]; protein-folding chaperone binding [GO:0051087]	GO:0005634; GO:0005829; GO:0006457; GO:0051087; GO:0051131; GO:0051879	SUBCELLULAR LOCATION: Cytoplasm {ECO:0000256|RuleBase:RU369032}. Nucleus {ECO:0000256|RuleBase:RU369032}.
A0A3B6B5U5	0.998	LESS	Nuclear Protein	AAA+ ATPase domain-containing protein	proteasome-mediated ubiquitin-dependent protein catabolic process [GO:0043161]	nucleus [GO:0005634]; proteasome regulatory particle, base subcomplex [GO:0008540]	nucleus [GO:0005634]; proteasome regulatory particle, base subcomplex [GO:0008540]; ATP binding [GO:0005524]; ATP hydrolysis activity [GO:0016887]; proteasome-activating activity [GO:0036402]; proteasome-mediated ubiquitin-dependent protein catabolic process [GO:0043161]	ATP binding [GO:0005524]; ATP hydrolysis activity [GO:0016887]; proteasome-activating activity [GO:0036402]	GO:0005524; GO:0005634; GO:0008540; GO:0016887; GO:0036402; GO:0043161
A0A3B5Z5V3	0.996	LESS	Nuclear Protein	Putative rRNA methyltransferase (EC 2.1.1.-) (2'-O-ribose RNA methyltransferase SPB1 homolog)	maturation of 5.8S rRNA from tricistronic rRNA transcript (SSU-rRNA, 5.8S rRNA, LSU-rRNA) [GO:0000466]; maturation of LSU-rRNA from tricistronic rRNA transcript (SSU-rRNA, 5.8S rRNA, LSU-rRNA) [GO:0000463]; rRNA methylation [GO:0031167]	nucleolus [GO:0005730]; preribosome, large subunit precursor [GO:0030687]	nucleolus [GO:0005730]; preribosome, large subunit precursor [GO:0030687]; rRNA (guanine) methyltransferase activity [GO:0016435]; rRNA (uridine-2'-O-)-methyltransferase activity [GO:0008650]; maturation of 5.8S rRNA from tricistronic rRNA transcript (SSU-rRNA, 5.8S rRNA, LSU-rRNA) [GO:0000466]; maturation of LSU-rRNA from tricistronic rRNA transcript (SSU-rRNA, 5.8S rRNA, LSU-rRNA) [GO:0000463];…	rRNA (guanine) methyltransferase activity [GO:0016435]; rRNA (uridine-2'-O-)-methyltransferase activity [GO:0008650]	GO:0000463; GO:0000466; GO:0005730; GO:0008650; GO:0016435; GO:0030687; GO:0031167	SUBCELLULAR LOCATION: Nucleus, nucleolus {ECO:0000256|HAMAP-Rule:MF_03163}.
A0A3B5Y4B2	0.993	LESS	Nuclear Protein	Histone H2A/H2B/H3 domain-containing protein		nucleosome [GO:0000786]; nucleus [GO:0005634]	nucleosome [GO:0000786]; nucleus [GO:0005634]; DNA binding [GO:0003677]; protein heterodimerization activity [GO:0046982]; structural constituent of chromatin [GO:0030527]	DNA binding [GO:0003677]; protein heterodimerization activity [GO:0046982]; structural constituent of chromatin [GO:0030527]	GO:0000786; GO:0003677; GO:0005634; GO:0030527; GO:0046982
A0A3B6PSX7	0.992	LESS	Nuclear Protein	FHA domain-containing protein	miRNA processing [GO:0035196]	nucleus [GO:0005634]	nucleus [GO:0005634]; mRNA binding [GO:0003729]; miRNA processing [GO:0035196]	mRNA binding [GO:0003729]	GO:0003729; GO:0005634; GO:0035196	SUBCELLULAR LOCATION: Nucleus {ECO:0000256|ARBA:ARBA00004123}.
A0A3B6KRY8	0.988	LESS	Nuclear Protein	H15 domain-containing protein	chromosome condensation [GO:0030261]; negative regulation of DNA recombination [GO:0045910]; nucleosome assembly [GO:0006334]	nucleosome [GO:0000786]; nucleus [GO:0005634]	nucleosome [GO:0000786]; nucleus [GO:0005634]; double-stranded DNA binding [GO:0003690]; nucleosomal DNA binding [GO:0031492]; structural constituent of chromatin [GO:0030527]; chromosome condensation [GO:0030261]; negative regulation of DNA recombination [GO:0045910]; nucleosome assembly [GO:0006334]	double-stranded DNA binding [GO:0003690]; nucleosomal DNA binding [GO:0031492]; structural constituent of chromatin [GO:0030527]	GO:0000786; GO:0003690; GO:0005634; GO:0006334; GO:0030261; GO:0030527; GO:0031492; GO:0045910	SUBCELLULAR LOCATION: Chromosome {ECO:0000256|ARBA:ARBA00004286}. Nucleus {ECO:0000256|ARBA:ARBA00004123, ECO:0000256|RuleBase:RU003894}.
A0A3B6C120	0.985	LESS	Nuclear Protein	Nucleolar protein 56	ribosome biogenesis [GO:0042254]	box C/D RNP complex [GO:0031428]; nucleolus [GO:0005730]; small-subunit processome [GO:0032040]	box C/D RNP complex [GO:0031428]; nucleolus [GO:0005730]; small-subunit processome [GO:0032040]; sLESSRNA binding [GO:0030515]; ribosome biogenesis [GO:0042254]	sLESSRNA binding [GO:0030515]	GO:0005730; GO:0030515; GO:0031428; GO:0032040; GO:0042254	SUBCELLULAR LOCATION: Nucleus, nucleolus {ECO:0000256|ARBA:ARBA00004604}.
A0A3B6SKP3	0.983	LESS	Nuclear Protein	Structural maintenance of chromosomes protein	meiotic cell cycle [GO:0051321]; sister chromatid cohesion [GO:0007062]	cohesin complex [GO:0008278]; nucleus [GO:0005634]	cohesin complex [GO:0008278]; nucleus [GO:0005634]; ATP binding [GO:0005524]; ATP hydrolysis activity [GO:0016887]; DNA binding [GO:0003677]; meiotic cell cycle [GO:0051321]; sister chromatid cohesion [GO:0007062]	ATP binding [GO:0005524]; ATP hydrolysis activity [GO:0016887]; DNA binding [GO:0003677]	GO:0003677; GO:0005524; GO:0005634; GO:0007062; GO:0008278; GO:0016887; GO:0051321	SUBCELLULAR LOCATION: Nucleus {ECO:0000256|ARBA:ARBA00004123, ECO:0000256|PIRNR:PIRNR005719}.
A0A3B5Z5K4	0.982	LESS	Nuclear Protein	50S ribosomal protein L12, chloroplastic	translation [GO:0006412]	ribonucleoprotein complex [GO:1990904]; ribosome [GO:0005840]	ribonucleoprotein complex [GO:1990904]; ribosome [GO:0005840]; mRNA binding [GO:0003729]; structural constituent of ribosome [GO:0003735]; translation [GO:0006412]	mRNA binding [GO:0003729]; structural constituent of ribosome [GO:0003735]	GO:0003729; GO:0003735; GO:0005840; GO:0006412; GO:1990904
A0A3B6HR73	0.978	LESS	Nuclear Protein	Proteasome subunit alpha type	proteasomal protein catabolic process [GO:0010498]; ubiquitin-dependent protein catabolic process [GO:0006511]	cytoplasm [GO:0005737]; nucleus [GO:0005634]; proteasome core complex, alpha-subunit complex [GO:0019773]	cytoplasm [GO:0005737]; nucleus [GO:0005634]; proteasome core complex, alpha-subunit complex [GO:0019773]; proteasomal protein catabolic process [GO:0010498]; ubiquitin-dependent protein catabolic process [GO:0006511]		GO:0005634; GO:0005737; GO:0006511; GO:0010498; GO:0019773	SUBCELLULAR LOCATION: Cytoplasm {ECO:0000256|RuleBase:RU000551}. Nucleus {ECO:0000256|RuleBase:RU000551}.
A0A3B6E9S7	0.978	LESS	Nuclear Protein	Myb-like domain-containing protein	regulation of DNA-templated transcription [GO:0006355]	nucleus [GO:0005634]	nucleus [GO:0005634]; regulation of DNA-templated transcription [GO:0006355]		GO:0005634; GO:0006355
A0A3B6PLZ8	0.976	LESS	Nuclear Protein	Histone H2A		nucleosome [GO:0000786]; nucleus [GO:0005634]	nucleosome [GO:0000786]; nucleus [GO:0005634]; DNA binding [GO:0003677]; protein heterodimerization activity [GO:0046982]; structural constituent of chromatin [GO:0030527]	DNA binding [GO:0003677]; protein heterodimerization activity [GO:0046982]; structural constituent of chromatin [GO:0030527]	GO:0000786; GO:0003677; GO:0005634; GO:0030527; GO:0046982	SUBCELLULAR LOCATION: Chromosome {ECO:0000256|ARBA:ARBA00004286}. Nucleus {ECO:0000256|ARBA:ARBA00004123, ECO:0000256|RuleBase:RU003767}.
A0A1D5UXG0	0.976	LESS	Nuclear Protein	GeLESSme assembly, chromosome: II		nucleus [GO:0005634]	nucleus [GO:0005634]; histone H3K9 demethylase activity [GO:0032454]	histone H3K9 demethylase activity [GO:0032454]	GO:0005634; GO:0032454	SUBCELLULAR LOCATION: Nucleus {ECO:0000256|ARBA:ARBA00004123}.
A0A0C4BKM5	0.975	LESS	Nuclear Protein	Histone H2A		nucleosome [GO:0000786]; nucleus [GO:0005634]	nucleosome [GO:0000786]; nucleus [GO:0005634]; DNA binding [GO:0003677]; protein heterodimerization activity [GO:0046982]; structural constituent of chromatin [GO:0030527]	DNA binding [GO:0003677]; protein heterodimerization activity [GO:0046982]; structural constituent of chromatin [GO:0030527]	GO:0000786; GO:0003677; GO:0005634; GO:0030527; GO:0046982	SUBCELLULAR LOCATION: Nucleus {ECO:0000256|RuleBase:RU003767}.
A0A3B6EJW2	0.974	LESS	Nuclear Protein	Uncharacterized protein	plastid transcription [GO:0042793]; positive regulation of DNA-templated transcription [GO:0045893]; positive regulation of red or far-red light signaling pathway [GO:0090228]; response to light stimulus [GO:0009416]	chloroplast [GO:0009507]; nucleus [GO:0005634]	chloroplast [GO:0009507]; nucleus [GO:0005634]; plastid transcription [GO:0042793]; positive regulation of DNA-templated transcription [GO:0045893]; positive regulation of red or far-red light signaling pathway [GO:0090228]; response to light stimulus [GO:0009416]		GO:0005634; GO:0009416; GO:0009507; GO:0042793; GO:0045893; GO:0090228
A0A3B6PEX3	0.973	LESS	Nuclear Protein	Histone H2B		nucleosome [GO:0000786]; nucleus [GO:0005634]	nucleosome [GO:0000786]; nucleus [GO:0005634]; DNA binding [GO:0003677]; protein heterodimerization activity [GO:0046982]; structural constituent of chromatin [GO:0030527]	DNA binding [GO:0003677]; protein heterodimerization activity [GO:0046982]; structural constituent of chromatin [GO:0030527]	GO:0000786; GO:0003677; GO:0005634; GO:0030527; GO:0046982	SUBCELLULAR LOCATION: Nucleus {ECO:0000256|RuleBase:RU000451}.
A0A3B6NPT4	0.973	LESS	Nuclear Protein	HMG box domain-containing protein		nucleus [GO:0005634]	nucleus [GO:0005634]; DNA binding [GO:0003677]	DNA binding [GO:0003677]	GO:0003677; GO:0005634
A0A3B6LQX3	0.972	LESS	Nuclear Protein	Pantothenate kinase 2 (EC 2.7.1.33)	coenzyme A biosynthetic process [GO:0015937]; phosphorylation [GO:0016310]	cytosol [GO:0005829]; nucleus [GO:0005634]	cytosol [GO:0005829]; nucleus [GO:0005634]; ATP binding [GO:0005524]; pantothenate kinase activity [GO:0004594]; coenzyme A biosynthetic process [GO:0015937]; phosphorylation [GO:0016310]	ATP binding [GO:0005524]; pantothenate kinase activity [GO:0004594]	GO:0004594; GO:0005524; GO:0005634; GO:0005829; GO:0015937; GO:0016310
A0A3B6DIZ3	0.971	LESS	Nuclear Protein	RRM domain-containing protein		nucleolus [GO:0005730]	nucleolus [GO:0005730]; RNA binding [GO:0003723]	RNA binding [GO:0003723]	GO:0003723; GO:0005730
A0A3B6R922	0.971	LESS	Nuclear Protein	Nucleosome assembly protein	double-strand break repair via homologous recombination [GO:0000724]; nucleosome assembly [GO:0006334]	chromatin [GO:0000785]; nucleus [GO:0005634]	chromatin [GO:0000785]; nucleus [GO:0005634]; chromatin binding [GO:0003682]; histone binding [GO:0042393]; double-strand break repair via homologous recombination [GO:0000724]; nucleosome assembly [GO:0006334]	chromatin binding [GO:0003682]; histone binding [GO:0042393]	GO:0000724; GO:0000785; GO:0003682; GO:0005634; GO:0006334; GO:0042393
A0A3B6EAF4	0.971	LESS	Nuclear Protein	Chromatin-remodeling complex ATPase		nucleus [GO:0005634]	nucleus [GO:0005634]; ATP binding [GO:0005524]; ATP-dependent chromatin remodeler activity [GO:0140658]; DNA binding [GO:0003677]; hydrolase activity [GO:0016787]; nucleosome binding [GO:0031491]	ATP binding [GO:0005524]; ATP-dependent chromatin remodeler activity [GO:0140658]; DNA binding [GO:0003677]; hydrolase activity [GO:0016787]; nucleosome binding [GO:0031491]	GO:0003677; GO:0005524; GO:0005634; GO:0016787; GO:0031491; GO:0140658	SUBCELLULAR LOCATION: Nucleus {ECO:0000256|ARBA:ARBA00004123}.
A0A3B6NN89	0.97	LESS	Nuclear Protein	50S ribosomal protein L21, chloroplastic	translation [GO:0006412]	cytoplasm [GO:0005737]; ribonucleoprotein complex [GO:1990904]; ribosome [GO:0005840]	cytoplasm [GO:0005737]; ribonucleoprotein complex [GO:1990904]; ribosome [GO:0005840]; rRNA binding [GO:0019843]; structural constituent of ribosome [GO:0003735]; translation [GO:0006412]	rRNA binding [GO:0019843]; structural constituent of ribosome [GO:0003735]	GO:0003735; GO:0005737; GO:0005840; GO:0006412; GO:0019843; GO:1990904
A0A3B6B6I4	0.969	LESS	Nuclear Protein	Uncharacterized protein	COPII-coated vesicle budding [GO:0090114]; protein import into nucleus [GO:0006606]	COPII vesicle coat [GO:0030127]; nuclear pore outer ring [GO:0031080]	COPII vesicle coat [GO:0030127]; nuclear pore outer ring [GO:0031080]; structural molecule activity [GO:0005198]; COPII-coated vesicle budding [GO:0090114]; protein import into nucleus [GO:0006606]	structural molecule activity [GO:0005198]	GO:0005198; GO:0006606; GO:0030127; GO:0031080; GO:0090114
A0A3B5Y0W1	0.964	LESS	Nuclear Protein	Histone H2B		nucleosome [GO:0000786]; nucleus [GO:0005634]	nucleosome [GO:0000786]; nucleus [GO:0005634]; DNA binding [GO:0003677]; protein heterodimerization activity [GO:0046982]; structural constituent of chromatin [GO:0030527]	DNA binding [GO:0003677]; protein heterodimerization activity [GO:0046982]; structural constituent of chromatin [GO:0030527]	GO:0000786; GO:0003677; GO:0005634; GO:0030527; GO:0046982	SUBCELLULAR LOCATION: Nucleus {ECO:0000256|RuleBase:RU000451}.
Q43312	0.961	LESS	Nuclear Protein	Protein H2A.7 (wcH2A-10) (wcH2A-4)		nucleosome [GO:0000786]; nucleus [GO:0005634]	nucleosome [GO:0000786]; nucleus [GO:0005634]; DNA binding [GO:0003677]; protein heterodimerization activity [GO:0046982]; structural constituent of chromatin [GO:0030527]	DNA binding [GO:0003677]; protein heterodimerization activity [GO:0046982]; structural constituent of chromatin [GO:0030527]	GO:0000786; GO:0003677; GO:0005634; GO:0030527; GO:0046982	SUBCELLULAR LOCATION: Nucleus {ECO:0000250}. Chromosome {ECO:0000250}.
A0A3B6ENJ3	0.961	LESS	Nuclear Protein	Carbohydrate kinase PfkB domain-containing protein	chloroplast organization [GO:0009658]; plastid transcription [GO:0042793]	chloroplast nucleoid [GO:0042644]	chloroplast nucleoid [GO:0042644]; chloroplast organization [GO:0009658]; plastid transcription [GO:0042793]		GO:0009658; GO:0042644; GO:0042793
A0A3B6KJX5	0.961	LESS	Nuclear Protein	Histidine kinase/HSP90-like ATPase domain-containing protein	cellular response to heat [GO:0034605]; protein folding [GO:0006457]; protein stabilization [GO:0050821]	chloroplast stroma [GO:0009570]; cytosol [GO:0005829]; perinuclear region of cytoplasm [GO:0048471]; plasma membrane [GO:0005886]; protein-containing complex [GO:0032991]	chloroplast stroma [GO:0009570]; cytosol [GO:0005829]; perinuclear region of cytoplasm [GO:0048471]; plasma membrane [GO:0005886]; protein-containing complex [GO:0032991]; ATP binding [GO:0005524]; ATP hydrolysis activity [GO:0016887]; ATP-dependent protein folding chaperone [GO:0140662]; unfolded protein binding [GO:0051082]; cellular response to heat [GO:0034605]; protein folding [GO:0006457]; …	ATP binding [GO:0005524]; ATP hydrolysis activity [GO:0016887]; ATP-dependent protein folding chaperone [GO:0140662]; unfolded protein binding [GO:0051082]	GO:0005524; GO:0005829; GO:0005886; GO:0006457; GO:0009570; GO:0016887; GO:0032991; GO:0034605; GO:0048471; GO:0050821; GO:0051082; GO:0140662
A0A3B6NJT9	0.96	LESS	Nuclear Protein	Uncharacterized protein	chaperone cofactor-dependent protein refolding [GO:0051085]; endoplasmic reticulum unfolded protein response [GO:0030968]; protein refolding [GO:0042026]; ubiquitin-dependent ERAD pathway [GO:0030433]	cytoplasm [GO:0005737]; endoplasmic reticulum chaperone complex [GO:0034663]; endoplasmic reticulum lumen [GO:0005788]; membrane [GO:0016020]; nucleus [GO:0005634]	cytoplasm [GO:0005737]; endoplasmic reticulum chaperone complex [GO:0034663]; endoplasmic reticulum lumen [GO:0005788]; membrane [GO:0016020]; nucleus [GO:0005634]; ATP binding [GO:0005524]; ATP hydrolysis activity [GO:0016887]; ATP-dependent protein folding chaperone [GO:0140662]; heat shock protein binding [GO:0031072]; protein folding chaperone [GO:0044183]; chaperone cofactor-dependent protei…	ATP binding [GO:0005524]; ATP hydrolysis activity [GO:0016887]; ATP-dependent protein folding chaperone [GO:0140662]; heat shock protein binding [GO:0031072]; protein folding chaperone [GO:0044183]	GO:0005524; GO:0005634; GO:0005737; GO:0005788; GO:0016020; GO:0016887; GO:0030433; GO:0030968; GO:0031072; GO:0034663; GO:0042026; GO:0044183; GO:0051085; GO:0140662
A0A3B6PMP7	0.959	LESS	Nuclear Protein	Protein CROWDED NUCLEI 1	nucleus organization [GO:0006997]	nuclear lamina [GO:0005652]	nuclear lamina [GO:0005652]; nucleus organization [GO:0006997]		GO:0005652; GO:0006997	SUBCELLULAR LOCATION: Nucleus lamina {ECO:0000256|ARBA:ARBA00024186}.
A0A3B6LV22	0.956	LESS	Nuclear Protein	H15 domain-containing protein	chromosome condensation [GO:0030261]; negative regulation of DNA recombination [GO:0045910]; nucleosome assembly [GO:0006334]	nucleosome [GO:0000786]; nucleus [GO:0005634]	nucleosome [GO:0000786]; nucleus [GO:0005634]; double-stranded DNA binding [GO:0003690]; nucleosomal DNA binding [GO:0031492]; structural constituent of chromatin [GO:0030527]; chromosome condensation [GO:0030261]; negative regulation of DNA recombination [GO:0045910]; nucleosome assembly [GO:0006334]	double-stranded DNA binding [GO:0003690]; nucleosomal DNA binding [GO:0031492]; structural constituent of chromatin [GO:0030527]	GO:0000786; GO:0003690; GO:0005634; GO:0006334; GO:0030261; GO:0030527; GO:0031492; GO:0045910	SUBCELLULAR LOCATION: Chromosome {ECO:0000256|ARBA:ARBA00004286}. Nucleus {ECO:0000256|ARBA:ARBA00004123, ECO:0000256|RuleBase:RU003894}.
A0A3B6LVB5	0.956	LESS	Nuclear Protein	H15 domain-containing protein	chromosome condensation [GO:0030261]; negative regulation of DNA recombination [GO:0045910]; nucleosome assembly [GO:0006334]	nucleosome [GO:0000786]; nucleus [GO:0005634]	nucleosome [GO:0000786]; nucleus [GO:0005634]; double-stranded DNA binding [GO:0003690]; nucleosomal DNA binding [GO:0031492]; structural constituent of chromatin [GO:0030527]; chromosome condensation [GO:0030261]; negative regulation of DNA recombination [GO:0045910]; nucleosome assembly [GO:0006334]	double-stranded DNA binding [GO:0003690]; nucleosomal DNA binding [GO:0031492]; structural constituent of chromatin [GO:0030527]	GO:0000786; GO:0003690; GO:0005634; GO:0006334; GO:0030261; GO:0030527; GO:0031492; GO:0045910	SUBCELLULAR LOCATION: Chromosome {ECO:0000256|ARBA:ARBA00004286}. Nucleus {ECO:0000256|ARBA:ARBA00004123, ECO:0000256|RuleBase:RU003894}.
A0A3B6RGR4	0.952	LESS	Nuclear Protein	Tudor domain-containing protein	cell division [GO:0051301]; homologous recombination [GO:0035825]; mitotic sister chromatid cohesion [GO:0007064]	chromatin [GO:0000785]; nucleus [GO:0005634]	chromatin [GO:0000785]; nucleus [GO:0005634]; cell division [GO:0051301]; homologous recombination [GO:0035825]; mitotic sister chromatid cohesion [GO:0007064]		GO:0000785; GO:0005634; GO:0007064; GO:0035825; GO:0051301
A0A3B6SG35	0.952	LESS	Nuclear Protein	EF-hand domain-containing protein	regulation of DNA-templated transcription [GO:0006355]	nucleus [GO:0005634]	nucleus [GO:0005634]; calcium ion binding [GO:0005509]; regulation of DNA-templated transcription [GO:0006355]	calcium ion binding [GO:0005509]	GO:0005509; GO:0005634; GO:0006355
A0A3B6FZ80	0.95	LESS	Nuclear Protein	Kinetochore protein SPC25	cell division [GO:0051301]; chromosome segregation [GO:0007059]	Ndc80 complex [GO:0031262]; nucleus [GO:0005634]	Ndc80 complex [GO:0031262]; nucleus [GO:0005634]; cell division [GO:0051301]; chromosome segregation [GO:0007059]		GO:0005634; GO:0007059; GO:0031262; GO:0051301	SUBCELLULAR LOCATION: Nucleus {ECO:0000256|RuleBase:RU367150}. Chromosome, centromere, kinetochore {ECO:0000256|RuleBase:RU367150}.
A0A3B5Y080	0.948	LESS	Nuclear Protein	Mitogen-activated protein kinase (EC 2.7.11.24)	intracellular signal transduction [GO:0035556]; phosphorylation [GO:0016310]	cytoplasm [GO:0005737]; nucleus [GO:0005634]	cytoplasm [GO:0005737]; nucleus [GO:0005634]; ATP binding [GO:0005524]; MAP kinase activity [GO:0004707]; protein serine/threonine kinase activity [GO:0004674]; intracellular signal transduction [GO:0035556]; phosphorylation [GO:0016310]	ATP binding [GO:0005524]; MAP kinase activity [GO:0004707]; protein serine/threonine kinase activity [GO:0004674]	GO:0004674; GO:0004707; GO:0005524; GO:0005634; GO:0005737; GO:0016310; GO:0035556
A0A3B6LRT8	0.946	LESS	Nuclear Protein	Histone H2B		nucleosome [GO:0000786]; nucleus [GO:0005634]	nucleosome [GO:0000786]; nucleus [GO:0005634]; DNA binding [GO:0003677]; protein heterodimerization activity [GO:0046982]; structural constituent of chromatin [GO:0030527]	DNA binding [GO:0003677]; protein heterodimerization activity [GO:0046982]; structural constituent of chromatin [GO:0030527]	GO:0000786; GO:0003677; GO:0005634; GO:0030527; GO:0046982	SUBCELLULAR LOCATION: Nucleus {ECO:0000256|RuleBase:RU000451}.
A0A3B6B9B9	0.945	LESS	Nuclear Protein	AT-hook motif nuclear-localized protein		nucleus [GO:0005634]	nucleus [GO:0005634]; miLESSr groove of adenine-thymine-rich DNA binding [GO:0003680]	miLESSr groove of adenine-thymine-rich DNA binding [GO:0003680]	GO:0003680; GO:0005634	SUBCELLULAR LOCATION: Nucleus {ECO:0000256|RuleBase:RU367031}.
A0A3B6LRC0	0.943	LESS	Nuclear Protein	Uncharacterized protein	cell division [GO:0051301]; chromosome segregation [GO:0007059]	MIS12/MIND type complex [GO:0000444]; nucleus [GO:0005634]	MIS12/MIND type complex [GO:0000444]; nucleus [GO:0005634]; cell division [GO:0051301]; chromosome segregation [GO:0007059]		GO:0000444; GO:0005634; GO:0007059; GO:0051301	SUBCELLULAR LOCATION: Chromosome, centromere, kinetochore {ECO:0000256|ARBA:ARBA00004629}. Nucleus {ECO:0000256|ARBA:ARBA00004123}.
F4Y593	0.942	LESS	Nuclear Protein	Heat shock protein 90	cellular response to heat [GO:0034605]; protein folding [GO:0006457]; protein stabilization [GO:0050821]	cytosol [GO:0005829]; perinuclear region of cytoplasm [GO:0048471]; plasma membrane [GO:0005886]; protein-containing complex [GO:0032991]	cytosol [GO:0005829]; perinuclear region of cytoplasm [GO:0048471]; plasma membrane [GO:0005886]; protein-containing complex [GO:0032991]; ATP binding [GO:0005524]; ATP hydrolysis activity [GO:0016887]; ATP-dependent protein folding chaperone [GO:0140662]; unfolded protein binding [GO:0051082]; cellular response to heat [GO:0034605]; protein folding [GO:0006457]; protein stabilization [GO:0050821]	ATP binding [GO:0005524]; ATP hydrolysis activity [GO:0016887]; ATP-dependent protein folding chaperone [GO:0140662]; unfolded protein binding [GO:0051082]	GO:0005524; GO:0005829; GO:0005886; GO:0006457; GO:0016887; GO:0032991; GO:0034605; GO:0048471; GO:0050821; GO:0051082; GO:0140662
A0A3B5Y1U1	0.937	LESS	Nuclear Protein	Hpc2-related domain-containing protein		nucleus [GO:0005634]	nucleus [GO:0005634]		GO:0005634
A0A3B5Z2N0	0.935	LESS	Nuclear Protein	Histone-lysine N-methyltransferase		chromosome [GO:0005694]; nucleus [GO:0005634]	chromosome [GO:0005694]; nucleus [GO:0005634]; double-stranded DNA binding [GO:0003690]; histone methyltransferase activity [GO:0042054]; zinc ion binding [GO:0008270]	double-stranded DNA binding [GO:0003690]; histone methyltransferase activity [GO:0042054]; zinc ion binding [GO:0008270]	GO:0003690; GO:0005634; GO:0005694; GO:0008270; GO:0042054	SUBCELLULAR LOCATION: Nucleus {ECO:0000256|PROSITE-ProRule:PRU00358}.
A0A3B6LLR1	0.933	LESS	Nuclear Protein	Heat shock factor binding protein	cellular heat acclimation [GO:0070370]	cytosol [GO:0005829]; nucleus [GO:0005634]	cytosol [GO:0005829]; nucleus [GO:0005634]; transcription corepressor activity [GO:0003714]; cellular heat acclimation [GO:0070370]	transcription corepressor activity [GO:0003714]	GO:0003714; GO:0005634; GO:0005829; GO:0070370
A0A3B6I571	0.932	LESS	Nuclear Protein	rRNA-processing protein EBP2 homolog	ribosomal large subunit biogenesis [GO:0042273]; rRNA processing [GO:0006364]	nuclear periphery [GO:0034399]; nucleolus [GO:0005730]; preribosome, large subunit precursor [GO:0030687]	nuclear periphery [GO:0034399]; nucleolus [GO:0005730]; preribosome, large subunit precursor [GO:0030687]; ribosomal large subunit biogenesis [GO:0042273]; rRNA processing [GO:0006364]		GO:0005730; GO:0006364; GO:0030687; GO:0034399; GO:0042273	SUBCELLULAR LOCATION: Nucleus, nucleolus {ECO:0000256|ARBA:ARBA00004604}.
A0A3B6SIW6	0.928	LESS	Nuclear Protein	Chromo domain-containing protein	heterochromatin formation [GO:0031507]	heterochromatin [GO:0000792]; nucleus [GO:0005634]	heterochromatin [GO:0000792]; nucleus [GO:0005634]; heterochromatin formation [GO:0031507]		GO:0000792; GO:0005634; GO:0031507
A0A3B5Y881	0.926	LESS	Nuclear Protein	H15 domain-containing protein	chromosome condensation [GO:0030261]; negative regulation of DNA recombination [GO:0045910]; nucleosome assembly [GO:0006334]; regulation of DNA-templated transcription [GO:0006355]	nucleolus [GO:0005730]; nucleosome [GO:0000786]; nucleus [GO:0005634]	nucleolus [GO:0005730]; nucleosome [GO:0000786]; nucleus [GO:0005634]; double-stranded DNA binding [GO:0003690]; nucleosomal DNA binding [GO:0031492]; chromosome condensation [GO:0030261]; negative regulation of DNA recombination [GO:0045910]; nucleosome assembly [GO:0006334]; regulation of DNA-templated transcription [GO:0006355]	double-stranded DNA binding [GO:0003690]; nucleosomal DNA binding [GO:0031492]	GO:0000786; GO:0003690; GO:0005634; GO:0005730; GO:0006334; GO:0006355; GO:0030261; GO:0031492; GO:0045910	SUBCELLULAR LOCATION: Nucleus {ECO:0000256|ARBA:ARBA00004123}.
A0A3B6AUR1	0.924	LESS	Nuclear Protein	Ribosome biogenesis protein WDR12 homolog	maturation of 5.8S rRNA from tricistronic rRNA transcript (SSU-rRNA, 5.8S rRNA, LSU-rRNA) [GO:0000466]; maturation of LSU-rRNA from tricistronic rRNA transcript (SSU-rRNA, 5.8S rRNA, LSU-rRNA) [GO:0000463]	nucleolus [GO:0005730]; nucleoplasm [GO:0005654]; preribosome, large subunit precursor [GO:0030687]	nucleolus [GO:0005730]; nucleoplasm [GO:0005654]; preribosome, large subunit precursor [GO:0030687]; ribonucleoprotein complex binding [GO:0043021]; maturation of 5.8S rRNA from tricistronic rRNA transcript (SSU-rRNA, 5.8S rRNA, LSU-rRNA) [GO:0000466]; maturation of LSU-rRNA from tricistronic rRNA transcript (SSU-rRNA, 5.8S rRNA, LSU-rRNA) [GO:0000463]	ribonucleoprotein complex binding [GO:0043021]	GO:0000463; GO:0000466; GO:0005654; GO:0005730; GO:0030687; GO:0043021	SUBCELLULAR LOCATION: Nucleus, nucleolus {ECO:0000256|HAMAP-Rule:MF_03029}. Nucleus, nucleoplasm {ECO:0000256|HAMAP-Rule:MF_03029}.
A0A3B5Z6P9	0.923	LESS	Nuclear Protein	Structural maintenance of chromosomes protein	cell division [GO:0051301]; meiotic cell cycle [GO:0051321]; mitotic sister chromatid cohesion [GO:0007064]	chromosome [GO:0005694]; nucleus [GO:0005634]	chromosome [GO:0005694]; nucleus [GO:0005634]; ATP binding [GO:0005524]; ATP hydrolysis activity [GO:0016887]; cohesin loader activity [GO:0061775]; double-stranded DNA binding [GO:0003690]; cell division [GO:0051301]; meiotic cell cycle [GO:0051321]; mitotic sister chromatid cohesion [GO:0007064]	ATP binding [GO:0005524]; ATP hydrolysis activity [GO:0016887]; cohesin loader activity [GO:0061775]; double-stranded DNA binding [GO:0003690]	GO:0003690; GO:0005524; GO:0005634; GO:0005694; GO:0007064; GO:0016887; GO:0051301; GO:0051321; GO:0061775	SUBCELLULAR LOCATION: Nucleus {ECO:0000256|PIRNR:PIRNR005719}.
A0A3B6INQ5	0.922	LESS	Nuclear Protein	BING4 C-terminal domain-containing protein	maturation of SSU-rRNA from tricistronic rRNA transcript (SSU-rRNA, 5.8S rRNA, LSU-rRNA) [GO:0000462]	nucleolus [GO:0005730]; small-subunit processome [GO:0032040]	nucleolus [GO:0005730]; small-subunit processome [GO:0032040]; maturation of SSU-rRNA from tricistronic rRNA transcript (SSU-rRNA, 5.8S rRNA, LSU-rRNA) [GO:0000462]		GO:0000462; GO:0005730; GO:0032040	SUBCELLULAR LOCATION: Nucleus, nucleolus {ECO:0000256|ARBA:ARBA00004604}.
A0A3B6EM97	0.92	LESS	Nuclear Protein	WPP domain-containing protein		nucleus [GO:0005634]	nucleus [GO:0005634]; GTPase activator activity [GO:0005096]	GTPase activator activity [GO:0005096]	GO:0005096; GO:0005634
A0A3B6REE4	0.917	LESS	Nuclear Protein	AT-hook motif nuclear-localized protein		nucleus [GO:0005634]	nucleus [GO:0005634]; miLESSr groove of adenine-thymine-rich DNA binding [GO:0003680]	miLESSr groove of adenine-thymine-rich DNA binding [GO:0003680]	GO:0003680; GO:0005634	SUBCELLULAR LOCATION: Nucleus {ECO:0000256|RuleBase:RU367031}.
A0A3B6C908	0.917	LESS	Nuclear Protein	Rad21/Rec8-like protein N-terminal domain-containing protein	replication-born double-strand break repair via sister chromatid exchange [GO:1990414]; sister chromatid cohesion [GO:0007062]	cohesin complex [GO:0008278]; nucleus [GO:0005634]	cohesin complex [GO:0008278]; nucleus [GO:0005634]; chromatin binding [GO:0003682]; replication-born double-strand break repair via sister chromatid exchange [GO:1990414]; sister chromatid cohesion [GO:0007062]	chromatin binding [GO:0003682]	GO:0003682; GO:0005634; GO:0007062; GO:0008278; GO:1990414	SUBCELLULAR LOCATION: Nucleus {ECO:0000256|ARBA:ARBA00004123}.
A0A3B6NRR9	0.914	LESS	Nuclear Protein	Fcf2 pre-rRNA processing C-terminal domain-containing protein	RNA processing [GO:0006396]	nucleolus [GO:0005730]	nucleolus [GO:0005730]; RNA processing [GO:0006396]		GO:0005730; GO:0006396	SUBCELLULAR LOCATION: Nucleus, nucleolus {ECO:0000256|ARBA:ARBA00004604}.
A0A3B6C0Q7	0.912	LESS	Nuclear Protein	LESSp domain-containing protein	ribosome biogenesis [GO:0042254]	box C/D RNP complex [GO:0031428]; nucleolus [GO:0005730]; small-subunit processome [GO:0032040]	box C/D RNP complex [GO:0031428]; nucleolus [GO:0005730]; small-subunit processome [GO:0032040]; sLESSRNA binding [GO:0030515]; ribosome biogenesis [GO:0042254]	sLESSRNA binding [GO:0030515]	GO:0005730; GO:0030515; GO:0031428; GO:0032040; GO:0042254	SUBCELLULAR LOCATION: Nucleus, nucleolus {ECO:0000256|ARBA:ARBA00004604}.
P15872	0.908	LESS	Nuclear Protein	Histone H1.3	nucleosome assembly [GO:0006334]	nucleosome [GO:0000786]; nucleus [GO:0005634]	nucleosome [GO:0000786]; nucleus [GO:0005634]; DNA binding [GO:0003677]; nucleosome assembly [GO:0006334]	DNA binding [GO:0003677]	GO:0000786; GO:0003677; GO:0005634; GO:0006334	SUBCELLULAR LOCATION: Nucleus. Chromosome.
A0A3B6KK98	0.908	LESS	Nuclear Protein	Eukaryotic translation initiation factor 3 subunit E (eIF3e) (Eukaryotic translation initiation factor 3 subunit 6)	formation of cytoplasmic translation initiation complex [GO:0001732]; translational initiation [GO:0006413]	eukaryotic 43S preinitiation complex [GO:0016282]; eukaryotic 48S preinitiation complex [GO:0033290]; eukaryotic translation initiation factor 3 complex [GO:0005852]; eukaryotic translation initiation factor 3 complex, eIF3e [GO:0071540]; nucleus [GO:0005634]	eukaryotic 43S preinitiation complex [GO:0016282]; eukaryotic 48S preinitiation complex [GO:0033290]; eukaryotic translation initiation factor 3 complex [GO:0005852]; eukaryotic translation initiation factor 3 complex, eIF3e [GO:0071540]; nucleus [GO:0005634]; translation initiation factor activity [GO:0003743]; formation of cytoplasmic translation initiation complex [GO:0001732]; translational i…	translation initiation factor activity [GO:0003743]	GO:0001732; GO:0003743; GO:0005634; GO:0005852; GO:0006413; GO:0016282; GO:0033290; GO:0071540	SUBCELLULAR LOCATION: Cytoplasm {ECO:0000256|HAMAP-Rule:MF_03004, ECO:0000256|PIRNR:PIRNR016255}.
A0A3B6NL75	0.908	LESS	Nuclear Protein	Histone H2A		nucleosome [GO:0000786]; nucleus [GO:0005634]	nucleosome [GO:0000786]; nucleus [GO:0005634]; DNA binding [GO:0003677]; protein heterodimerization activity [GO:0046982]; structural constituent of chromatin [GO:0030527]	DNA binding [GO:0003677]; protein heterodimerization activity [GO:0046982]; structural constituent of chromatin [GO:0030527]	GO:0000786; GO:0003677; GO:0005634; GO:0030527; GO:0046982	SUBCELLULAR LOCATION: Chromosome {ECO:0000256|ARBA:ARBA00004286}. Nucleus {ECO:0000256|ARBA:ARBA00004123, ECO:0000256|RuleBase:RU003767}.
W5C7G6	0.905	LESS	Nuclear Protein	Eukaryotic translation initiation factor 6 (eIF-6)	assembly of large subunit precursor of preribosome [GO:1902626]; cytosolic ribosome assembly [GO:0042256]; maturation of 5.8S rRNA [GO:0000460]; maturation of LSU-rRNA [GO:0000470]; ribosomal subunit export from nucleus [GO:0000054]	cytosol [GO:0005829]; nucleolus [GO:0005730]; preribosome, large subunit precursor [GO:0030687]	cytosol [GO:0005829]; nucleolus [GO:0005730]; preribosome, large subunit precursor [GO:0030687]; ribosomal large subunit binding [GO:0043023]; translation initiation factor activity [GO:0003743]; assembly of large subunit precursor of preribosome [GO:1902626]; cytosolic ribosome assembly [GO:0042256]; maturation of 5.8S rRNA [GO:0000460]; maturation of LSU-rRNA [GO:0000470]; ribosomal subunit exp…	ribosomal large subunit binding [GO:0043023]; translation initiation factor activity [GO:0003743]	GO:0000054; GO:0000460; GO:0000470; GO:0003743; GO:0005730; GO:0005829; GO:0030687; GO:0042256; GO:0043023; GO:1902626	SUBCELLULAR LOCATION: Cytoplasm {ECO:0000256|HAMAP-Rule:MF_03132}. Nucleus, nucleolus {ECO:0000256|HAMAP-Rule:MF_03132}. LESSte=Shuttles between cytoplasm and nucleus/nucleolus. {ECO:0000256|HAMAP-Rule:MF_03132}.
A0A3B6KFW1	0.904	LESS	Nuclear Protein	U3 small nucleolar ribonucleoprotein protein MPP10	rRNA processing [GO:0006364]	Mpp10 complex [GO:0034457]; small-subunit processome [GO:0032040]; sLESS(s)RNA-containing ribonucleoprotein complex [GO:0005732]	Mpp10 complex [GO:0034457]; small-subunit processome [GO:0032040]; sLESS(s)RNA-containing ribonucleoprotein complex [GO:0005732]; rRNA processing [GO:0006364]		GO:0005732; GO:0006364; GO:0032040; GO:0034457	SUBCELLULAR LOCATION: Nucleus, nucleolus {ECO:0000256|ARBA:ARBA00004604, ECO:0000256|PIRNR:PIRNR017300}.
A0A077RT14	0.9	LESS	Nuclear Protein	Myb-like domain-containing protein	regulation of DNA-templated transcription [GO:0006355]	nucleus [GO:0005634]	nucleus [GO:0005634]; regulation of DNA-templated transcription [GO:0006355]		GO:0005634; GO:0006355
A0A1D5UZ96	0.899	LESS	Nuclear Protein	RuvB-like helicase (EC 3.6.4.12)	box C/D sLESSRNP assembly [GO:0000492]; chromatin remodeling [GO:0006338]; regulation of transcription by RNA polymerase II [GO:0006357]	ILESS80 complex [GO:0031011]; NuA4 histone acetyltransferase complex [GO:0035267]; R2TP complex [GO:0097255]; Swr1 complex [GO:0000812]	ILESS80 complex [GO:0031011]; NuA4 histone acetyltransferase complex [GO:0035267]; R2TP complex [GO:0097255]; Swr1 complex [GO:0000812]; ATP binding [GO:0005524]; ATP hydrolysis activity [GO:0016887]; DNA helicase activity [GO:0003678]; box C/D sLESSRNP assembly [GO:0000492]; chromatin remodeling [GO:0006338]; regulation of transcription by RNA polymerase II [GO:0006357]	ATP binding [GO:0005524]; ATP hydrolysis activity [GO:0016887]; DNA helicase activity [GO:0003678]	GO:0000492; GO:0000812; GO:0003678; GO:0005524; GO:0006338; GO:0006357; GO:0016887; GO:0031011; GO:0035267; GO:0097255
A0A3B6TTM1	0.898	LESS	Nuclear Protein	PHD-type domain-containing protein	positive regulation of transcription by RNA polymerase II [GO:0045944]	nucleus [GO:0005634]	nucleus [GO:0005634]; chromatin binding [GO:0003682]; histone binding [GO:0042393]; metal ion binding [GO:0046872]; RNA polymerase II transcription regulatory region sequence-specific DNA binding [GO:0000977]; positive regulation of transcription by RNA polymerase II [GO:0045944]	chromatin binding [GO:0003682]; histone binding [GO:0042393]; metal ion binding [GO:0046872]; RNA polymerase II transcription regulatory region sequence-specific DNA binding [GO:0000977]	GO:0000977; GO:0003682; GO:0005634; GO:0042393; GO:0045944; GO:0046872	SUBCELLULAR LOCATION: Nucleus {ECO:0000256|ARBA:ARBA00004123}.
A0A3B6SEU8	0.894	LESS	Nuclear Protein	Tudor domain-containing protein	cell division [GO:0051301]; homologous recombination [GO:0035825]; mitotic sister chromatid cohesion [GO:0007064]	chromatin [GO:0000785]; nucleus [GO:0005634]	chromatin [GO:0000785]; nucleus [GO:0005634]; cell division [GO:0051301]; homologous recombination [GO:0035825]; mitotic sister chromatid cohesion [GO:0007064]		GO:0000785; GO:0005634; GO:0007064; GO:0035825; GO:0051301
A0A3B6PGS6	0.893	LESS	Nuclear Protein	Nuclear pore complex protein NUP160 domain-containing protein	macromolecule localization [GO:0033036]; macromolecule metabolic process [GO:0043170]; nitrogen compound transport [GO:0071705]; organic substance transport [GO:0071702]	nuclear pore [GO:0005643]	nuclear pore [GO:0005643]; structural constituent of nuclear pore [GO:0017056]; macromolecule localization [GO:0033036]; macromolecule metabolic process [GO:0043170]; nitrogen compound transport [GO:0071705]; organic substance transport [GO:0071702]	structural constituent of nuclear pore [GO:0017056]	GO:0005643; GO:0017056; GO:0033036; GO:0043170; GO:0071702; GO:0071705
A0A3B6HMU5	0.892	LESS	Nuclear Protein	Uncharacterized protein	autophagosome maturation [GO:0097352]; ER-associated misfolded protein catabolic process [GO:0071712]; mitotic spindle disassembly [GO:0051228]; retrograde protein transport, ER to cytosol [GO:0030970]; ubiquitin-dependent ERAD pathway [GO:0030433]	cytosol [GO:0005829]; nucleus [GO:0005634]; VCP-NPL4-UFD1 AAA ATPase complex [GO:0034098]	cytosol [GO:0005829]; nucleus [GO:0005634]; VCP-NPL4-UFD1 AAA ATPase complex [GO:0034098]; ATP binding [GO:0005524]; ATP hydrolysis activity [GO:0016887]; polyubiquitin modification-dependent protein binding [GO:0031593]; autophagosome maturation [GO:0097352]; ER-associated misfolded protein catabolic process [GO:0071712]; mitotic spindle disassembly [GO:0051228]; retrograde protein transport, ER…	ATP binding [GO:0005524]; ATP hydrolysis activity [GO:0016887]; polyubiquitin modification-dependent protein binding [GO:0031593]	GO:0005524; GO:0005634; GO:0005829; GO:0016887; GO:0030433; GO:0030970; GO:0031593; GO:0034098; GO:0051228; GO:0071712; GO:0097352
A0A3B6LWQ3	0.889	LESS	Nuclear Protein	GCF C-terminal domain-containing protein	mRNA splicing, via spliceosome [GO:0000398]	nucleus [GO:0005634]	nucleus [GO:0005634]; DNA binding [GO:0003677]; mRNA splicing, via spliceosome [GO:0000398]	DNA binding [GO:0003677]	GO:0000398; GO:0003677; GO:0005634
A0A3B6KB40	0.887	LESS	Nuclear Protein	Importin N-terminal domain-containing protein	protein import into nucleus [GO:0006606]	cytoplasm [GO:0005737]; nucleus [GO:0005634]	cytoplasm [GO:0005737]; nucleus [GO:0005634]; nuclear import signal receptor activity [GO:0061608]; nuclear localization sequence binding [GO:0008139]; small GTPase binding [GO:0031267]; protein import into nucleus [GO:0006606]	nuclear import signal receptor activity [GO:0061608]; nuclear localization sequence binding [GO:0008139]; small GTPase binding [GO:0031267]	GO:0005634; GO:0005737; GO:0006606; GO:0008139; GO:0031267; GO:0061608	SUBCELLULAR LOCATION: Cytoplasm {ECO:0000256|ARBA:ARBA00004496}.
A0A1D6CXT4	0.883	LESS	Nuclear Protein	Proteasome subunit alpha type	proteasomal protein catabolic process [GO:0010498]; ubiquitin-dependent protein catabolic process [GO:0006511]	cytosol [GO:0005829]; nucleus [GO:0005634]; proteasome core complex, alpha-subunit complex [GO:0019773]	cytosol [GO:0005829]; nucleus [GO:0005634]; proteasome core complex, alpha-subunit complex [GO:0019773]; proteasomal protein catabolic process [GO:0010498]; ubiquitin-dependent protein catabolic process [GO:0006511]		GO:0005634; GO:0005829; GO:0006511; GO:0010498; GO:0019773	SUBCELLULAR LOCATION: Cytoplasm {ECO:0000256|RuleBase:RU000551}. Nucleus {ECO:0000256|RuleBase:RU000551}.
A0A3B5Y512	0.883	LESS	Nuclear Protein	Myb-like domain-containing protein	chromatin remodeling [GO:0006338]; DNA repair [GO:0006281]; negative regulation of transcription by RNA polymerase II [GO:0000122]	NuA4 histone acetyltransferase complex [GO:0035267]; Swr1 complex [GO:0000812]	NuA4 histone acetyltransferase complex [GO:0035267]; Swr1 complex [GO:0000812]; transcription corepressor activity [GO:0003714]; chromatin remodeling [GO:0006338]; DNA repair [GO:0006281]; negative regulation of transcription by RNA polymerase II [GO:0000122]	transcription corepressor activity [GO:0003714]	GO:0000122; GO:0000812; GO:0003714; GO:0006281; GO:0006338; GO:0035267	SUBCELLULAR LOCATION: Nucleus {ECO:0000256|ARBA:ARBA00004123}.
A0A3B6SHX0	0.88	LESS	Nuclear Protein	SURP motif domain-containing protein	mRNA processing [GO:0006397]	nucleus [GO:0005634]	nucleus [GO:0005634]; RNA binding [GO:0003723]; mRNA processing [GO:0006397]	RNA binding [GO:0003723]	GO:0003723; GO:0005634; GO:0006397
A0A1D5UI03	0.88	LESS	Nuclear Protein	LESSn-specific serine/threonine protein kinase (EC 2.7.11.1)	phosphorylation [GO:0016310]	cytoplasm [GO:0005737]; nucleus [GO:0005634]; plasma membrane [GO:0005886]	cytoplasm [GO:0005737]; nucleus [GO:0005634]; plasma membrane [GO:0005886]; ATP binding [GO:0005524]; blue light photoreceptor activity [GO:0009882]; protein serine/threonine kinase activity [GO:0004674]; phosphorylation [GO:0016310]	ATP binding [GO:0005524]; blue light photoreceptor activity [GO:0009882]; protein serine/threonine kinase activity [GO:0004674]	GO:0004674; GO:0005524; GO:0005634; GO:0005737; GO:0005886; GO:0009882; GO:0016310
A0A3B6I217	0.879	LESS	Nuclear Protein	K Homology domain-containing protein	regulation of gene expression [GO:0010468]	cytoplasm [GO:0005737]; nucleus [GO:0005634]	cytoplasm [GO:0005737]; nucleus [GO:0005634]; mRNA binding [GO:0003729]; regulation of gene expression [GO:0010468]	mRNA binding [GO:0003729]	GO:0003729; GO:0005634; GO:0005737; GO:0010468
A0A3B6N390	0.878	LESS	Nuclear Protein	Small ribosomal subunit protein uS8c (30S ribosomal protein S8, chloroplastic)	translation [GO:0006412]	ribonucleoprotein complex [GO:1990904]; ribosome [GO:0005840]	ribonucleoprotein complex [GO:1990904]; ribosome [GO:0005840]; structural constituent of ribosome [GO:0003735]; translation [GO:0006412]	structural constituent of ribosome [GO:0003735]	GO:0003735; GO:0005840; GO:0006412; GO:1990904
A0A3B6ISA1	0.877	LESS	Nuclear Protein	RRM domain-containing protein	mRNA export from nucleus [GO:0006406]	nucleus [GO:0005634]	nucleus [GO:0005634]; mRNA binding [GO:0003729]; mRNA export from nucleus [GO:0006406]	mRNA binding [GO:0003729]	GO:0003729; GO:0005634; GO:0006406
A0A3B6U5Q3	0.876	LESS	Nuclear Protein	HMG box domain-containing protein		nucleus [GO:0005634]	nucleus [GO:0005634]; DNA binding [GO:0003677]	DNA binding [GO:0003677]	GO:0003677; GO:0005634	SUBCELLULAR LOCATION: Nucleus {ECO:0000256|ARBA:ARBA00004123}.
A0A3B6RQD1	0.872	LESS	Nuclear Protein	Tr-type G domain-containing protein	translational elongation [GO:0006414]	cytosol [GO:0005829]; ribonucleoprotein complex [GO:1990904]	cytosol [GO:0005829]; ribonucleoprotein complex [GO:1990904]; GTP binding [GO:0005525]; GTPase activity [GO:0003924]; ribosome binding [GO:0043022]; translation elongation factor activity [GO:0003746]; translational elongation [GO:0006414]	GTP binding [GO:0005525]; GTPase activity [GO:0003924]; ribosome binding [GO:0043022]; translation elongation factor activity [GO:0003746]	GO:0003746; GO:0003924; GO:0005525; GO:0005829; GO:0006414; GO:0043022; GO:1990904	SUBCELLULAR LOCATION: Cytoplasm {ECO:0000256|ARBA:ARBA00004496}.
A0A3B6RJB7	0.872	LESS	Nuclear Protein	Activator of Hsp90 ATPase AHSA1-like N-terminal domain-containing protein	protein folding [GO:0006457]	cytosol [GO:0005829]; nucleus [GO:0005634]	cytosol [GO:0005829]; nucleus [GO:0005634]; ATPase activator activity [GO:0001671]; protein-folding chaperone binding [GO:0051087]; protein folding [GO:0006457]	ATPase activator activity [GO:0001671]; protein-folding chaperone binding [GO:0051087]	GO:0001671; GO:0005634; GO:0005829; GO:0006457; GO:0051087	SUBCELLULAR LOCATION: Nucleus {ECO:0000256|ARBA:ARBA00004123}.
A0A3B6EMM9	0.871	LESS	Nuclear Protein	Rad21/Rec8-like protein N-terminal domain-containing protein	replication-born double-strand break repair via sister chromatid exchange [GO:1990414]; sister chromatid cohesion [GO:0007062]	cohesin complex [GO:0008278]; nucleus [GO:0005634]	cohesin complex [GO:0008278]; nucleus [GO:0005634]; chromatin binding [GO:0003682]; replication-born double-strand break repair via sister chromatid exchange [GO:1990414]; sister chromatid cohesion [GO:0007062]	chromatin binding [GO:0003682]	GO:0003682; GO:0005634; GO:0007062; GO:0008278; GO:1990414	SUBCELLULAR LOCATION: Nucleus {ECO:0000256|ARBA:ARBA00004123}.
A0A3B6FL79	0.871	LESS	Nuclear Protein	Importin subunit alpha	NLS-bearing protein import into nucleus [GO:0006607]	cytoplasm [GO:0005737]; membrane [GO:0016020]; nucleus [GO:0005634]	cytoplasm [GO:0005737]; membrane [GO:0016020]; nucleus [GO:0005634]; nuclear import signal receptor activity [GO:0061608]; nuclear localization sequence binding [GO:0008139]; NLS-bearing protein import into nucleus [GO:0006607]	nuclear import signal receptor activity [GO:0061608]; nuclear localization sequence binding [GO:0008139]	GO:0005634; GO:0005737; GO:0006607; GO:0008139; GO:0016020; GO:0061608
A0A3B6NM78	0.87	LESS	Nuclear Protein	26S proteasome LESSn-ATPase regulatory subunit 2 homolog	proteasome-mediated ubiquitin-dependent protein catabolic process [GO:0043161]; regulation of protein catabolic process [GO:0042176]	nucleus [GO:0005634]; proteasome regulatory particle, base subcomplex [GO:0008540]; proteasome storage granule [GO:0034515]	nucleus [GO:0005634]; proteasome regulatory particle, base subcomplex [GO:0008540]; proteasome storage granule [GO:0034515]; enzyme regulator activity [GO:0030234]; proteasome-mediated ubiquitin-dependent protein catabolic process [GO:0043161]; regulation of protein catabolic process [GO:0042176]	enzyme regulator activity [GO:0030234]	GO:0005634; GO:0008540; GO:0030234; GO:0034515; GO:0042176; GO:0043161
A0A3B6IN84	0.87	LESS	Nuclear Protein	Proteasome subunit beta	proteasomal protein catabolic process [GO:0010498]	cytoplasm [GO:0005737]; nucleus [GO:0005634]; proteasome core complex, beta-subunit complex [GO:0019774]	cytoplasm [GO:0005737]; nucleus [GO:0005634]; proteasome core complex, beta-subunit complex [GO:0019774]; proteasomal protein catabolic process [GO:0010498]		GO:0005634; GO:0005737; GO:0010498; GO:0019774	SUBCELLULAR LOCATION: Cytoplasm {ECO:0000256|RuleBase:RU004203}. Nucleus {ECO:0000256|RuleBase:RU004203}.
A0A3B6AZ03	0.867	LESS	Nuclear Protein	DM2 domain-containing protein	regulation of transcription by RNA polymerase II [GO:0006357]	nucleus [GO:0005634]; SWI/SNF complex [GO:0016514]	nucleus [GO:0005634]; SWI/SNF complex [GO:0016514]; regulation of transcription by RNA polymerase II [GO:0006357]		GO:0005634; GO:0006357; GO:0016514
A0A3B6ILK3	0.859	LESS	Nuclear Protein	Transcription factor CBF/NF-Y/archaeal histone domain-containing protein	DNA damage response [GO:0006974]; heterochromatin formation [GO:0031507]; leading strand elongation [GO:0006272]	CHRAC [GO:0008623]; epsilon DNA polymerase complex [GO:0008622]	CHRAC [GO:0008623]; epsilon DNA polymerase complex [GO:0008622]; chromatin DNA binding [GO:0031490]; protein heterodimerization activity [GO:0046982]; DNA damage response [GO:0006974]; heterochromatin formation [GO:0031507]; leading strand elongation [GO:0006272]	chromatin DNA binding [GO:0031490]; protein heterodimerization activity [GO:0046982]	GO:0006272; GO:0006974; GO:0008622; GO:0008623; GO:0031490; GO:0031507; GO:0046982	SUBCELLULAR LOCATION: Nucleus {ECO:0000256|ARBA:ARBA00004123}.
A0A3B6LRA4	0.858	LESS	Nuclear Protein	Histone-binding protein RBBP4 N-terminal domain-containing protein	chromatin remodeling [GO:0006338]; regulation of DNA-templated transcription [GO:0006355]	nucleus [GO:0005634]	nucleus [GO:0005634]; histone binding [GO:0042393]; chromatin remodeling [GO:0006338]; regulation of DNA-templated transcription [GO:0006355]	histone binding [GO:0042393]	GO:0005634; GO:0006338; GO:0006355; GO:0042393	SUBCELLULAR LOCATION: Nucleus {ECO:0000256|ARBA:ARBA00004123}.
A0A3B6B5A4	0.854	LESS	Nuclear Protein	CWF21 domain-containing protein		nucleus [GO:0005634]	nucleus [GO:0005634]		GO:0005634	SUBCELLULAR LOCATION: Nucleus {ECO:0000256|ARBA:ARBA00004123}.
A0A3B6ISZ4	0.854	LESS	Nuclear Protein	VWFA domain-containing protein	proteasome-mediated ubiquitin-dependent protein catabolic process [GO:0043161]	cytosol [GO:0005829]; nucleus [GO:0005634]; proteasome regulatory particle, base subcomplex [GO:0008540]	cytosol [GO:0005829]; nucleus [GO:0005634]; proteasome regulatory particle, base subcomplex [GO:0008540]; polyubiquitin modification-dependent protein binding [GO:0031593]; proteasome-mediated ubiquitin-dependent protein catabolic process [GO:0043161]	polyubiquitin modification-dependent protein binding [GO:0031593]	GO:0005634; GO:0005829; GO:0008540; GO:0031593; GO:0043161
A0A3B6KGC3	0.852	LESS	Nuclear Protein	E1 ubiquitin-activating enzyme (EC 6.2.1.45)	DNA damage response [GO:0006974]; protein ubiquitination [GO:0016567]; ubiquitin-dependent protein catabolic process [GO:0006511]	cytoplasm [GO:0005737]; nucleus [GO:0005634]	cytoplasm [GO:0005737]; nucleus [GO:0005634]; ATP binding [GO:0005524]; ubiquitin activating enzyme activity [GO:0004839]; DNA damage response [GO:0006974]; protein ubiquitination [GO:0016567]; ubiquitin-dependent protein catabolic process [GO:0006511]	ATP binding [GO:0005524]; ubiquitin activating enzyme activity [GO:0004839]	GO:0004839; GO:0005524; GO:0005634; GO:0005737; GO:0006511; GO:0006974; GO:0016567
A0A0C4BKL3	0.85	LESS	Nuclear Protein	AAA+ ATPase domain-containing protein	positive regulation of RNA polymerase II transcription preinitiation complex assembly [GO:0045899]; ubiquitin-dependent ERAD pathway [GO:0030433]	cytosolic proteasome complex [GO:0031597]; nucleus [GO:0005634]; proteasome regulatory particle, base subcomplex [GO:0008540]	cytosolic proteasome complex [GO:0031597]; nucleus [GO:0005634]; proteasome regulatory particle, base subcomplex [GO:0008540]; ATP binding [GO:0005524]; ATP hydrolysis activity [GO:0016887]; proteasome-activating activity [GO:0036402]; positive regulation of RNA polymerase II transcription preinitiation complex assembly [GO:0045899]; ubiquitin-dependent ERAD pathway [GO:0030433]	ATP binding [GO:0005524]; ATP hydrolysis activity [GO:0016887]; proteasome-activating activity [GO:0036402]	GO:0005524; GO:0005634; GO:0008540; GO:0016887; GO:0030433; GO:0031597; GO:0036402; GO:0045899
A0A3B6C600	0.85	LESS	Nuclear Protein	Importin N-terminal domain-containing protein	protein import into nucleus [GO:0006606]	cytoplasm [GO:0005737]; nucleus [GO:0005634]	cytoplasm [GO:0005737]; nucleus [GO:0005634]; nuclear import signal receptor activity [GO:0061608]; nuclear localization sequence binding [GO:0008139]; small GTPase binding [GO:0031267]; protein import into nucleus [GO:0006606]	nuclear import signal receptor activity [GO:0061608]; nuclear localization sequence binding [GO:0008139]; small GTPase binding [GO:0031267]	GO:0005634; GO:0005737; GO:0006606; GO:0008139; GO:0031267; GO:0061608	SUBCELLULAR LOCATION: Cytoplasm {ECO:0000256|ARBA:ARBA00004496}. Nucleus {ECO:0000256|ARBA:ARBA00004123}.
A0A2X0SDQ5	0.848	LESS	Nuclear Protein	GeLESSme assembly, chromosome: II	DNA repair [GO:0006281]; regulation of DNA-templated transcription [GO:0006355]	NuA4 histone acetyltransferase complex [GO:0035267]; nucleus [GO:0005634]; SAGA complex [GO:0000124]	NuA4 histone acetyltransferase complex [GO:0035267]; nucleus [GO:0005634]; SAGA complex [GO:0000124]; protein serine/threonine kinase activity [GO:0004674]; DNA repair [GO:0006281]; regulation of DNA-templated transcription [GO:0006355]	protein serine/threonine kinase activity [GO:0004674]	GO:0000124; GO:0004674; GO:0005634; GO:0006281; GO:0006355; GO:0035267
A0A3B6NQF1	0.847	LESS	Nuclear Protein	SWI/SNF-like complex subunit BAF250 C-terminal domain-containing protein	chromatin remodeling [GO:0006338]; positive regulation of DNA-templated transcription [GO:0045893]; regulation of transcription by RNA polymerase II [GO:0006357]	brahma complex [GO:0035060]; nucleoplasm [GO:0005654]; SWI/SNF complex [GO:0016514]	brahma complex [GO:0035060]; nucleoplasm [GO:0005654]; SWI/SNF complex [GO:0016514]; chromatin remodeling [GO:0006338]; positive regulation of DNA-templated transcription [GO:0045893]; regulation of transcription by RNA polymerase II [GO:0006357]		GO:0005654; GO:0006338; GO:0006357; GO:0016514; GO:0035060; GO:0045893
A0A3B5Z548	0.847	LESS	Nuclear Protein	Homeobox domain-containing protein	regulation of transcription by RNA polymerase II [GO:0006357]	nucleus [GO:0005634]	nucleus [GO:0005634]; DNA binding [GO:0003677]; regulation of transcription by RNA polymerase II [GO:0006357]	DNA binding [GO:0003677]	GO:0003677; GO:0005634; GO:0006357	SUBCELLULAR LOCATION: Nucleus {ECO:0000256|ARBA:ARBA00004123, ECO:0000256|PROSITE-ProRule:PRU00108, ECO:0000256|RuleBase:RU000682}.
A0A3B6KKT5	0.844	LESS	Nuclear Protein	Actin-related protein 4	regulation of transcription by RNA polymerase II [GO:0006357]	NuA4 histone acetyltransferase complex [GO:0035267]; SWI/SNF complex [GO:0016514]	NuA4 histone acetyltransferase complex [GO:0035267]; SWI/SNF complex [GO:0016514]; chromatin binding [GO:0003682]; regulation of transcription by RNA polymerase II [GO:0006357]	chromatin binding [GO:0003682]	GO:0003682; GO:0006357; GO:0016514; GO:0035267
A0A3B6PM63	0.842	LESS	Nuclear Protein	AdeLESSsine kinase (AK) (EC 2.7.1.20) (AdeLESSsine 5'-phosphotransferase)	AMP salvage [GO:0044209]; phosphorylation [GO:0016310]; purine nucleobase metabolic process [GO:0006144]; purine ribonucleoside salvage [GO:0006166]	cytosol [GO:0005829]; nucleus [GO:0005634]	cytosol [GO:0005829]; nucleus [GO:0005634]; adeLESSsine kinase activity [GO:0004001]; ATP binding [GO:0005524]; AMP salvage [GO:0044209]; phosphorylation [GO:0016310]; purine nucleobase metabolic process [GO:0006144]; purine ribonucleoside salvage [GO:0006166]	adeLESSsine kinase activity [GO:0004001]; ATP binding [GO:0005524]	GO:0004001; GO:0005524; GO:0005634; GO:0005829; GO:0006144; GO:0006166; GO:0016310; GO:0044209
A0A3B6JDL0	0.833	LESS	Nuclear Protein	30S ribosomal protein S11, chloroplastic	DNA-templated transcription [GO:0006351]; translation [GO:0006412]	ribonucleoprotein complex [GO:1990904]; ribosome [GO:0005840]	ribonucleoprotein complex [GO:1990904]; ribosome [GO:0005840]; DNA-directed 5'-3' RNA polymerase activity [GO:0003899]; protein dimerization activity [GO:0046983]; structural constituent of ribosome [GO:0003735]; DNA-templated transcription [GO:0006351]; translation [GO:0006412]	DNA-directed 5'-3' RNA polymerase activity [GO:0003899]; protein dimerization activity [GO:0046983]; structural constituent of ribosome [GO:0003735]	GO:0003735; GO:0003899; GO:0005840; GO:0006351; GO:0006412; GO:0046983; GO:1990904
A0A3B6KIP8	0.826	LESS	Nuclear Protein	Ribosome production factor 2 homolog (Ribosome biogenesis protein RPF2 homolog)	maturation of LSU-rRNA from tricistronic rRNA transcript (SSU-rRNA, 5.8S rRNA, LSU-rRNA) [GO:0000463]; ribosomal large subunit assembly [GO:0000027]	nucleolus [GO:0005730]	nucleolus [GO:0005730]; rRNA binding [GO:0019843]; maturation of LSU-rRNA from tricistronic rRNA transcript (SSU-rRNA, 5.8S rRNA, LSU-rRNA) [GO:0000463]; ribosomal large subunit assembly [GO:0000027]	rRNA binding [GO:0019843]	GO:0000027; GO:0000463; GO:0005730; GO:0019843	SUBCELLULAR LOCATION: Nucleus, nucleolus {ECO:0000256|RuleBase:RU367086}.
A0A1D5U7G3	0.826	LESS	Nuclear Protein	GeLESSme assembly, chromosome: II	proteasome-mediated ubiquitin-dependent protein catabolic process [GO:0043161]	nucleus [GO:0005634]; proteasome regulatory particle, base subcomplex [GO:0008540]	nucleus [GO:0005634]; proteasome regulatory particle, base subcomplex [GO:0008540]; ATP binding [GO:0005524]; ATP hydrolysis activity [GO:0016887]; proteasome-activating activity [GO:0036402]; proteasome-mediated ubiquitin-dependent protein catabolic process [GO:0043161]	ATP binding [GO:0005524]; ATP hydrolysis activity [GO:0016887]; proteasome-activating activity [GO:0036402]	GO:0005524; GO:0005634; GO:0008540; GO:0016887; GO:0036402; GO:0043161	SUBCELLULAR LOCATION: Cytoplasm {ECO:0000256|ARBA:ARBA00004496}. Nucleus {ECO:0000256|ARBA:ARBA00004123}.
A0A3B6IK79	0.823	LESS	Nuclear Protein	Protein HIRA	chromatin remodeling [GO:0006338]; DNA-templated transcription [GO:0006351]; regulation of DNA-templated transcription [GO:0006355]	HIR complex [GO:0000417]; nucleus [GO:0005634]	HIR complex [GO:0000417]; nucleus [GO:0005634]; chromatin remodeling [GO:0006338]; DNA-templated transcription [GO:0006351]; regulation of DNA-templated transcription [GO:0006355]		GO:0000417; GO:0005634; GO:0006338; GO:0006351; GO:0006355	SUBCELLULAR LOCATION: Nucleus {ECO:0000256|RuleBase:RU364014}.
A0A077RXS4	0.821	LESS	Nuclear Protein	AAA+ ATPase domain-containing protein	proteasome-mediated ubiquitin-dependent protein catabolic process [GO:0043161]	nucleus [GO:0005634]; proteasome regulatory particle, base subcomplex [GO:0008540]	nucleus [GO:0005634]; proteasome regulatory particle, base subcomplex [GO:0008540]; ATP binding [GO:0005524]; ATP hydrolysis activity [GO:0016887]; proteasome-activating activity [GO:0036402]; proteasome-mediated ubiquitin-dependent protein catabolic process [GO:0043161]	ATP binding [GO:0005524]; ATP hydrolysis activity [GO:0016887]; proteasome-activating activity [GO:0036402]	GO:0005524; GO:0005634; GO:0008540; GO:0016887; GO:0036402; GO:0043161
A0A1D5UQT7	0.819	LESS	Nuclear Protein	GeLESSme assembly, chromosome: II	cell division [GO:0051301]; chromosome segregation [GO:0007059]; maintenance of mitotic sister chromatid cohesion [GO:0034088]	chromatin [GO:0000785]; SMC loading complex [GO:0032116]	chromatin [GO:0000785]; SMC loading complex [GO:0032116]; double-stranded DNA binding [GO:0003690]; cell division [GO:0051301]; chromosome segregation [GO:0007059]; maintenance of mitotic sister chromatid cohesion [GO:0034088]	double-stranded DNA binding [GO:0003690]	GO:0000785; GO:0003690; GO:0007059; GO:0032116; GO:0034088; GO:0051301
A0A3B6HUE9	0.816	LESS	Nuclear Protein	RRM domain-containing protein	mRNA splicing, via spliceosome [GO:0000398]	nuclear speck [GO:0016607]	nuclear speck [GO:0016607]; RNA binding [GO:0003723]; mRNA splicing, via spliceosome [GO:0000398]	RNA binding [GO:0003723]	GO:0000398; GO:0003723; GO:0016607
A0A3B6SQ12	0.815	LESS	Nuclear Protein	Protein PHOTOPERIOD-INDEPENDENT EARLY FLOWERING 1		Swr1 complex [GO:0000812]	Swr1 complex [GO:0000812]; ATP binding [GO:0005524]; ATP hydrolysis activity [GO:0016887]; ATP-dependent chromatin remodeler activity [GO:0140658]; histone binding [GO:0042393]	ATP binding [GO:0005524]; ATP hydrolysis activity [GO:0016887]; ATP-dependent chromatin remodeler activity [GO:0140658]; histone binding [GO:0042393]	GO:0000812; GO:0005524; GO:0016887; GO:0042393; GO:0140658	SUBCELLULAR LOCATION: Nucleus {ECO:0000256|ARBA:ARBA00004123}.
A0A2X0S5D0	0.814	LESS	Nuclear Protein	ubiquitinyl hydrolase 1 (EC 3.4.19.12)	proteolysis [GO:0006508]; regulation of protein stability [GO:0031647]	cytosol [GO:0005829]; nucleus [GO:0005634]	cytosol [GO:0005829]; nucleus [GO:0005634]; cysteine-type deubiquitinase activity [GO:0004843]; proteolysis [GO:0006508]; regulation of protein stability [GO:0031647]	cysteine-type deubiquitinase activity [GO:0004843]	GO:0004843; GO:0005634; GO:0005829; GO:0006508; GO:0031647
A0A3B6HY69	0.811	LESS	Nuclear Protein	Transcription factor CBF/NF-Y/archaeal histone domain-containing protein	regulation of DNA-templated transcription [GO:0006355]	nucleus [GO:0005634]	nucleus [GO:0005634]; protein heterodimerization activity [GO:0046982]; transcription cis-regulatory region binding [GO:0000976]; regulation of DNA-templated transcription [GO:0006355]	protein heterodimerization activity [GO:0046982]; transcription cis-regulatory region binding [GO:0000976]	GO:0000976; GO:0005634; GO:0006355; GO:0046982	SUBCELLULAR LOCATION: Nucleus {ECO:0000256|ARBA:ARBA00004123}.
A0A3B6RFT9	0.809	LESS	Nuclear Protein	Uncharacterized protein	DNA repair [GO:0006281]	nucleus [GO:0005634]	nucleus [GO:0005634]; ATP binding [GO:0005524]; ATP-dependent activity, acting on DNA [GO:0008094]; ATP-dependent chromatin remodeler activity [GO:0140658]; metal ion binding [GO:0046872]; DNA repair [GO:0006281]	ATP binding [GO:0005524]; ATP-dependent activity, acting on DNA [GO:0008094]; ATP-dependent chromatin remodeler activity [GO:0140658]; metal ion binding [GO:0046872]	GO:0005524; GO:0005634; GO:0006281; GO:0008094; GO:0046872; GO:0140658	SUBCELLULAR LOCATION: Nucleus {ECO:0000256|ARBA:ARBA00004123}.
A0A1D6CXF2	0.808	LESS	Nuclear Protein	Proteasome subunit alpha type	proteasomal protein catabolic process [GO:0010498]; ubiquitin-dependent protein catabolic process [GO:0006511]	cytoplasm [GO:0005737]; nucleus [GO:0005634]; proteasome core complex, alpha-subunit complex [GO:0019773]	cytoplasm [GO:0005737]; nucleus [GO:0005634]; proteasome core complex, alpha-subunit complex [GO:0019773]; proteasomal protein catabolic process [GO:0010498]; ubiquitin-dependent protein catabolic process [GO:0006511]		GO:0005634; GO:0005737; GO:0006511; GO:0010498; GO:0019773	SUBCELLULAR LOCATION: Cytoplasm {ECO:0000256|RuleBase:RU000551}. Nucleus {ECO:0000256|RuleBase:RU000551}.
A0A3B6AX02	0.808	LESS	Nuclear Protein	Growth-regulating factor	developmental process [GO:0032502]; DNA-templated transcription [GO:0006351]; regulation of DNA-templated transcription [GO:0006355]	nucleus [GO:0005634]	nucleus [GO:0005634]; ATP binding [GO:0005524]; developmental process [GO:0032502]; DNA-templated transcription [GO:0006351]; regulation of DNA-templated transcription [GO:0006355]	ATP binding [GO:0005524]	GO:0005524; GO:0005634; GO:0006351; GO:0006355; GO:0032502	SUBCELLULAR LOCATION: Nucleus {ECO:0000256|ARBA:ARBA00004123, ECO:0000256|RuleBase:RU367127}.
A0A341YEF9	0.805	LESS	Nuclear Protein	Histone H2B		nucleosome [GO:0000786]; nucleus [GO:0005634]	nucleosome [GO:0000786]; nucleus [GO:0005634]; DNA binding [GO:0003677]; protein heterodimerization activity [GO:0046982]; structural constituent of chromatin [GO:0030527]	DNA binding [GO:0003677]; protein heterodimerization activity [GO:0046982]; structural constituent of chromatin [GO:0030527]	GO:0000786; GO:0003677; GO:0005634; GO:0030527; GO:0046982	SUBCELLULAR LOCATION: Nucleus {ECO:0000256|RuleBase:RU000451}.
W5H881	0.804	LESS	Nuclear Protein	UBC core domain-containing protein	protein polyubiquitination [GO:0000209]; ubiquitin-dependent protein catabolic process [GO:0006511]	nucleus [GO:0005634]	nucleus [GO:0005634]; ATP binding [GO:0005524]; transferase activity [GO:0016740]; protein polyubiquitination [GO:0000209]; ubiquitin-dependent protein catabolic process [GO:0006511]	ATP binding [GO:0005524]; transferase activity [GO:0016740]	GO:0000209; GO:0005524; GO:0005634; GO:0006511; GO:0016740
A0A3B5YUB2	0.798	LESS	Nuclear Protein	Proteasome subunit beta	proteasomal protein catabolic process [GO:0010498]	cytoplasm [GO:0005737]; nucleus [GO:0005634]; proteasome core complex, beta-subunit complex [GO:0019774]	cytoplasm [GO:0005737]; nucleus [GO:0005634]; proteasome core complex, beta-subunit complex [GO:0019774]; endopeptidase activity [GO:0004175]; threonine-type endopeptidase activity [GO:0004298]; proteasomal protein catabolic process [GO:0010498]	endopeptidase activity [GO:0004175]; threonine-type endopeptidase activity [GO:0004298]	GO:0004175; GO:0004298; GO:0005634; GO:0005737; GO:0010498; GO:0019774	SUBCELLULAR LOCATION: Cytoplasm {ECO:0000256|RuleBase:RU004203}. Nucleus {ECO:0000256|RuleBase:RU004203}.
A0A3B6CBX8	0.797	LESS	Nuclear Protein	CWF21 domain-containing protein		nucleus [GO:0005634]	nucleus [GO:0005634]		GO:0005634	SUBCELLULAR LOCATION: Nucleus {ECO:0000256|ARBA:ARBA00004123}.
A0A3B6AXC2	0.79	LESS	Nuclear Protein	Histone H2A		nucleosome [GO:0000786]; nucleus [GO:0005634]	nucleosome [GO:0000786]; nucleus [GO:0005634]; DNA binding [GO:0003677]; protein heterodimerization activity [GO:0046982]; structural constituent of chromatin [GO:0030527]	DNA binding [GO:0003677]; protein heterodimerization activity [GO:0046982]; structural constituent of chromatin [GO:0030527]	GO:0000786; GO:0003677; GO:0005634; GO:0030527; GO:0046982	SUBCELLULAR LOCATION: Chromosome {ECO:0000256|ARBA:ARBA00004286}. Nucleus {ECO:0000256|ARBA:ARBA00004123, ECO:0000256|RuleBase:RU003767}.
A0A3B6IQS7	0.788	LESS	Nuclear Protein	K Homology domain-containing protein	regulation of gene expression [GO:0010468]	cytoplasm [GO:0005737]; membrane [GO:0016020]; nucleus [GO:0005634]	cytoplasm [GO:0005737]; membrane [GO:0016020]; nucleus [GO:0005634]; mRNA binding [GO:0003729]; regulation of gene expression [GO:0010468]	mRNA binding [GO:0003729]	GO:0003729; GO:0005634; GO:0005737; GO:0010468; GO:0016020
A0A3B6LV73	0.78	LESS	Nuclear Protein	Uncharacterized protein			chromatin binding [GO:0003682]; metal ion binding [GO:0046872]	chromatin binding [GO:0003682]; metal ion binding [GO:0046872]	GO:0003682; GO:0046872
A0A3B5Y1F9	0.765	LESS	Nuclear Protein	Pyruvate, phosphate dikinase (EC 2.7.9.1)	phosphorylation [GO:0016310]; pyruvate metabolic process [GO:0006090]; regulation of flower development [GO:0009909]	nucleus [GO:0005634]	nucleus [GO:0005634]; ATP binding [GO:0005524]; kinase activity [GO:0016301]; metal ion binding [GO:0046872]; pyruvate, phosphate dikinase activity [GO:0050242]; phosphorylation [GO:0016310]; pyruvate metabolic process [GO:0006090]; regulation of flower development [GO:0009909]	ATP binding [GO:0005524]; kinase activity [GO:0016301]; metal ion binding [GO:0046872]; pyruvate, phosphate dikinase activity [GO:0050242]	GO:0005524; GO:0005634; GO:0006090; GO:0009909; GO:0016301; GO:0016310; GO:0046872; GO:0050242
A0A3B6RGE5	0.765	LESS	Nuclear Protein	Chromatin structure-remodeling complex protein SYD	positive regulation of transcription by RNA polymerase II [GO:0045944]	nucleus [GO:0005634]	nucleus [GO:0005634]; ATP binding [GO:0005524]; ATP-dependent activity, acting on DNA [GO:0008094]; ATP-dependent chromatin remodeler activity [GO:0140658]; DNA binding [GO:0003677]; histone binding [GO:0042393]; positive regulation of transcription by RNA polymerase II [GO:0045944]	ATP binding [GO:0005524]; ATP-dependent activity, acting on DNA [GO:0008094]; ATP-dependent chromatin remodeler activity [GO:0140658]; DNA binding [GO:0003677]; histone binding [GO:0042393]	GO:0003677; GO:0005524; GO:0005634; GO:0008094; GO:0042393; GO:0045944; GO:0140658	SUBCELLULAR LOCATION: Nucleus {ECO:0000256|ARBA:ARBA00004123}.
A0A3B6PG72	0.764	LESS	Nuclear Protein	Proteasome subunit alpha type	proteasomal protein catabolic process [GO:0010498]; ubiquitin-dependent protein catabolic process [GO:0006511]	cytoplasm [GO:0005737]; nucleus [GO:0005634]; proteasome core complex, alpha-subunit complex [GO:0019773]	cytoplasm [GO:0005737]; nucleus [GO:0005634]; proteasome core complex, alpha-subunit complex [GO:0019773]; proteasomal protein catabolic process [GO:0010498]; ubiquitin-dependent protein catabolic process [GO:0006511]		GO:0005634; GO:0005737; GO:0006511; GO:0010498; GO:0019773	SUBCELLULAR LOCATION: Cytoplasm {ECO:0000256|RuleBase:RU000551}. Nucleus {ECO:0000256|RuleBase:RU000551}.
A0A3B5YVB8	0.763	LESS	Nuclear Protein	Uncharacterized protein	protein folding [GO:0006457]	cytosol [GO:0005829]; nucleus [GO:0005634]	cytosol [GO:0005829]; nucleus [GO:0005634]; adenyl-nucleotide exchange factor activity [GO:0000774]; ATP binding [GO:0005524]; ATP-dependent protein folding chaperone [GO:0140662]; protein folding [GO:0006457]	adenyl-nucleotide exchange factor activity [GO:0000774]; ATP binding [GO:0005524]; ATP-dependent protein folding chaperone [GO:0140662]	GO:0000774; GO:0005524; GO:0005634; GO:0005829; GO:0006457; GO:0140662
A0A3B6B4J7	0.762	LESS	Nuclear Protein	RRM domain-containing protein		nucleolus [GO:0005730]	nucleolus [GO:0005730]; RNA binding [GO:0003723]	RNA binding [GO:0003723]	GO:0003723; GO:0005730
U3RA73	0.76	LESS	Nuclear Protein	Tyrosine phosphorylation protein A		cytosol [GO:0005829]; ribonucleoprotein complex [GO:1990904]	cytosol [GO:0005829]; ribonucleoprotein complex [GO:1990904]; GTP binding [GO:0005525]; GTPase activity [GO:0003924]	GTP binding [GO:0005525]; GTPase activity [GO:0003924]	GO:0003924; GO:0005525; GO:0005829; GO:1990904
A0A3B5Y3Z1	0.76	LESS	Nuclear Protein	SANT domain-containing protein	RNA polymerase III preinitiation complex assembly [GO:0070898]	transcription factor TFIIIB complex [GO:0000126]	transcription factor TFIIIB complex [GO:0000126]; TFIIIC-class transcription factor complex binding [GO:0001156]; RNA polymerase III preinitiation complex assembly [GO:0070898]	TFIIIC-class transcription factor complex binding [GO:0001156]	GO:0000126; GO:0001156; GO:0070898
A0A3B6FVW7	0.759	LESS	Nuclear Protein	Histone H2B		nucleosome [GO:0000786]; nucleus [GO:0005634]	nucleosome [GO:0000786]; nucleus [GO:0005634]; DNA binding [GO:0003677]; protein heterodimerization activity [GO:0046982]; structural constituent of chromatin [GO:0030527]	DNA binding [GO:0003677]; protein heterodimerization activity [GO:0046982]; structural constituent of chromatin [GO:0030527]	GO:0000786; GO:0003677; GO:0005634; GO:0030527; GO:0046982	SUBCELLULAR LOCATION: Nucleus {ECO:0000256|RuleBase:RU000451}.
A0A3B6SJA0	0.758	LESS	Nuclear Protein	RRM domain-containing protein		nucleolus [GO:0005730]	nucleolus [GO:0005730]; RNA binding [GO:0003723]	RNA binding [GO:0003723]	GO:0003723; GO:0005730
A0A3B6PSV6	0.75	LESS	Nuclear Protein	THO complex subunit 5B	mRNA export from nucleus [GO:0006406]; positive regulation of DNA-templated transcription, elongation [GO:0032786]	THO complex part of transcription export complex [GO:0000445]	THO complex part of transcription export complex [GO:0000445]; mRNA binding [GO:0003729]; mRNA export from nucleus [GO:0006406]; positive regulation of DNA-templated transcription, elongation [GO:0032786]	mRNA binding [GO:0003729]	GO:0000445; GO:0003729; GO:0006406; GO:0032786	SUBCELLULAR LOCATION: Nucleus {ECO:0000256|ARBA:ARBA00004123}.
A0A3B6EH24	0.746	LESS	Nuclear Protein	Homeobox domain-containing protein	regulation of transcription by RNA polymerase II [GO:0006357]	nucleus [GO:0005634]	nucleus [GO:0005634]; DNA binding [GO:0003677]; regulation of transcription by RNA polymerase II [GO:0006357]	DNA binding [GO:0003677]	GO:0003677; GO:0005634; GO:0006357	SUBCELLULAR LOCATION: Nucleus {ECO:0000256|ARBA:ARBA00004123, ECO:0000256|PROSITE-ProRule:PRU00108, ECO:0000256|RuleBase:RU000682}.
A0A3B6UAL4	0.739	LESS	Nuclear Protein	Pre-mRNA-processing protein 40A	mRNA cis splicing, via spliceosome [GO:0045292]	cytosolic large ribosomal subunit [GO:0022625]; nucleus [GO:0005634]	cytosolic large ribosomal subunit [GO:0022625]; nucleus [GO:0005634]; mRNA cis splicing, via spliceosome [GO:0045292]		GO:0005634; GO:0022625; GO:0045292
A0A3B6KMS8	0.738	LESS	Nuclear Protein	H15 domain-containing protein	chromosome condensation [GO:0030261]; negative regulation of DNA recombination [GO:0045910]; nucleosome assembly [GO:0006334]; regulation of DNA-templated transcription [GO:0006355]	nucleolus [GO:0005730]; nucleosome [GO:0000786]; nucleus [GO:0005634]	nucleolus [GO:0005730]; nucleosome [GO:0000786]; nucleus [GO:0005634]; double-stranded DNA binding [GO:0003690]; nucleosomal DNA binding [GO:0031492]; structural constituent of chromatin [GO:0030527]; chromosome condensation [GO:0030261]; negative regulation of DNA recombination [GO:0045910]; nucleosome assembly [GO:0006334]; regulation of DNA-templated transcription [GO:0006355]	double-stranded DNA binding [GO:0003690]; nucleosomal DNA binding [GO:0031492]; structural constituent of chromatin [GO:0030527]	GO:0000786; GO:0003690; GO:0005634; GO:0005730; GO:0006334; GO:0006355; GO:0030261; GO:0030527; GO:0031492; GO:0045910	SUBCELLULAR LOCATION: Chromosome {ECO:0000256|ARBA:ARBA00004286}. Nucleus {ECO:0000256|ARBA:ARBA00004123, ECO:0000256|RuleBase:RU003894}.
A0A3B5ZXS9	0.729	LESS	Nuclear Protein	Transcription elongation factor spt6	nucleosome organization [GO:0034728]; positive regulation of transcription elongation by RNA polymerase II [GO:0032968]; transcription elongation by RNA polymerase II [GO:0006368]	transcription elongation factor complex [GO:0008023]	transcription elongation factor complex [GO:0008023]; DNA binding [GO:0003677]; histone binding [GO:0042393]; nucleosome binding [GO:0031491]; nucleosome organization [GO:0034728]; positive regulation of transcription elongation by RNA polymerase II [GO:0032968]; transcription elongation by RNA polymerase II [GO:0006368]	DNA binding [GO:0003677]; histone binding [GO:0042393]; nucleosome binding [GO:0031491]	GO:0003677; GO:0006368; GO:0008023; GO:0031491; GO:0032968; GO:0034728; GO:0042393	SUBCELLULAR LOCATION: Nucleus {ECO:0000256|ARBA:ARBA00004123, ECO:0000256|PIRNR:PIRNR036947}.
A0A3B6TJR0	0.726	LESS	Nuclear Protein	Uncharacterized protein	chromatin remodeling [GO:0006338]; regulation of transcription by RNA polymerase II [GO:0006357]	NuA4 histone acetyltransferase complex [GO:0035267]; nucleus [GO:0005634]	NuA4 histone acetyltransferase complex [GO:0035267]; nucleus [GO:0005634]; histone binding [GO:0042393]; chromatin remodeling [GO:0006338]; regulation of transcription by RNA polymerase II [GO:0006357]	histone binding [GO:0042393]	GO:0005634; GO:0006338; GO:0006357; GO:0035267; GO:0042393	SUBCELLULAR LOCATION: Nucleus {ECO:0000256|PROSITE-ProRule:PRU00376}.
A0A3B6PK12	0.725	LESS	Nuclear Protein	Histone H2A		nucleosome [GO:0000786]; nucleus [GO:0005634]	nucleosome [GO:0000786]; nucleus [GO:0005634]; DNA binding [GO:0003677]; protein heterodimerization activity [GO:0046982]; structural constituent of chromatin [GO:0030527]	DNA binding [GO:0003677]; protein heterodimerization activity [GO:0046982]; structural constituent of chromatin [GO:0030527]	GO:0000786; GO:0003677; GO:0005634; GO:0030527; GO:0046982	SUBCELLULAR LOCATION: Chromosome {ECO:0000256|ARBA:ARBA00004286}. Nucleus {ECO:0000256|ARBA:ARBA00004123, ECO:0000256|RuleBase:RU003767}.
A0A3B6TG04	0.722	LESS	Nuclear Protein	Transcription elongation factor SPT5	regulation of DNA-templated transcription elongation [GO:0032784]; regulation of transcription by RNA polymerase II [GO:0006357]; transcription elongation by RNA polymerase II [GO:0006368]; transcription elongation-coupled chromatin remodeling [GO:0140673]; translation [GO:0006412]	DSIF complex [GO:0032044]; ribosome [GO:0005840]	DSIF complex [GO:0032044]; ribosome [GO:0005840]; mRNA binding [GO:0003729]; structural constituent of ribosome [GO:0003735]; regulation of DNA-templated transcription elongation [GO:0032784]; regulation of transcription by RNA polymerase II [GO:0006357]; transcription elongation by RNA polymerase II [GO:0006368]; transcription elongation-coupled chromatin remodeling [GO:0140673]; translation [GO…	mRNA binding [GO:0003729]; structural constituent of ribosome [GO:0003735]	GO:0003729; GO:0003735; GO:0005840; GO:0006357; GO:0006368; GO:0006412; GO:0032044; GO:0032784; GO:0140673	SUBCELLULAR LOCATION: Nucleus {ECO:0000256|ARBA:ARBA00004123, ECO:0000256|PIRNR:PIRNR036945}.
A0A3B5YX52	0.718	LESS	Nuclear Protein	Uncharacterized protein	abscisic acid-activated signaling pathway [GO:0009738]	cytoplasm [GO:0005737]; nucleus [GO:0005634]	cytoplasm [GO:0005737]; nucleus [GO:0005634]; abscisic acid binding [GO:0010427]; protein phosphatase inhibitor activity [GO:0004864]; signaling receptor activity [GO:0038023]; abscisic acid-activated signaling pathway [GO:0009738]	abscisic acid binding [GO:0010427]; protein phosphatase inhibitor activity [GO:0004864]; signaling receptor activity [GO:0038023]	GO:0004864; GO:0005634; GO:0005737; GO:0009738; GO:0010427; GO:0038023	SUBCELLULAR LOCATION: Nucleus {ECO:0000256|ARBA:ARBA00004123}.
A0A3B6RK19	0.717	LESS	Nuclear Protein	DNA topoisomerase I (EC 5.6.2.1) (DNA topoisomerase 1)	chromosome segregation [GO:0007059]; DNA replication [GO:0006260]; DNA topological change [GO:0006265]	chromosome [GO:0005694]; nucleolus [GO:0005730]	chromosome [GO:0005694]; nucleolus [GO:0005730]; DNA binding [GO:0003677]; DNA topoisomerase type I (single strand cut, ATP-independent) activity [GO:0003917]; chromosome segregation [GO:0007059]; DNA replication [GO:0006260]; DNA topological change [GO:0006265]	DNA binding [GO:0003677]; DNA topoisomerase type I (single strand cut, ATP-independent) activity [GO:0003917]	GO:0003677; GO:0003917; GO:0005694; GO:0005730; GO:0006260; GO:0006265; GO:0007059
A0A3B5XWM9	0.717	LESS	Nuclear Protein	Uncharacterized protein	protein folding [GO:0006457]	cytosol [GO:0005829]; nucleus [GO:0005634]	cytosol [GO:0005829]; nucleus [GO:0005634]; adenyl-nucleotide exchange factor activity [GO:0000774]; ATP binding [GO:0005524]; ATP-dependent protein folding chaperone [GO:0140662]; protein folding [GO:0006457]	adenyl-nucleotide exchange factor activity [GO:0000774]; ATP binding [GO:0005524]; ATP-dependent protein folding chaperone [GO:0140662]	GO:0000774; GO:0005524; GO:0005634; GO:0005829; GO:0006457; GO:0140662
A0A3B6SPE9	0.708	LESS	Nuclear Protein	C3H1-type domain-containing protein		nucleus [GO:0005634]	nucleus [GO:0005634]; metal ion binding [GO:0046872]	metal ion binding [GO:0046872]	GO:0005634; GO:0046872
A0A3B6ARS1	0.707	LESS	Nuclear Protein	Cleavage/polyadenylation specificity factor A subunit C-terminal domain-containing protein	mRNA polyadenylation [GO:0006378]	nucleus [GO:0005634]	nucleus [GO:0005634]; nucleic acid binding [GO:0003676]; mRNA polyadenylation [GO:0006378]	nucleic acid binding [GO:0003676]	GO:0003676; GO:0005634; GO:0006378
A0A0C4BK41	0.706	LESS	Nuclear Protein	AAA+ ATPase domain-containing protein	proteasome-mediated ubiquitin-dependent protein catabolic process [GO:0043161]	nucleus [GO:0005634]; proteasome regulatory particle, base subcomplex [GO:0008540]	nucleus [GO:0005634]; proteasome regulatory particle, base subcomplex [GO:0008540]; ATP binding [GO:0005524]; ATP hydrolysis activity [GO:0016887]; proteasome-activating activity [GO:0036402]; proteasome-mediated ubiquitin-dependent protein catabolic process [GO:0043161]	ATP binding [GO:0005524]; ATP hydrolysis activity [GO:0016887]; proteasome-activating activity [GO:0036402]	GO:0005524; GO:0005634; GO:0008540; GO:0016887; GO:0036402; GO:0043161
A0A3B6RJM2	0.704	LESS	Nuclear Protein	Structural maintenance of chromosomes protein	meiotic cell cycle [GO:0051321]; sister chromatid cohesion [GO:0007062]	cohesin complex [GO:0008278]; nucleus [GO:0005634]	cohesin complex [GO:0008278]; nucleus [GO:0005634]; ATP binding [GO:0005524]; ATP hydrolysis activity [GO:0016887]; DNA binding [GO:0003677]; meiotic cell cycle [GO:0051321]; sister chromatid cohesion [GO:0007062]	ATP binding [GO:0005524]; ATP hydrolysis activity [GO:0016887]; DNA binding [GO:0003677]	GO:0003677; GO:0005524; GO:0005634; GO:0007062; GO:0008278; GO:0016887; GO:0051321	SUBCELLULAR LOCATION: Nucleus {ECO:0000256|ARBA:ARBA00004123, ECO:0000256|PIRNR:PIRNR005719}.
A0A3B6H6L3	0.704	LESS	Nuclear Protein	THO complex subunit 2	mRNA export from nucleus [GO:0006406]; mRNA processing [GO:0006397]	THO complex part of transcription export complex [GO:0000445]	THO complex part of transcription export complex [GO:0000445]; mRNA binding [GO:0003729]; mRNA export from nucleus [GO:0006406]; mRNA processing [GO:0006397]	mRNA binding [GO:0003729]	GO:0000445; GO:0003729; GO:0006397; GO:0006406	SUBCELLULAR LOCATION: Nucleus {ECO:0000256|ARBA:ARBA00004123}.
A0A3B6I120	0.693	LESS	Nuclear Protein	Nucleosome assembly protein	double-strand break repair via homologous recombination [GO:0000724]; nucleosome assembly [GO:0006334]	chromatin [GO:0000785]; nucleus [GO:0005634]	chromatin [GO:0000785]; nucleus [GO:0005634]; chromatin binding [GO:0003682]; histone binding [GO:0042393]; double-strand break repair via homologous recombination [GO:0000724]; nucleosome assembly [GO:0006334]	chromatin binding [GO:0003682]; histone binding [GO:0042393]	GO:0000724; GO:0000785; GO:0003682; GO:0005634; GO:0006334; GO:0042393
A0A3B6NHW7	0.691	LESS	Nuclear Protein	Histone H2B		nucleosome [GO:0000786]; nucleus [GO:0005634]	nucleosome [GO:0000786]; nucleus [GO:0005634]; DNA binding [GO:0003677]; protein heterodimerization activity [GO:0046982]; structural constituent of chromatin [GO:0030527]	DNA binding [GO:0003677]; protein heterodimerization activity [GO:0046982]; structural constituent of chromatin [GO:0030527]	GO:0000786; GO:0003677; GO:0005634; GO:0030527; GO:0046982	SUBCELLULAR LOCATION: Nucleus {ECO:0000256|RuleBase:RU000451}.
W5HZE9	0.684	LESS	Nuclear Protein	AAA+ ATPase domain-containing protein	proteasome-mediated ubiquitin-dependent protein catabolic process [GO:0043161]	nucleus [GO:0005634]; proteasome regulatory particle, base subcomplex [GO:0008540]	nucleus [GO:0005634]; proteasome regulatory particle, base subcomplex [GO:0008540]; ATP binding [GO:0005524]; ATP hydrolysis activity [GO:0016887]; proteasome-activating activity [GO:0036402]; proteasome-mediated ubiquitin-dependent protein catabolic process [GO:0043161]	ATP binding [GO:0005524]; ATP hydrolysis activity [GO:0016887]; proteasome-activating activity [GO:0036402]	GO:0005524; GO:0005634; GO:0008540; GO:0016887; GO:0036402; GO:0043161
A0A3B6PGV2	0.674	LESS	Nuclear Protein	Histone H2B		nucleosome [GO:0000786]; nucleus [GO:0005634]	nucleosome [GO:0000786]; nucleus [GO:0005634]; DNA binding [GO:0003677]; protein heterodimerization activity [GO:0046982]; structural constituent of chromatin [GO:0030527]	DNA binding [GO:0003677]; protein heterodimerization activity [GO:0046982]; structural constituent of chromatin [GO:0030527]	GO:0000786; GO:0003677; GO:0005634; GO:0030527; GO:0046982	SUBCELLULAR LOCATION: Nucleus {ECO:0000256|RuleBase:RU000451}.
A0A3B6TX79	0.673	LESS	Nuclear Protein	Fibrillarin	box C/D RNA 3'-end processing [GO:0000494]; rRNA methylation [GO:0031167]	box C/D RNP complex [GO:0031428]; nucleolus [GO:0005730]; small-subunit processome [GO:0032040]	box C/D RNP complex [GO:0031428]; nucleolus [GO:0005730]; small-subunit processome [GO:0032040]; histone H2AQ104 methyltransferase activity [GO:1990259]; RNA binding [GO:0003723]; rRNA methyltransferase activity [GO:0008649]; box C/D RNA 3'-end processing [GO:0000494]; rRNA methylation [GO:0031167]	histone H2AQ104 methyltransferase activity [GO:1990259]; RNA binding [GO:0003723]; rRNA methyltransferase activity [GO:0008649]	GO:0000494; GO:0003723; GO:0005730; GO:0008649; GO:0031167; GO:0031428; GO:0032040; GO:1990259
A0A3B6FTG9	0.668	LESS	Nuclear Protein	Rad21/Rec8-like protein N-terminal domain-containing protein	replication-born double-strand break repair via sister chromatid exchange [GO:1990414]; sister chromatid cohesion [GO:0007062]	cohesin complex [GO:0008278]; nucleus [GO:0005634]	cohesin complex [GO:0008278]; nucleus [GO:0005634]; chromatin binding [GO:0003682]; replication-born double-strand break repair via sister chromatid exchange [GO:1990414]; sister chromatid cohesion [GO:0007062]	chromatin binding [GO:0003682]	GO:0003682; GO:0005634; GO:0007062; GO:0008278; GO:1990414	SUBCELLULAR LOCATION: Nucleus {ECO:0000256|ARBA:ARBA00004123}.
A0A3B6NL63	0.668	LESS	Nuclear Protein	Histone H2A		nucleosome [GO:0000786]; nucleus [GO:0005634]	nucleosome [GO:0000786]; nucleus [GO:0005634]; DNA binding [GO:0003677]; protein heterodimerization activity [GO:0046982]; structural constituent of chromatin [GO:0030527]	DNA binding [GO:0003677]; protein heterodimerization activity [GO:0046982]; structural constituent of chromatin [GO:0030527]	GO:0000786; GO:0003677; GO:0005634; GO:0030527; GO:0046982	SUBCELLULAR LOCATION: Chromosome {ECO:0000256|ARBA:ARBA00004286}. Nucleus {ECO:0000256|ARBA:ARBA00004123, ECO:0000256|RuleBase:RU003767}.
A0A3B5Z1Y6	0.664	LESS	Nuclear Protein	Histone H2B		nucleosome [GO:0000786]; nucleus [GO:0005634]	nucleosome [GO:0000786]; nucleus [GO:0005634]; DNA binding [GO:0003677]; protein heterodimerization activity [GO:0046982]; structural constituent of chromatin [GO:0030527]	DNA binding [GO:0003677]; protein heterodimerization activity [GO:0046982]; structural constituent of chromatin [GO:0030527]	GO:0000786; GO:0003677; GO:0005634; GO:0030527; GO:0046982	SUBCELLULAR LOCATION: Nucleus {ECO:0000256|RuleBase:RU000451}.
A0A3B6EN10	0.659	LESS	Nuclear Protein	Uncharacterized protein	nucleus organization [GO:0006997]	nuclear lamina [GO:0005652]	nuclear lamina [GO:0005652]; nucleus organization [GO:0006997]		GO:0005652; GO:0006997	SUBCELLULAR LOCATION: Nucleus lamina {ECO:0000256|ARBA:ARBA00024186}.
A0A3B6HXW9	0.657	LESS	Nuclear Protein	Importin N-terminal domain-containing protein	protein export from nucleus [GO:0006611]; ribosomal large subunit export from nucleus [GO:0000055]; ribosomal small subunit export from nucleus [GO:0000056]	cytoplasm [GO:0005737]; nucleus [GO:0005634]	cytoplasm [GO:0005737]; nucleus [GO:0005634]; nuclear export signal receptor activity [GO:0005049]; small GTPase binding [GO:0031267]; protein export from nucleus [GO:0006611]; ribosomal large subunit export from nucleus [GO:0000055]; ribosomal small subunit export from nucleus [GO:0000056]	nuclear export signal receptor activity [GO:0005049]; small GTPase binding [GO:0031267]	GO:0000055; GO:0000056; GO:0005049; GO:0005634; GO:0005737; GO:0006611; GO:0031267
A0A3B6PHA9	0.65	LESS	Nuclear Protein	Ribosome biogenesis regulatory protein	endonucleolytic cleavage in ITS1 to separate SSU-rRNA from 5.8S rRNA and LSU-rRNA from tricistronic rRNA transcript (SSU-rRNA, 5.8S rRNA, LSU-rRNA) [GO:0000447]; ribosomal large subunit biogenesis [GO:0042273]	nucleolus [GO:0005730]; preribosome, large subunit precursor [GO:0030687]	nucleolus [GO:0005730]; preribosome, large subunit precursor [GO:0030687]; endonucleolytic cleavage in ITS1 to separate SSU-rRNA from 5.8S rRNA and LSU-rRNA from tricistronic rRNA transcript (SSU-rRNA, 5.8S rRNA, LSU-rRNA) [GO:0000447]; ribosomal large subunit biogenesis [GO:0042273]		GO:0000447; GO:0005730; GO:0030687; GO:0042273	SUBCELLULAR LOCATION: Nucleus {ECO:0000256|RuleBase:RU364132}.
A0A3B6LY30	0.641	LESS	Nuclear Protein	Transcription factor CBF/NF-Y/archaeal histone domain-containing protein	regulation of DNA-templated transcription [GO:0006355]	nucleus [GO:0005634]	nucleus [GO:0005634]; protein heterodimerization activity [GO:0046982]; transcription cis-regulatory region binding [GO:0000976]; regulation of DNA-templated transcription [GO:0006355]	protein heterodimerization activity [GO:0046982]; transcription cis-regulatory region binding [GO:0000976]	GO:0000976; GO:0005634; GO:0006355; GO:0046982	SUBCELLULAR LOCATION: Nucleus {ECO:0000256|ARBA:ARBA00004123}.
A0A1D5VHZ7	0.641	LESS	Nuclear Protein	Transcription factor Pur-alpha 1	regulation of transcription by RNA polymerase II [GO:0006357]	nucleus [GO:0005634]	nucleus [GO:0005634]; DNA-binding transcription factor activity, RNA polymerase II-specific [GO:0000981]; purine-rich negative regulatory element binding [GO:0032422]; RNA polymerase II transcription regulatory region sequence-specific DNA binding [GO:0000977]; regulation of transcription by RNA polymerase II [GO:0006357]	DNA-binding transcription factor activity, RNA polymerase II-specific [GO:0000981]; purine-rich negative regulatory element binding [GO:0032422]; RNA polymerase II transcription regulatory region sequence-specific DNA binding [GO:0000977]	GO:0000977; GO:0000981; GO:0005634; GO:0006357; GO:0032422	SUBCELLULAR LOCATION: Nucleus {ECO:0000256|ARBA:ARBA00004123}.
A0A3B6B3Z1	0.638	LESS	Nuclear Protein	26S proteasome LESSn-ATPase regulatory subunit 1 homolog	proteasome-mediated ubiquitin-dependent protein catabolic process [GO:0043161]; regulation of protein catabolic process [GO:0042176]	nucleus [GO:0005634]; proteasome regulatory particle, base subcomplex [GO:0008540]; proteasome storage granule [GO:0034515]	nucleus [GO:0005634]; proteasome regulatory particle, base subcomplex [GO:0008540]; proteasome storage granule [GO:0034515]; enzyme regulator activity [GO:0030234]; proteasome-mediated ubiquitin-dependent protein catabolic process [GO:0043161]; regulation of protein catabolic process [GO:0042176]	enzyme regulator activity [GO:0030234]	GO:0005634; GO:0008540; GO:0030234; GO:0034515; GO:0042176; GO:0043161
A0A3B5Y754	0.632	LESS	Nuclear Protein	Structural maintenance of chromosomes protein	cell division [GO:0051301]; chromosome organization [GO:0051276]; meiotic cell cycle [GO:0051321]	chromosome [GO:0005694]; nucleus [GO:0005634]	chromosome [GO:0005694]; nucleus [GO:0005634]; ATP binding [GO:0005524]; ATP hydrolysis activity [GO:0016887]; cell division [GO:0051301]; chromosome organization [GO:0051276]; meiotic cell cycle [GO:0051321]	ATP binding [GO:0005524]; ATP hydrolysis activity [GO:0016887]	GO:0005524; GO:0005634; GO:0005694; GO:0016887; GO:0051276; GO:0051301; GO:0051321	SUBCELLULAR LOCATION: Nucleus {ECO:0000256|PIRNR:PIRNR005719}.
A0A3B5XYN6	0.63	LESS	Nuclear Protein	K Homology domain-containing protein	regulation of gene expression [GO:0010468]	cytoplasm [GO:0005737]; nucleus [GO:0005634]	cytoplasm [GO:0005737]; nucleus [GO:0005634]; mRNA binding [GO:0003729]; regulation of gene expression [GO:0010468]	mRNA binding [GO:0003729]	GO:0003729; GO:0005634; GO:0005737; GO:0010468
A0A3B6I1B1	0.626	LESS	Nuclear Protein	PCI domain-containing protein	proteasome-mediated ubiquitin-dependent protein catabolic process [GO:0043161]	nucleus [GO:0005634]; proteasome regulatory particle, lid subcomplex [GO:0008541]	nucleus [GO:0005634]; proteasome regulatory particle, lid subcomplex [GO:0008541]; proteasome-mediated ubiquitin-dependent protein catabolic process [GO:0043161]		GO:0005634; GO:0008541; GO:0043161
A0A3B6NPA7	0.623	LESS	Nuclear Protein	Actin-related protein 4	regulation of transcription by RNA polymerase II [GO:0006357]	NuA4 histone acetyltransferase complex [GO:0035267]; SWI/SNF complex [GO:0016514]	NuA4 histone acetyltransferase complex [GO:0035267]; SWI/SNF complex [GO:0016514]; chromatin binding [GO:0003682]; regulation of transcription by RNA polymerase II [GO:0006357]	chromatin binding [GO:0003682]	GO:0003682; GO:0006357; GO:0016514; GO:0035267
W5F826	0.621	LESS	Nuclear Protein	Proteasome subunit beta	proteasomal protein catabolic process [GO:0010498]	cytoplasm [GO:0005737]; nucleus [GO:0005634]; proteasome core complex, beta-subunit complex [GO:0019774]	cytoplasm [GO:0005737]; nucleus [GO:0005634]; proteasome core complex, beta-subunit complex [GO:0019774]; proteasomal protein catabolic process [GO:0010498]		GO:0005634; GO:0005737; GO:0010498; GO:0019774	SUBCELLULAR LOCATION: Cytoplasm {ECO:0000256|RuleBase:RU004203}. Nucleus {ECO:0000256|RuleBase:RU004203}.
A0A3B6B9S5	0.619	LESS	Nuclear Protein	Importin N-terminal domain-containing protein	protein import into nucleus [GO:0006606]	cytoplasm [GO:0005737]; nucleus [GO:0005634]	cytoplasm [GO:0005737]; nucleus [GO:0005634]; nuclear import signal receptor activity [GO:0061608]; nuclear localization sequence binding [GO:0008139]; small GTPase binding [GO:0031267]; protein import into nucleus [GO:0006606]	nuclear import signal receptor activity [GO:0061608]; nuclear localization sequence binding [GO:0008139]; small GTPase binding [GO:0031267]	GO:0005634; GO:0005737; GO:0006606; GO:0008139; GO:0031267; GO:0061608	SUBCELLULAR LOCATION: Cytoplasm {ECO:0000256|ARBA:ARBA00004496}.
A0A3B5Y5V4	0.615	LESS	Nuclear Protein	Histone H2B		nucleosome [GO:0000786]; nucleus [GO:0005634]	nucleosome [GO:0000786]; nucleus [GO:0005634]; DNA binding [GO:0003677]; protein heterodimerization activity [GO:0046982]; structural constituent of chromatin [GO:0030527]	DNA binding [GO:0003677]; protein heterodimerization activity [GO:0046982]; structural constituent of chromatin [GO:0030527]	GO:0000786; GO:0003677; GO:0005634; GO:0030527; GO:0046982	SUBCELLULAR LOCATION: Nucleus {ECO:0000256|RuleBase:RU000451}.
A0A3B6JHY9	0.615	LESS	Nuclear Protein	SCD domain-containing protein	sister chromatid cohesion [GO:0007062]	chromatin [GO:0000785]; cohesin complex [GO:0008278]; nucleus [GO:0005634]	chromatin [GO:0000785]; cohesin complex [GO:0008278]; nucleus [GO:0005634]; chromatin binding [GO:0003682]; sister chromatid cohesion [GO:0007062]	chromatin binding [GO:0003682]	GO:0000785; GO:0003682; GO:0005634; GO:0007062; GO:0008278
A0A3B6ENM3	0.609	LESS	Nuclear Protein	Small ubiquitin-related modifier (SUMO)	protein sumoylation [GO:0016925]	nucleus [GO:0005634]	nucleus [GO:0005634]; protein tag activity [GO:0031386]; ubiquitin-like protein ligase binding [GO:0044389]; protein sumoylation [GO:0016925]	protein tag activity [GO:0031386]; ubiquitin-like protein ligase binding [GO:0044389]	GO:0005634; GO:0016925; GO:0031386; GO:0044389	SUBCELLULAR LOCATION: Nucleus {ECO:0000256|RuleBase:RU361190}.
A0A3B6I0Z6	0.607	LESS	Nuclear Protein	Pescadillo homolog	maturation of 5.8S rRNA from tricistronic rRNA transcript (SSU-rRNA, 5.8S rRNA, LSU-rRNA) [GO:0000466]; maturation of LSU-rRNA from tricistronic rRNA transcript (SSU-rRNA, 5.8S rRNA, LSU-rRNA) [GO:0000463]	nucleoplasm [GO:0005654]; PeBoW complex [GO:0070545]; preribosome, large subunit precursor [GO:0030687]	nucleoplasm [GO:0005654]; PeBoW complex [GO:0070545]; preribosome, large subunit precursor [GO:0030687]; ribonucleoprotein complex binding [GO:0043021]; RNA binding [GO:0003723]; maturation of 5.8S rRNA from tricistronic rRNA transcript (SSU-rRNA, 5.8S rRNA, LSU-rRNA) [GO:0000466]; maturation of LSU-rRNA from tricistronic rRNA transcript (SSU-rRNA, 5.8S rRNA, LSU-rRNA) [GO:0000463]	ribonucleoprotein complex binding [GO:0043021]; RNA binding [GO:0003723]	GO:0000463; GO:0000466; GO:0003723; GO:0005654; GO:0030687; GO:0043021; GO:0070545	SUBCELLULAR LOCATION: Nucleus, nucleolus {ECO:0000256|HAMAP-Rule:MF_03028}. Nucleus, nucleoplasm {ECO:0000256|HAMAP-Rule:MF_03028}.
A0A3B6RNK7	0.604	LESS	Nuclear Protein	Histone H4	nucleosome assembly [GO:0006334]	nucleosome [GO:0000786]; nucleus [GO:0005634]	nucleosome [GO:0000786]; nucleus [GO:0005634]; DNA binding [GO:0003677]; protein heterodimerization activity [GO:0046982]; structural constituent of chromatin [GO:0030527]; nucleosome assembly [GO:0006334]	DNA binding [GO:0003677]; protein heterodimerization activity [GO:0046982]; structural constituent of chromatin [GO:0030527]	GO:0000786; GO:0003677; GO:0005634; GO:0006334; GO:0030527; GO:0046982	SUBCELLULAR LOCATION: Chromosome {ECO:0000256|ARBA:ARBA00004286}. Nucleus {ECO:0000256|ARBA:ARBA00004123}.
W5G0E6	0.603	LESS	Nuclear Protein	Proteasome subunit alpha type	proteasomal protein catabolic process [GO:0010498]; ubiquitin-dependent protein catabolic process [GO:0006511]	cytoplasm [GO:0005737]; nucleus [GO:0005634]; proteasome core complex, alpha-subunit complex [GO:0019773]	cytoplasm [GO:0005737]; nucleus [GO:0005634]; proteasome core complex, alpha-subunit complex [GO:0019773]; proteasomal protein catabolic process [GO:0010498]; ubiquitin-dependent protein catabolic process [GO:0006511]		GO:0005634; GO:0005737; GO:0006511; GO:0010498; GO:0019773	SUBCELLULAR LOCATION: Cytoplasm {ECO:0000256|RuleBase:RU000551}. Nucleus {ECO:0000256|RuleBase:RU000551}.
A0A3B6ATS1	0.589	LESS	Nuclear Protein	Carbohydrate kinase PfkB domain-containing protein	chloroplast organization [GO:0009658]; etioplast organization [GO:0009662]; plastid transcription [GO:0042793]	chloroplast nucleoid [GO:0042644]	chloroplast nucleoid [GO:0042644]; chloroplast organization [GO:0009658]; etioplast organization [GO:0009662]; plastid transcription [GO:0042793]		GO:0009658; GO:0009662; GO:0042644; GO:0042793
A0A3B6KCM3	0.575	LESS	Nuclear Protein	Putative zinc-finger domain-containing protein		exosome (RNase complex) [GO:0000178]; nucleus [GO:0005634]	exosome (RNase complex) [GO:0000178]; nucleus [GO:0005634]		GO:0000178; GO:0005634
A0A341X4K4	0.555	LESS	Nuclear Protein	Histone H2A		nucleosome [GO:0000786]; nucleus [GO:0005634]	nucleosome [GO:0000786]; nucleus [GO:0005634]; DNA binding [GO:0003677]; protein heterodimerization activity [GO:0046982]; structural constituent of chromatin [GO:0030527]	DNA binding [GO:0003677]; protein heterodimerization activity [GO:0046982]; structural constituent of chromatin [GO:0030527]	GO:0000786; GO:0003677; GO:0005634; GO:0030527; GO:0046982	SUBCELLULAR LOCATION: Chromosome {ECO:0000256|ARBA:ARBA00004286}. Nucleus {ECO:0000256|ARBA:ARBA00004123, ECO:0000256|RuleBase:RU003767}.
A0A3B6FS38	0.548	LESS	Nuclear Protein	Homeobox domain-containing protein	regulation of transcription by RNA polymerase II [GO:0006357]	nucleus [GO:0005634]	nucleus [GO:0005634]; DNA binding [GO:0003677]; regulation of transcription by RNA polymerase II [GO:0006357]	DNA binding [GO:0003677]	GO:0003677; GO:0005634; GO:0006357	SUBCELLULAR LOCATION: Nucleus {ECO:0000256|ARBA:ARBA00004123, ECO:0000256|PROSITE-ProRule:PRU00108, ECO:0000256|RuleBase:RU000682}.
A0A3B6HSJ9	0.546	LESS	Nuclear Protein	Proteasome subunit alpha type	proteasomal protein catabolic process [GO:0010498]; proteasome-mediated ubiquitin-dependent protein catabolic process [GO:0043161]	cytoplasm [GO:0005737]; nucleus [GO:0005634]; proteasome core complex, alpha-subunit complex [GO:0019773]	cytoplasm [GO:0005737]; nucleus [GO:0005634]; proteasome core complex, alpha-subunit complex [GO:0019773]; proteasomal protein catabolic process [GO:0010498]; proteasome-mediated ubiquitin-dependent protein catabolic process [GO:0043161]		GO:0005634; GO:0005737; GO:0010498; GO:0019773; GO:0043161	SUBCELLULAR LOCATION: Cytoplasm {ECO:0000256|RuleBase:RU000551}. Nucleus {ECO:0000256|RuleBase:RU000551}.
A0A3B6QFC4	0.491	LESS	Nuclear Protein	Ribosomal RNA-processing protein 14/surfeit locus protein 6 C-terminal domain-containing protein	ribosomal large subunit biogenesis [GO:0042273]; ribosomal small subunit biogenesis [GO:0042274]	nucleolus [GO:0005730]	nucleolus [GO:0005730]; DNA binding [GO:0003677]; RNA binding [GO:0003723]; ribosomal large subunit biogenesis [GO:0042273]; ribosomal small subunit biogenesis [GO:0042274]	DNA binding [GO:0003677]; RNA binding [GO:0003723]	GO:0003677; GO:0003723; GO:0005730; GO:0042273; GO:0042274
A0A3B6NSX2	0.49	LESS	Nuclear Protein	Uncharacterized protein	regulation of DNA-templated transcription [GO:0006355]	nucleus [GO:0005634]	nucleus [GO:0005634]; regulation of DNA-templated transcription [GO:0006355]		GO:0005634; GO:0006355
A0A3B6AUK9	0.463	LESS	Nuclear Protein	U2A'/phosphoprotein 32 family A C-terminal domain-containing protein		nucleus [GO:0005634]	nucleus [GO:0005634]; histone binding [GO:0042393]	histone binding [GO:0042393]	GO:0005634; GO:0042393
A0A3B6FPZ0	0.456	LESS	Nuclear Protein	Proteasome subunit alpha type	proteasomal protein catabolic process [GO:0010498]; ubiquitin-dependent protein catabolic process [GO:0006511]	cytoplasm [GO:0005737]; nucleus [GO:0005634]; proteasome core complex, alpha-subunit complex [GO:0019773]	cytoplasm [GO:0005737]; nucleus [GO:0005634]; proteasome core complex, alpha-subunit complex [GO:0019773]; proteasomal protein catabolic process [GO:0010498]; ubiquitin-dependent protein catabolic process [GO:0006511]		GO:0005634; GO:0005737; GO:0006511; GO:0010498; GO:0019773	SUBCELLULAR LOCATION: Cytoplasm {ECO:0000256|RuleBase:RU000551}. Nucleus {ECO:0000256|RuleBase:RU000551}.
A0A3B6PMN2	0.43	LESS	Nuclear Protein	Protein MIS12 homolog	cell division [GO:0051301]; kinetochore assembly [GO:0051382]; mitotic sister chromatid segregation [GO:0000070]	kinetochore [GO:0000776]; nucleus [GO:0005634]	kinetochore [GO:0000776]; nucleus [GO:0005634]; cell division [GO:0051301]; kinetochore assembly [GO:0051382]; mitotic sister chromatid segregation [GO:0000070]		GO:0000070; GO:0000776; GO:0005634; GO:0051301; GO:0051382	SUBCELLULAR LOCATION: Chromosome, centromere, kinetochore {ECO:0000256|ARBA:ARBA00004629}.
A0A3B6C6A6	1.88	MORE	Cytoplasmic	Eukaryotic translation initiation factor 3 subunit H (eIF3h)	formation of cytoplasmic translation initiation complex [GO:0001732]	eukaryotic 43S preinitiation complex [GO:0016282]; eukaryotic 48S preinitiation complex [GO:0033290]; eukaryotic translation initiation factor 3 complex [GO:0005852]; polysomal ribosome [GO:0042788]	eukaryotic 43S preinitiation complex [GO:0016282]; eukaryotic 48S preinitiation complex [GO:0033290]; eukaryotic translation initiation factor 3 complex [GO:0005852]; polysomal ribosome [GO:0042788]; metallopeptidase activity [GO:0008237]; translation initiation factor activity [GO:0003743]; formation of cytoplasmic translation initiation complex [GO:0001732]	metallopeptidase activity [GO:0008237]; translation initiation factor activity [GO:0003743]	GO:0001732; GO:0003743; GO:0005852; GO:0008237; GO:0016282; GO:0033290; GO:0042788	SUBCELLULAR LOCATION: Cytoplasm {ECO:0000256|HAMAP-Rule:MF_03007}.
A0A3B6LLI9	1.611	MORE	Cytoplasmic	AmiLESSpeptidase (EC 3.4.11.-)	peptide catabolic process [GO:0043171]; proteolysis [GO:0006508]	cytoplasm [GO:0005737]; intracellular membrane-bounded organelle [GO:0043231]; membrane [GO:0016020]	cytoplasm [GO:0005737]; intracellular membrane-bounded organelle [GO:0043231]; membrane [GO:0016020]; metalloamiLESSpeptidase activity [GO:0070006]; peptide binding [GO:0042277]; zinc ion binding [GO:0008270]; peptide catabolic process [GO:0043171]; proteolysis [GO:0006508]	metalloamiLESSpeptidase activity [GO:0070006]; peptide binding [GO:0042277]; zinc ion binding [GO:0008270]	GO:0005737; GO:0006508; GO:0008270; GO:0016020; GO:0042277; GO:0043171; GO:0043231; GO:0070006	SUBCELLULAR LOCATION: Membrane {ECO:0000256|ARBA:ARBA00004170}; Peripheral membrane protein {ECO:0000256|ARBA:ARBA00004170}. Microsome membrane {ECO:0000256|ARBA:ARBA00004174}; Peripheral membrane protein {ECO:0000256|ARBA:ARBA00004174}.
A0A3B6NJS8	1.605	MORE	Cytoplasmic	Catalase (EC 1.11.1.6)	hydrogen peroxide catabolic process [GO:0042744]; response to abiotic stimulus [GO:0009628]; response to hormone [GO:0009725]; response to hydrogen peroxide [GO:0042542]	cytoplasm [GO:0005737]; glyoxysome [GO:0009514]; peroxisome [GO:0005777]; plasma membrane [GO:0005886]	cytoplasm [GO:0005737]; glyoxysome [GO:0009514]; peroxisome [GO:0005777]; plasma membrane [GO:0005886]; catalase activity [GO:0004096]; heme binding [GO:0020037]; metal ion binding [GO:0046872]; hydrogen peroxide catabolic process [GO:0042744]; response to abiotic stimulus [GO:0009628]; response to hormone [GO:0009725]; response to hydrogen peroxide [GO:0042542]	catalase activity [GO:0004096]; heme binding [GO:0020037]; metal ion binding [GO:0046872]	GO:0004096; GO:0005737; GO:0005777; GO:0005886; GO:0009514; GO:0009628; GO:0009725; GO:0020037; GO:0042542; GO:0042744; GO:0046872	SUBCELLULAR LOCATION: Glyoxysome {ECO:0000256|ARBA:ARBA00004130}.
A0A3B5Y2K5	1.59	MORE	Cytoplasmic	60S ribosomal protein L36	cytoplasmic translation [GO:0002181]	cytosolic large ribosomal subunit [GO:0022625]	cytosolic large ribosomal subunit [GO:0022625]; structural constituent of ribosome [GO:0003735]; cytoplasmic translation [GO:0002181]	structural constituent of ribosome [GO:0003735]	GO:0002181; GO:0003735; GO:0022625
A0A3B6KN68	1.578	MORE	Cytoplasmic	Glutathione S-transferase (EC 2.5.1.18)	glutathione metabolic process [GO:0006749]; response to chemical [GO:0042221]	cytoplasm [GO:0005737]; cytosol [GO:0005829]	cytoplasm [GO:0005737]; cytosol [GO:0005829]; glutathione transferase activity [GO:0004364]; glutathione metabolic process [GO:0006749]; response to chemical [GO:0042221]	glutathione transferase activity [GO:0004364]	GO:0004364; GO:0005737; GO:0005829; GO:0006749; GO:0042221	SUBCELLULAR LOCATION: Cytoplasm, cytosol {ECO:0000256|RuleBase:RU369102}.
A0A3B6KEB8	1.569	MORE	Cytoplasmic	phenylalanine--tRNA ligase (EC 6.1.1.20) (Phenylalanyl-tRNA synthetase)	phenylalanyl-tRNA amiLESSacylation [GO:0006432]	cytoplasm [GO:0005737]; mitochondrial matrix [GO:0005759]; mitochondrion [GO:0005739]	cytoplasm [GO:0005737]; mitochondrial matrix [GO:0005759]; mitochondrion [GO:0005739]; ATP binding [GO:0005524]; phenylalanine-tRNA ligase activity [GO:0004826]; tRNA binding [GO:0000049]; phenylalanyl-tRNA amiLESSacylation [GO:0006432]	ATP binding [GO:0005524]; phenylalanine-tRNA ligase activity [GO:0004826]; tRNA binding [GO:0000049]	GO:0000049; GO:0004826; GO:0005524; GO:0005737; GO:0005739; GO:0005759; GO:0006432	SUBCELLULAR LOCATION: Mitochondrion matrix {ECO:0000256|ARBA:ARBA00004305}.
A0A3B6LWB1	1.546	MORE	Cytoplasmic	DNA topoisomerase (ATP-hydrolyzing) (EC 5.6.2.2)	DNA topological change [GO:0006265]	chromosome [GO:0005694]; cytoplasm [GO:0005737]; DNA topoisomerase type II (double strand cut, ATP-hydrolyzing) complex [GO:0009330]	chromosome [GO:0005694]; cytoplasm [GO:0005737]; DNA topoisomerase type II (double strand cut, ATP-hydrolyzing) complex [GO:0009330]; ATP binding [GO:0005524]; DNA binding [GO:0003677]; DNA topoisomerase type II (double strand cut, ATP-hydrolyzing) activity [GO:0003918]; DNA topological change [GO:0006265]	ATP binding [GO:0005524]; DNA binding [GO:0003677]; DNA topoisomerase type II (double strand cut, ATP-hydrolyzing) activity [GO:0003918]	GO:0003677; GO:0003918; GO:0005524; GO:0005694; GO:0005737; GO:0006265; GO:0009330
A0A3B6KBH5	1.535	MORE	Cytoplasmic	Malate dehydrogenase (EC 1.1.1.37)	malate metabolic process [GO:0006108]; tricarboxylic acid cycle [GO:0006099]	cytoplasm [GO:0005737]	cytoplasm [GO:0005737]; L-malate dehydrogenase activity [GO:0030060]; malate metabolic process [GO:0006108]; tricarboxylic acid cycle [GO:0006099]	L-malate dehydrogenase activity [GO:0030060]	GO:0005737; GO:0006099; GO:0006108; GO:0030060
A0A3B6QJC3	1.495	MORE	Cytoplasmic	Pyrophosphate--fructose 6-phosphate 1-phosphotransferase subunit alpha (PFP) (6-phosphofructokinase, pyrophosphate dependent) (PPi-PFK) (Pyrophosphate-dependent 6-phosphofructose-1-kinase)	fructose 6-phosphate metabolic process [GO:0006002]; photosynthesis [GO:0015979]; response to glucose [GO:0009749]	cytoplasm [GO:0005737]	cytoplasm [GO:0005737]; 6-phosphofructokinase activity [GO:0003872]; ATP binding [GO:0005524]; diphosphate-fructose-6-phosphate 1-phosphotransferase activity [GO:0047334]; metal ion binding [GO:0046872]; fructose 6-phosphate metabolic process [GO:0006002]; photosynthesis [GO:0015979]; response to glucose [GO:0009749]	6-phosphofructokinase activity [GO:0003872]; ATP binding [GO:0005524]; diphosphate-fructose-6-phosphate 1-phosphotransferase activity [GO:0047334]; metal ion binding [GO:0046872]	GO:0003872; GO:0005524; GO:0005737; GO:0006002; GO:0009749; GO:0015979; GO:0046872; GO:0047334	SUBCELLULAR LOCATION: Cytoplasm {ECO:0000256|HAMAP-Rule:MF_03185}.
A0A3B6B6C0	1.444	MORE	Cytoplasmic	Farnesyl pyrophosphate synthase	farnesyl diphosphate biosynthetic process [GO:0045337]	cytoplasm [GO:0005737]	cytoplasm [GO:0005737]; dimethylallyltranstransferase activity [GO:0004161]; geranyltranstransferase activity [GO:0004337]; farnesyl diphosphate biosynthetic process [GO:0045337]	dimethylallyltranstransferase activity [GO:0004161]; geranyltranstransferase activity [GO:0004337]	GO:0004161; GO:0004337; GO:0005737; GO:0045337
A0A3B5Z5F1	1.434	MORE	Cytoplasmic	Eukaryotic translation initiation factor 3 subunit D (eIF3d) (Eukaryotic translation initiation factor 3 subunit 7) (eIF-3-zeta)	cap-dependent translational initiation [GO:0002191]; formation of cytoplasmic translation initiation complex [GO:0001732]; translational initiation [GO:0006413]	eukaryotic 43S preinitiation complex [GO:0016282]; eukaryotic 48S preinitiation complex [GO:0033290]; eukaryotic translation initiation factor 3 complex [GO:0005852]	eukaryotic 43S preinitiation complex [GO:0016282]; eukaryotic 48S preinitiation complex [GO:0033290]; eukaryotic translation initiation factor 3 complex [GO:0005852]; mRNA cap binding [GO:0098808]; translation initiation factor activity [GO:0003743]; cap-dependent translational initiation [GO:0002191]; formation of cytoplasmic translation initiation complex [GO:0001732]; translational initiation …	mRNA cap binding [GO:0098808]; translation initiation factor activity [GO:0003743]	GO:0001732; GO:0002191; GO:0003743; GO:0005852; GO:0006413; GO:0016282; GO:0033290; GO:0098808	SUBCELLULAR LOCATION: Cytoplasm {ECO:0000256|HAMAP-Rule:MF_03003}.
A0A3B6LV49	1.417	MORE	Cytoplasmic	Splicing factor Cactin	mRNA cis splicing, via spliceosome [GO:0045292]	cytoplasm [GO:0005737]; spliceosomal complex [GO:0005681]	cytoplasm [GO:0005737]; spliceosomal complex [GO:0005681]; mRNA cis splicing, via spliceosome [GO:0045292]		GO:0005681; GO:0005737; GO:0045292
A0A3B6KAD9	1.397	MORE	Cytoplasmic	Glycoside hydrolase family 5 domain-containing protein	actin filament bundle assembly [GO:0051017]; carbohydrate metabolic process [GO:0005975]; cell migration [GO:0016477]; establishment or maintenance of cell polarity [GO:0007163]	actin cytoskeleton [GO:0015629]; cytoplasm [GO:0005737]	actin cytoskeleton [GO:0015629]; cytoplasm [GO:0005737]; actin filament binding [GO:0051015]; mannan endo-1,4-beta-manLESSsidase activity [GO:0016985]; actin filament bundle assembly [GO:0051017]; carbohydrate metabolic process [GO:0005975]; cell migration [GO:0016477]; establishment or maintenance of cell polarity [GO:0007163]	actin filament binding [GO:0051015]; mannan endo-1,4-beta-manLESSsidase activity [GO:0016985]	GO:0005737; GO:0005975; GO:0007163; GO:0015629; GO:0016477; GO:0016985; GO:0051015; GO:0051017
A0A3B6PTM8	1.395	MORE	Cytoplasmic	Rieske domain-containing protein	protein targeting to chloroplast [GO:0045036]	chloroplast [GO:0009507]; cytoplasm [GO:0005737]; membrane [GO:0016020]	chloroplast [GO:0009507]; cytoplasm [GO:0005737]; membrane [GO:0016020]; 2 iron, 2 sulfur cluster binding [GO:0051537]; chlorophyllide a oxygenase [overall] activity [GO:0010277]; metal ion binding [GO:0046872]; oxidoreductase activity [GO:0016491]; protein targeting to chloroplast [GO:0045036]	2 iron, 2 sulfur cluster binding [GO:0051537]; chlorophyllide a oxygenase [overall] activity [GO:0010277]; metal ion binding [GO:0046872]; oxidoreductase activity [GO:0016491]	GO:0005737; GO:0009507; GO:0010277; GO:0016020; GO:0016491; GO:0045036; GO:0046872; GO:0051537
A0A3B6ENI7	1.384	MORE	Cytoplasmic	KOW domain-containing protein	cytoplasmic translation [GO:0002181]; ribosomal large subunit biogenesis [GO:0042273]	cytosolic large ribosomal subunit [GO:0022625]	cytosolic large ribosomal subunit [GO:0022625]; RNA binding [GO:0003723]; structural constituent of ribosome [GO:0003735]; cytoplasmic translation [GO:0002181]; ribosomal large subunit biogenesis [GO:0042273]	RNA binding [GO:0003723]; structural constituent of ribosome [GO:0003735]	GO:0002181; GO:0003723; GO:0003735; GO:0022625; GO:0042273
A0A1D5UQG8	1.378	MORE	Cytoplasmic	GeLESSme assembly, chromosome: II	arginine biosynthetic process [GO:0006526]; phosphorylation [GO:0016310]	cytoplasm [GO:0005737]	cytoplasm [GO:0005737]; acetylglutamate kinase activity [GO:0003991]; ATP binding [GO:0005524]; arginine biosynthetic process [GO:0006526]; phosphorylation [GO:0016310]	acetylglutamate kinase activity [GO:0003991]; ATP binding [GO:0005524]	GO:0003991; GO:0005524; GO:0005737; GO:0006526; GO:0016310
W5G990	1.374	MORE	Cytoplasmic	60S ribosomal protein L31	cytoplasmic translation [GO:0002181]	cytosolic large ribosomal subunit [GO:0022625]	cytosolic large ribosomal subunit [GO:0022625]; structural constituent of ribosome [GO:0003735]; cytoplasmic translation [GO:0002181]	structural constituent of ribosome [GO:0003735]	GO:0002181; GO:0003735; GO:0022625
A0A3B6B6S3	1.358	MORE	Cytoplasmic	glutathione transferase (EC 2.5.1.18)	glutathione metabolic process [GO:0006749]; response to chemical [GO:0042221]	cytoplasm [GO:0005737]	cytoplasm [GO:0005737]; glutathione transferase activity [GO:0004364]; glutathione metabolic process [GO:0006749]; response to chemical [GO:0042221]	glutathione transferase activity [GO:0004364]	GO:0004364; GO:0005737; GO:0006749; GO:0042221
A0A3B6REV0	1.332	MORE	Cytoplasmic	Uncharacterized protein	cytoplasmic translation [GO:0002181]	cytosolic large ribosomal subunit [GO:0022625]	cytosolic large ribosomal subunit [GO:0022625]; structural constituent of ribosome [GO:0003735]; cytoplasmic translation [GO:0002181]	structural constituent of ribosome [GO:0003735]	GO:0002181; GO:0003735; GO:0022625
A0A3B6RG95	1.331	MORE	Cytoplasmic	dynamin GTPase (EC 3.6.5.5)		cytoplasm [GO:0005737]; membrane [GO:0016020]; microtubule [GO:0005874]	cytoplasm [GO:0005737]; membrane [GO:0016020]; microtubule [GO:0005874]; GTP binding [GO:0005525]; GTPase activity [GO:0003924]; microtubule binding [GO:0008017]	GTP binding [GO:0005525]; GTPase activity [GO:0003924]; microtubule binding [GO:0008017]	GO:0003924; GO:0005525; GO:0005737; GO:0005874; GO:0008017; GO:0016020
A0A3B6AYJ7	1.327	MORE	Cytoplasmic	Small nuclear ribonucleoprotein-associated protein	mRNA splicing, via spliceosome [GO:0000398]	catalytic step 2 spliceosome [GO:0071013]; cytoplasm [GO:0005737]; U1 snRNP [GO:0005685]; U2 snRNP [GO:0005686]; U2-type prespliceosome [GO:0071004]; U4 snRNP [GO:0005687]; U4/U6 x U5 tri-snRNP complex [GO:0046540]; U5 snRNP [GO:0005682]	catalytic step 2 spliceosome [GO:0071013]; cytoplasm [GO:0005737]; U1 snRNP [GO:0005685]; U2 snRNP [GO:0005686]; U2-type prespliceosome [GO:0071004]; U4 snRNP [GO:0005687]; U4/U6 x U5 tri-snRNP complex [GO:0046540]; U5 snRNP [GO:0005682]; RNA binding [GO:0003723]; mRNA splicing, via spliceosome [GO:0000398]	RNA binding [GO:0003723]	GO:0000398; GO:0003723; GO:0005682; GO:0005685; GO:0005686; GO:0005687; GO:0005737; GO:0046540; GO:0071004; GO:0071013	SUBCELLULAR LOCATION: Nucleus {ECO:0000256|ARBA:ARBA00004123, ECO:0000256|PIRNR:PIRNR037187}.
A0A0C4BK99	1.326	MORE	Cytoplasmic	Ribosomal protein L35A	cytoplasmic translation [GO:0002181]; ribosomal large subunit biogenesis [GO:0042273]	cytosolic large ribosomal subunit [GO:0022625]	cytosolic large ribosomal subunit [GO:0022625]; structural constituent of ribosome [GO:0003735]; cytoplasmic translation [GO:0002181]; ribosomal large subunit biogenesis [GO:0042273]	structural constituent of ribosome [GO:0003735]	GO:0002181; GO:0003735; GO:0022625; GO:0042273
A0A3B6NPB4	1.31	MORE	Cytoplasmic	peptidylprolyl isomerase (EC 5.2.1.8)	protein folding [GO:0006457]	cytoplasm [GO:0005737]	cytoplasm [GO:0005737]; cyclosporin A binding [GO:0016018]; peptidyl-prolyl cis-trans isomerase activity [GO:0003755]; protein folding [GO:0006457]	cyclosporin A binding [GO:0016018]; peptidyl-prolyl cis-trans isomerase activity [GO:0003755]	GO:0003755; GO:0005737; GO:0006457; GO:0016018
A0A3B6ENI2	1.301	MORE	Cytoplasmic	Peptidase C14 caspase domain-containing protein	proteolysis [GO:0006508]	cytoplasm [GO:0005737]	cytoplasm [GO:0005737]; cysteine-type endopeptidase activity [GO:0004197]; proteolysis [GO:0006508]	cysteine-type endopeptidase activity [GO:0004197]	GO:0004197; GO:0005737; GO:0006508
A0A3B6SG49	1.296	MORE	Cytoplasmic	dynamin GTPase (EC 3.6.5.5)		cytoplasm [GO:0005737]; membrane [GO:0016020]; microtubule [GO:0005874]	cytoplasm [GO:0005737]; membrane [GO:0016020]; microtubule [GO:0005874]; GTP binding [GO:0005525]; GTPase activity [GO:0003924]; microtubule binding [GO:0008017]	GTP binding [GO:0005525]; GTPase activity [GO:0003924]; microtubule binding [GO:0008017]	GO:0003924; GO:0005525; GO:0005737; GO:0005874; GO:0008017; GO:0016020
A0A3B6HYT3	1.284	MORE	Cytoplasmic	PCI domain-containing protein		cytoplasm [GO:0005737]; proteasome regulatory particle, lid subcomplex [GO:0008541]	cytoplasm [GO:0005737]; proteasome regulatory particle, lid subcomplex [GO:0008541]		GO:0005737; GO:0008541
A0A3B6PSA8	1.282	MORE	Cytoplasmic	Cytosol amiLESSpeptidase domain-containing protein	proteolysis [GO:0006508]	cytoplasm [GO:0005737]	cytoplasm [GO:0005737]; manganese ion binding [GO:0030145]; metalloamiLESSpeptidase activity [GO:0070006]; peptidase activity [GO:0008233]; proteolysis [GO:0006508]	manganese ion binding [GO:0030145]; metalloamiLESSpeptidase activity [GO:0070006]; peptidase activity [GO:0008233]	GO:0005737; GO:0006508; GO:0008233; GO:0030145; GO:0070006
W5CDW4	1.24	MORE	Cytoplasmic	TRASH domain-containing protein	cytoplasmic translation [GO:0002181]	cytosolic large ribosomal subunit [GO:0022625]	cytosolic large ribosomal subunit [GO:0022625]; mRNA binding [GO:0003729]; structural constituent of ribosome [GO:0003735]; cytoplasmic translation [GO:0002181]	mRNA binding [GO:0003729]; structural constituent of ribosome [GO:0003735]	GO:0002181; GO:0003729; GO:0003735; GO:0022625
W5ECL2	1.237	MORE	Cytoplasmic	Large ribosomal subunit protein uL2 C-terminal domain-containing protein	cytoplasmic translation [GO:0002181]	cytosolic large ribosomal subunit [GO:0022625]	cytosolic large ribosomal subunit [GO:0022625]; RNA binding [GO:0003723]; structural constituent of ribosome [GO:0003735]; cytoplasmic translation [GO:0002181]	RNA binding [GO:0003723]; structural constituent of ribosome [GO:0003735]	GO:0002181; GO:0003723; GO:0003735; GO:0022625
W5ERE6	1.234	MORE	Cytoplasmic	Dynamin-related protein 1C		cytoplasm [GO:0005737]; membrane [GO:0016020]; microtubule [GO:0005874]	cytoplasm [GO:0005737]; membrane [GO:0016020]; microtubule [GO:0005874]; GTP binding [GO:0005525]; GTPase activity [GO:0003924]; microtubule binding [GO:0008017]	GTP binding [GO:0005525]; GTPase activity [GO:0003924]; microtubule binding [GO:0008017]	GO:0003924; GO:0005525; GO:0005737; GO:0005874; GO:0008017; GO:0016020
A0A3B6KFH9	1.228	MORE	Cytoplasmic	Uncharacterized protein	cytoplasmic translation [GO:0002181]	cytosolic large ribosomal subunit [GO:0022625]	cytosolic large ribosomal subunit [GO:0022625]; structural constituent of ribosome [GO:0003735]; cytoplasmic translation [GO:0002181]	structural constituent of ribosome [GO:0003735]	GO:0002181; GO:0003735; GO:0022625
A0A3B6KJI3	1.216	MORE	Cytoplasmic	Eukaryotic translation initiation factor 3 subunit C (eIF3c) (Eukaryotic translation initiation factor 3 subunit 8) (eIF3 p110)	formation of cytoplasmic translation initiation complex [GO:0001732]; translational initiation [GO:0006413]	eukaryotic 43S preinitiation complex [GO:0016282]; eukaryotic 48S preinitiation complex [GO:0033290]; eukaryotic translation initiation factor 3 complex [GO:0005852]	eukaryotic 43S preinitiation complex [GO:0016282]; eukaryotic 48S preinitiation complex [GO:0033290]; eukaryotic translation initiation factor 3 complex [GO:0005852]; RNA binding [GO:0003723]; translation initiation factor activity [GO:0003743]; translation initiation factor binding [GO:0031369]; formation of cytoplasmic translation initiation complex [GO:0001732]; translational initiation [GO:00…	RNA binding [GO:0003723]; translation initiation factor activity [GO:0003743]; translation initiation factor binding [GO:0031369]	GO:0001732; GO:0003723; GO:0003743; GO:0005852; GO:0006413; GO:0016282; GO:0031369; GO:0033290	SUBCELLULAR LOCATION: Cytoplasm {ECO:0000256|HAMAP-Rule:MF_03002}.
A0A3B6TS42	1.213	MORE	Cytoplasmic	Tr-type G domain-containing protein	translational initiation [GO:0006413]	cytoplasm [GO:0005737]	cytoplasm [GO:0005737]; GTP binding [GO:0005525]; GTPase activity [GO:0003924]; translation initiation factor activity [GO:0003743]; translational initiation [GO:0006413]	GTP binding [GO:0005525]; GTPase activity [GO:0003924]; translation initiation factor activity [GO:0003743]	GO:0003743; GO:0003924; GO:0005525; GO:0005737; GO:0006413
A0A3B6IYM2	1.199	MORE	Cytoplasmic	Pre-mRNA-processing factor 19 (EC 2.3.2.27)	DNA repair [GO:0006281]; mRNA splicing, via spliceosome [GO:0000398]; protein K63-linked ubiquitination [GO:0070534]	cytoplasm [GO:0005737]; Prp19 complex [GO:0000974]; U2-type catalytic step 1 spliceosome [GO:0071006]	cytoplasm [GO:0005737]; Prp19 complex [GO:0000974]; U2-type catalytic step 1 spliceosome [GO:0071006]; ubiquitin protein ligase activity [GO:0061630]; ubiquitin-protein transferase activity [GO:0004842]; DNA repair [GO:0006281]; mRNA splicing, via spliceosome [GO:0000398]; protein K63-linked ubiquitination [GO:0070534]	ubiquitin protein ligase activity [GO:0061630]; ubiquitin-protein transferase activity [GO:0004842]	GO:0000398; GO:0000974; GO:0004842; GO:0005737; GO:0006281; GO:0061630; GO:0070534; GO:0071006	SUBCELLULAR LOCATION: Nucleus {ECO:0000256|ARBA:ARBA00004123, ECO:0000256|RuleBase:RU367101}.
A0A077RYD6	1.193	MORE	Cytoplasmic	Eukaryotic translation initiation factor 3 subunit L (eIF3l)	formation of cytoplasmic translation initiation complex [GO:0001732]; translational initiation [GO:0006413]	eukaryotic 43S preinitiation complex [GO:0016282]; eukaryotic 48S preinitiation complex [GO:0033290]; eukaryotic translation initiation factor 3 complex [GO:0005852]	eukaryotic 43S preinitiation complex [GO:0016282]; eukaryotic 48S preinitiation complex [GO:0033290]; eukaryotic translation initiation factor 3 complex [GO:0005852]; translation initiation factor activity [GO:0003743]; formation of cytoplasmic translation initiation complex [GO:0001732]; translational initiation [GO:0006413]	translation initiation factor activity [GO:0003743]	GO:0001732; GO:0003743; GO:0005852; GO:0006413; GO:0016282; GO:0033290	SUBCELLULAR LOCATION: Cytoplasm {ECO:0000256|HAMAP-Rule:MF_03011}.
A0A3B6AZ00	1.178	MORE	Cytoplasmic	1,4-alpha-glucan branching enzyme (EC 2.4.1.18)	glycogen biosynthetic process [GO:0005978]; starch biosynthetic process [GO:0019252]; starch catabolic process [GO:0005983]; starch metabolic process [GO:0005982]	amyloplast [GO:0009501]; cytoplasm [GO:0005737]	amyloplast [GO:0009501]; cytoplasm [GO:0005737]; 1,4-alpha-glucan branching enzyme activity [GO:0003844]; 1,4-alpha-glucan branching enzyme activity (using a glucosylated glycogenin as primer for glycogen synthesis) [GO:0102752]; cation binding [GO:0043169]; hydrolase activity, hydrolyzing O-glycosyl compounds [GO:0004553]; glycogen biosynthetic process [GO:0005978]; starch biosynthetic process […	1,4-alpha-glucan branching enzyme activity [GO:0003844]; 1,4-alpha-glucan branching enzyme activity (using a glucosylated glycogenin as primer for glycogen synthesis) [GO:0102752]; cation binding [GO:0043169]; hydrolase activity, hydrolyzing O-glycosyl compounds [GO:0004553]	GO:0003844; GO:0004553; GO:0005737; GO:0005978; GO:0005982; GO:0005983; GO:0009501; GO:0019252; GO:0043169; GO:0102752	SUBCELLULAR LOCATION: Plastid, amyloplast {ECO:0000256|ARBA:ARBA00004602}.
A0A3B6BY61	1.161	MORE	Cytoplasmic	Eukaryotic translation initiation factor 3 subunit M (eIF3m)	cytoplasmic translational initiation [GO:0002183]; formation of cytoplasmic translation initiation complex [GO:0001732]	eukaryotic 43S preinitiation complex [GO:0016282]; eukaryotic 48S preinitiation complex [GO:0033290]; eukaryotic translation initiation factor 3 complex [GO:0005852]; eukaryotic translation initiation factor 3 complex, eIF3m [GO:0071541]	eukaryotic 43S preinitiation complex [GO:0016282]; eukaryotic 48S preinitiation complex [GO:0033290]; eukaryotic translation initiation factor 3 complex [GO:0005852]; eukaryotic translation initiation factor 3 complex, eIF3m [GO:0071541]; translation initiation factor activity [GO:0003743]; cytoplasmic translational initiation [GO:0002183]; formation of cytoplasmic translation initiation complex …	translation initiation factor activity [GO:0003743]	GO:0001732; GO:0002183; GO:0003743; GO:0005852; GO:0016282; GO:0033290; GO:0071541	SUBCELLULAR LOCATION: Cytoplasm {ECO:0000256|HAMAP-Rule:MF_03012}.
A0A3B6KHZ1	1.159	MORE	Cytoplasmic	AmiLESSpeptidase (EC 3.4.11.-)	peptide catabolic process [GO:0043171]; proteolysis [GO:0006508]	cytoplasm [GO:0005737]; intracellular membrane-bounded organelle [GO:0043231]; membrane [GO:0016020]	cytoplasm [GO:0005737]; intracellular membrane-bounded organelle [GO:0043231]; membrane [GO:0016020]; metalloamiLESSpeptidase activity [GO:0070006]; peptide binding [GO:0042277]; zinc ion binding [GO:0008270]; peptide catabolic process [GO:0043171]; proteolysis [GO:0006508]	metalloamiLESSpeptidase activity [GO:0070006]; peptide binding [GO:0042277]; zinc ion binding [GO:0008270]	GO:0005737; GO:0006508; GO:0008270; GO:0016020; GO:0042277; GO:0043171; GO:0043231; GO:0070006	SUBCELLULAR LOCATION: Membrane {ECO:0000256|ARBA:ARBA00004170}; Peripheral membrane protein {ECO:0000256|ARBA:ARBA00004170}. Microsome membrane {ECO:0000256|ARBA:ARBA00004174}; Peripheral membrane protein {ECO:0000256|ARBA:ARBA00004174}.
A0A1D5UPW5	1.159	MORE	Cytoplasmic	Serine hydroxymethyltransferase (EC 2.1.2.1)	folic acid metabolic process [GO:0046655]; glycine biosynthetic process from serine [GO:0019264]; L-serine catabolic process [GO:0006565]; one-carbon metabolic process [GO:0006730]; tetrahydrofolate interconversion [GO:0035999]; tetrahydrofolate metabolic process [GO:0046653]	cytoplasm [GO:0005737]	cytoplasm [GO:0005737]; glycine hydroxymethyltransferase activity [GO:0004372]; pyridoxal phosphate binding [GO:0030170]; serine binding [GO:0070905]; zinc ion binding [GO:0008270]; folic acid metabolic process [GO:0046655]; glycine biosynthetic process from serine [GO:0019264]; L-serine catabolic process [GO:0006565]; one-carbon metabolic process [GO:0006730]; tetrahydrofolate interconversion [G…	glycine hydroxymethyltransferase activity [GO:0004372]; pyridoxal phosphate binding [GO:0030170]; serine binding [GO:0070905]; zinc ion binding [GO:0008270]	GO:0004372; GO:0005737; GO:0006565; GO:0006730; GO:0008270; GO:0019264; GO:0030170; GO:0035999; GO:0046653; GO:0046655; GO:0070905
A0A3B5Y4G7	1.147	MORE	Cytoplasmic	ATP-dependent 6-phosphofructokinase (ATP-PFK) (Phosphofructokinase) (EC 2.7.1.11) (Phosphohexokinase)	fructose 6-phosphate metabolic process [GO:0006002]	cytoplasm [GO:0005737]	cytoplasm [GO:0005737]; 6-phosphofructokinase activity [GO:0003872]; ATP binding [GO:0005524]; metal ion binding [GO:0046872]; fructose 6-phosphate metabolic process [GO:0006002]	6-phosphofructokinase activity [GO:0003872]; ATP binding [GO:0005524]; metal ion binding [GO:0046872]	GO:0003872; GO:0005524; GO:0005737; GO:0006002; GO:0046872	SUBCELLULAR LOCATION: Cytoplasm {ECO:0000256|HAMAP-Rule:MF_03186}.
A0A1D6S518	1.147	MORE	Cytoplasmic	UTP--glucose-1-phosphate uridylyltransferase (EC 2.7.7.9)	glycogen metabolic process [GO:0005977]; UDP-glucose metabolic process [GO:0006011]	cytoplasm [GO:0005737]	cytoplasm [GO:0005737]; UTP:glucose-1-phosphate uridylyltransferase activity [GO:0003983]; glycogen metabolic process [GO:0005977]; UDP-glucose metabolic process [GO:0006011]	UTP:glucose-1-phosphate uridylyltransferase activity [GO:0003983]	GO:0003983; GO:0005737; GO:0005977; GO:0006011
A0A3B6GX40	1.138	MORE	Cytoplasmic	Tubulin beta chain	microtubule cytoskeleton organization [GO:0000226]; mitotic cell cycle [GO:0000278]	cytoplasm [GO:0005737]; microtubule [GO:0005874]	cytoplasm [GO:0005737]; microtubule [GO:0005874]; GTP binding [GO:0005525]; GTPase activity [GO:0003924]; metal ion binding [GO:0046872]; structural constituent of cytoskeleton [GO:0005200]; microtubule cytoskeleton organization [GO:0000226]; mitotic cell cycle [GO:0000278]	GTP binding [GO:0005525]; GTPase activity [GO:0003924]; metal ion binding [GO:0046872]; structural constituent of cytoskeleton [GO:0005200]	GO:0000226; GO:0000278; GO:0003924; GO:0005200; GO:0005525; GO:0005737; GO:0005874; GO:0046872
A0A3B5Y3L5	1.138	MORE	Cytoplasmic	Uncharacterized protein	chaperone cofactor-dependent protein refolding [GO:0051085]; protein refolding [GO:0042026]	cytoplasm [GO:0005737]	cytoplasm [GO:0005737]; ATP binding [GO:0005524]; ATP hydrolysis activity [GO:0016887]; ATP-dependent protein folding chaperone [GO:0140662]; heat shock protein binding [GO:0031072]; protein folding chaperone [GO:0044183]; chaperone cofactor-dependent protein refolding [GO:0051085]; protein refolding [GO:0042026]	ATP binding [GO:0005524]; ATP hydrolysis activity [GO:0016887]; ATP-dependent protein folding chaperone [GO:0140662]; heat shock protein binding [GO:0031072]; protein folding chaperone [GO:0044183]	GO:0005524; GO:0005737; GO:0016887; GO:0031072; GO:0042026; GO:0044183; GO:0051085; GO:0140662
A0A3B6HSA1	1.13	MORE	Cytoplasmic	W2 domain-containing protein		cytoplasm [GO:0005737]	cytoplasm [GO:0005737]		GO:0005737
A0A3B6QGP2	1.13	MORE	Cytoplasmic	Large ribosomal subunit protein uL2 C-terminal domain-containing protein	cytoplasmic translation [GO:0002181]	cytosolic large ribosomal subunit [GO:0022625]; plastid [GO:0009536]	cytosolic large ribosomal subunit [GO:0022625]; plastid [GO:0009536]; RNA binding [GO:0003723]; structural constituent of ribosome [GO:0003735]; transferase activity [GO:0016740]; cytoplasmic translation [GO:0002181]	RNA binding [GO:0003723]; structural constituent of ribosome [GO:0003735]; transferase activity [GO:0016740]	GO:0002181; GO:0003723; GO:0003735; GO:0009536; GO:0016740; GO:0022625
A0A077RTW4	1.128	MORE	Cytoplasmic	Serine/threonine-protein phosphatase (EC 3.1.3.16)		cytoplasm [GO:0005737]	cytoplasm [GO:0005737]; metal ion binding [GO:0046872]; myosin phosphatase activity [GO:0017018]; protein serine/threonine phosphatase activity [GO:0004722]	metal ion binding [GO:0046872]; myosin phosphatase activity [GO:0017018]; protein serine/threonine phosphatase activity [GO:0004722]	GO:0004722; GO:0005737; GO:0017018; GO:0046872
A0A3B6RIA1	1.125	MORE	Cytoplasmic	peptidylprolyl isomerase (EC 5.2.1.8)	chaperone-mediated protein folding [GO:0061077]	cytoplasm [GO:0005737]	cytoplasm [GO:0005737]; peptidyl-prolyl cis-trans isomerase activity [GO:0003755]; chaperone-mediated protein folding [GO:0061077]	peptidyl-prolyl cis-trans isomerase activity [GO:0003755]	GO:0003755; GO:0005737; GO:0061077
A0A3B6AXJ9	1.119	MORE	Cytoplasmic	NADP-dependent oxidoreductase domain-containing protein		cytoplasm [GO:0005737]	cytoplasm [GO:0005737]; aldo-keto reductase (NADP) activity [GO:0004033]	aldo-keto reductase (NADP) activity [GO:0004033]	GO:0004033; GO:0005737
A0A3B5YV08	1.114	MORE	Cytoplasmic	arginine--tRNA ligase (EC 6.1.1.19) (Arginyl-tRNA synthetase)	arginyl-tRNA amiLESSacylation [GO:0006420]; post-embryonic development [GO:0009791]; reproductive structure development [GO:0048608]	cytoplasm [GO:0005737]	cytoplasm [GO:0005737]; arginine-tRNA ligase activity [GO:0004814]; ATP binding [GO:0005524]; arginyl-tRNA amiLESSacylation [GO:0006420]; post-embryonic development [GO:0009791]; reproductive structure development [GO:0048608]	arginine-tRNA ligase activity [GO:0004814]; ATP binding [GO:0005524]	GO:0004814; GO:0005524; GO:0005737; GO:0006420; GO:0009791; GO:0048608
A0A3B6JMX2	1.114	MORE	Cytoplasmic	Eukaryotic translation initiation factor 3 subunit K (eIF3k) (eIF-3 p25)	formation of cytoplasmic translation initiation complex [GO:0001732]; regulation of translational initiation [GO:0006446]	eukaryotic 43S preinitiation complex [GO:0016282]; eukaryotic 48S preinitiation complex [GO:0033290]; eukaryotic translation initiation factor 3 complex [GO:0005852]	eukaryotic 43S preinitiation complex [GO:0016282]; eukaryotic 48S preinitiation complex [GO:0033290]; eukaryotic translation initiation factor 3 complex [GO:0005852]; ribosome binding [GO:0043022]; RNA binding [GO:0003723]; translation initiation factor activity [GO:0003743]; formation of cytoplasmic translation initiation complex [GO:0001732]; regulation of translational initiation [GO:0006446]	ribosome binding [GO:0043022]; RNA binding [GO:0003723]; translation initiation factor activity [GO:0003743]	GO:0001732; GO:0003723; GO:0003743; GO:0005852; GO:0006446; GO:0016282; GO:0033290; GO:0043022	SUBCELLULAR LOCATION: Cytoplasm {ECO:0000256|HAMAP-Rule:MF_03010}.
A0A1D5UJW2	1.112	MORE	Cytoplasmic	coproporphyriLESSgen oxidase (EC 1.3.3.3)	protoporphyriLESSgen IX biosynthetic process [GO:0006782]	cytoplasm [GO:0005737]	cytoplasm [GO:0005737]; coproporphyriLESSgen oxidase activity [GO:0004109]; protoporphyriLESSgen IX biosynthetic process [GO:0006782]	coproporphyriLESSgen oxidase activity [GO:0004109]	GO:0004109; GO:0005737; GO:0006782
A0A3B6C6M3	1.106	MORE	Cytoplasmic	isopentenyl-diphosphate Delta-isomerase (EC 5.3.3.2)	chlorophyll biosynthetic process [GO:0015995]; dimethylallyl diphosphate biosynthetic process [GO:0050992]; isopentenyl diphosphate biosynthetic process [GO:0009240]	cytoplasm [GO:0005737]	cytoplasm [GO:0005737]; isopentenyl-diphosphate delta-isomerase activity [GO:0004452]; chlorophyll biosynthetic process [GO:0015995]; dimethylallyl diphosphate biosynthetic process [GO:0050992]; isopentenyl diphosphate biosynthetic process [GO:0009240]	isopentenyl-diphosphate delta-isomerase activity [GO:0004452]	GO:0004452; GO:0005737; GO:0009240; GO:0015995; GO:0050992
A0A3B5XVN7	1.105	MORE	Cytoplasmic	RRM domain-containing protein	RNA splicing [GO:0008380]	cytoplasm [GO:0005737]; exon-exon junction complex [GO:0035145]	cytoplasm [GO:0005737]; exon-exon junction complex [GO:0035145]; mRNA binding [GO:0003729]; RNA splicing [GO:0008380]	mRNA binding [GO:0003729]	GO:0003729; GO:0005737; GO:0008380; GO:0035145	SUBCELLULAR LOCATION: Cytoplasm {ECO:0000256|ARBA:ARBA00004496}.
A0A3B6HY41	1.103	MORE	Cytoplasmic	Aldehyde dehydrogenase	cellular aldehyde metabolic process [GO:0006081]	cytoplasm [GO:0005737]	cytoplasm [GO:0005737]; aldehyde dehydrogenase (NAD+) activity [GO:0004029]; cellular aldehyde metabolic process [GO:0006081]	aldehyde dehydrogenase (NAD+) activity [GO:0004029]	GO:0004029; GO:0005737; GO:0006081
A0A3B6LM72	1.101	MORE	Cytoplasmic	phenylalanine--tRNA ligase (EC 6.1.1.20)	phenylalanyl-tRNA amiLESSacylation [GO:0006432]	cytoplasm [GO:0005737]; phenylalanine-tRNA ligase complex [GO:0009328]	cytoplasm [GO:0005737]; phenylalanine-tRNA ligase complex [GO:0009328]; ATP binding [GO:0005524]; metal ion binding [GO:0046872]; phenylalanine-tRNA ligase activity [GO:0004826]; tRNA binding [GO:0000049]; phenylalanyl-tRNA amiLESSacylation [GO:0006432]	ATP binding [GO:0005524]; metal ion binding [GO:0046872]; phenylalanine-tRNA ligase activity [GO:0004826]; tRNA binding [GO:0000049]	GO:0000049; GO:0004826; GO:0005524; GO:0005737; GO:0006432; GO:0009328; GO:0046872
A0A1D6D1Q3	1.098	MORE	Cytoplasmic	Pyrophosphate--fructose 6-phosphate 1-phosphotransferase subunit beta (PFP) (EC 2.7.1.90) (6-phosphofructokinase, pyrophosphate dependent) (PPi-PFK) (Pyrophosphate-dependent 6-phosphofructose-1-kinase)	fructose 6-phosphate metabolic process [GO:0006002]; photosynthesis [GO:0015979]; response to glucose [GO:0009749]	cytoplasm [GO:0005737]	cytoplasm [GO:0005737]; 6-phosphofructokinase activity [GO:0003872]; ATP binding [GO:0005524]; diphosphate-fructose-6-phosphate 1-phosphotransferase activity [GO:0047334]; metal ion binding [GO:0046872]; fructose 6-phosphate metabolic process [GO:0006002]; photosynthesis [GO:0015979]; response to glucose [GO:0009749]	6-phosphofructokinase activity [GO:0003872]; ATP binding [GO:0005524]; diphosphate-fructose-6-phosphate 1-phosphotransferase activity [GO:0047334]; metal ion binding [GO:0046872]	GO:0003872; GO:0005524; GO:0005737; GO:0006002; GO:0009749; GO:0015979; GO:0046872; GO:0047334	SUBCELLULAR LOCATION: Cytoplasm {ECO:0000256|HAMAP-Rule:MF_03185}.
W5D322	1.079	MORE	Cytoplasmic	phosphoglycerate mutase (2,3-diphosphoglycerate-independent) (EC 5.4.2.12)	glucose catabolic process [GO:0006007]; glycolytic process [GO:0006096]	cytoplasm [GO:0005737]	cytoplasm [GO:0005737]; 2,3-bisphosphoglycerate-independent phosphoglycerate mutase activity [GO:0046537]; manganese ion binding [GO:0030145]; glucose catabolic process [GO:0006007]; glycolytic process [GO:0006096]	2,3-bisphosphoglycerate-independent phosphoglycerate mutase activity [GO:0046537]; manganese ion binding [GO:0030145]	GO:0005737; GO:0006007; GO:0006096; GO:0030145; GO:0046537	SUBCELLULAR LOCATION: Cytoplasm {ECO:0000256|ARBA:ARBA00004496}.
A0A3B6PJ78	1.078	MORE	Cytoplasmic	PPIase cyclophilin-type domain-containing protein	protein folding [GO:0006457]	cytoplasm [GO:0005737]; membrane [GO:0016020]	cytoplasm [GO:0005737]; membrane [GO:0016020]; cyclosporin A binding [GO:0016018]; peptidyl-prolyl cis-trans isomerase activity [GO:0003755]; protein folding [GO:0006457]	cyclosporin A binding [GO:0016018]; peptidyl-prolyl cis-trans isomerase activity [GO:0003755]	GO:0003755; GO:0005737; GO:0006457; GO:0016018; GO:0016020
P11534	1.071	MORE	Cytoplasmic	Large ribosomal subunit protein uL2cz/uL2cy (50S ribosomal protein L2, chloroplastic)	cytoplasmic translation [GO:0002181]	chloroplast [GO:0009507]; cytosolic large ribosomal subunit [GO:0022625]	chloroplast [GO:0009507]; cytosolic large ribosomal subunit [GO:0022625]; RNA binding [GO:0003723]; rRNA binding [GO:0019843]; structural constituent of ribosome [GO:0003735]; transferase activity [GO:0016740]; cytoplasmic translation [GO:0002181]	RNA binding [GO:0003723]; rRNA binding [GO:0019843]; structural constituent of ribosome [GO:0003735]; transferase activity [GO:0016740]	GO:0002181; GO:0003723; GO:0003735; GO:0009507; GO:0016740; GO:0019843; GO:0022625	SUBCELLULAR LOCATION: Plastid, chloroplast.
A0A3B5XZX3	1.065	MORE	Cytoplasmic	Mur ligase central domain-containing protein	biosynthetic process [GO:0009058]; cell division [GO:0051301]; regulation of cell shape [GO:0008360]	cytoplasm [GO:0005737]	cytoplasm [GO:0005737]; acid-amiLESS acid ligase activity [GO:0016881]; ATP binding [GO:0005524]; biosynthetic process [GO:0009058]; cell division [GO:0051301]; regulation of cell shape [GO:0008360]	acid-amiLESS acid ligase activity [GO:0016881]; ATP binding [GO:0005524]	GO:0005524; GO:0005737; GO:0008360; GO:0009058; GO:0016881; GO:0051301
A0A3B6PL15	1.059	MORE	Cytoplasmic	Phenylalanine ammonia-lyase (EC 4.3.1.24)	cinnamic acid biosynthetic process [GO:0009800]; L-phenylalanine catabolic process [GO:0006559]	cytoplasm [GO:0005737]	cytoplasm [GO:0005737]; ammonia-lyase activity [GO:0016841]; phenylalanine ammonia-lyase activity [GO:0045548]; cinnamic acid biosynthetic process [GO:0009800]; L-phenylalanine catabolic process [GO:0006559]	ammonia-lyase activity [GO:0016841]; phenylalanine ammonia-lyase activity [GO:0045548]	GO:0005737; GO:0006559; GO:0009800; GO:0016841; GO:0045548	SUBCELLULAR LOCATION: Cytoplasm {ECO:0000256|RuleBase:RU003955}.
A0A3B6U9K3	1.055	MORE	Cytoplasmic	Glycosyltransferase (EC 2.4.1.-)		cytoplasm [GO:0005737]	cytoplasm [GO:0005737]; quercetin 3-O-glucosyltransferase activity [GO:0080043]; quercetin 7-O-glucosyltransferase activity [GO:0080044]	quercetin 3-O-glucosyltransferase activity [GO:0080043]; quercetin 7-O-glucosyltransferase activity [GO:0080044]	GO:0005737; GO:0080043; GO:0080044
A0A3B6TNQ3	1.051	MORE	Cytoplasmic	malate dehydrogenase (EC 1.1.1.37)	tricarboxylic acid cycle [GO:0006099]	cytoplasm [GO:0005737]	cytoplasm [GO:0005737]; L-malate dehydrogenase activity [GO:0030060]; tricarboxylic acid cycle [GO:0006099]	L-malate dehydrogenase activity [GO:0030060]	GO:0005737; GO:0006099; GO:0030060
A0A3B6RIG2	1.049	MORE	Cytoplasmic	glycine--tRNA ligase (EC 6.1.1.14) (DiadeLESSsine tetraphosphate synthetase)	mitochondrial glycyl-tRNA amiLESSacylation [GO:0070150]	cytoplasm [GO:0005737]; mitochondrion [GO:0005739]	cytoplasm [GO:0005737]; mitochondrion [GO:0005739]; ATP binding [GO:0005524]; glycine-tRNA ligase activity [GO:0004820]; transferase activity [GO:0016740]; mitochondrial glycyl-tRNA amiLESSacylation [GO:0070150]	ATP binding [GO:0005524]; glycine-tRNA ligase activity [GO:0004820]; transferase activity [GO:0016740]	GO:0004820; GO:0005524; GO:0005737; GO:0005739; GO:0016740; GO:0070150
A0A077RXR6	1.048	MORE	Cytoplasmic	Obg-like ATPase 1		cytoplasm [GO:0005737]	cytoplasm [GO:0005737]; ATP binding [GO:0005524]; ATP hydrolysis activity [GO:0016887]; GTP binding [GO:0005525]; ribosomal large subunit binding [GO:0043023]	ATP binding [GO:0005524]; ATP hydrolysis activity [GO:0016887]; GTP binding [GO:0005525]; ribosomal large subunit binding [GO:0043023]	GO:0005524; GO:0005525; GO:0005737; GO:0016887; GO:0043023	SUBCELLULAR LOCATION: Cytoplasm {ECO:0000256|HAMAP-Rule:MF_03167}.
A0A3B6NWB4	1.045	MORE	Cytoplasmic	Eukaryotic translation initiation factor 3 subunit G (eIF3g) (Eukaryotic translation initiation factor 3 RNA-binding subunit) (eIF-3 RNA-binding subunit) (Eukaryotic translation initiation factor 3 subunit 4)	formation of cytoplasmic translation initiation complex [GO:0001732]	eukaryotic 43S preinitiation complex [GO:0016282]; eukaryotic 48S preinitiation complex [GO:0033290]; eukaryotic translation initiation factor 3 complex [GO:0005852]	eukaryotic 43S preinitiation complex [GO:0016282]; eukaryotic 48S preinitiation complex [GO:0033290]; eukaryotic translation initiation factor 3 complex [GO:0005852]; RNA binding [GO:0003723]; translation initiation factor activity [GO:0003743]; formation of cytoplasmic translation initiation complex [GO:0001732]	RNA binding [GO:0003723]; translation initiation factor activity [GO:0003743]	GO:0001732; GO:0003723; GO:0003743; GO:0005852; GO:0016282; GO:0033290	SUBCELLULAR LOCATION: Cytoplasm {ECO:0000256|HAMAP-Rule:MF_03006}.
A0A3B6NM42	1.043	MORE	Cytoplasmic	Eukaryotic translation initiation factor 3 subunit F (eIF3f) (eIF-3-epsilon)	formation of cytoplasmic translation initiation complex [GO:0001732]; translational initiation [GO:0006413]	eukaryotic 43S preinitiation complex [GO:0016282]; eukaryotic 48S preinitiation complex [GO:0033290]; eukaryotic translation initiation factor 3 complex, eIF3m [GO:0071541]	eukaryotic 43S preinitiation complex [GO:0016282]; eukaryotic 48S preinitiation complex [GO:0033290]; eukaryotic translation initiation factor 3 complex, eIF3m [GO:0071541]; metallopeptidase activity [GO:0008237]; translation initiation factor activity [GO:0003743]; translation initiation factor binding [GO:0031369]; formation of cytoplasmic translation initiation complex [GO:0001732]; translatio…	metallopeptidase activity [GO:0008237]; translation initiation factor activity [GO:0003743]; translation initiation factor binding [GO:0031369]	GO:0001732; GO:0003743; GO:0006413; GO:0008237; GO:0016282; GO:0031369; GO:0033290; GO:0071541	SUBCELLULAR LOCATION: Cytoplasm {ECO:0000256|HAMAP-Rule:MF_03005}.
D8L9U6	1.043	MORE	Cytoplasmic	Eukaryotic translation initiation factor 3 subunit A (eIF3a) (Eukaryotic translation initiation factor 3 subunit 10)	formation of cytoplasmic translation initiation complex [GO:0001732]; translation reinitiation [GO:0002188]	eukaryotic 43S preinitiation complex [GO:0016282]; eukaryotic 48S preinitiation complex [GO:0033290]; eukaryotic translation initiation factor 3 complex, eIF3e [GO:0071540]; eukaryotic translation initiation factor 3 complex, eIF3m [GO:0071541]; multi-eIF complex [GO:0043614]	eukaryotic 43S preinitiation complex [GO:0016282]; eukaryotic 48S preinitiation complex [GO:0033290]; eukaryotic translation initiation factor 3 complex, eIF3e [GO:0071540]; eukaryotic translation initiation factor 3 complex, eIF3m [GO:0071541]; multi-eIF complex [GO:0043614]; mRNA binding [GO:0003729]; translation initiation factor activity [GO:0003743]; formation of cytoplasmic translation init…	mRNA binding [GO:0003729]; translation initiation factor activity [GO:0003743]	GO:0001732; GO:0002188; GO:0003729; GO:0003743; GO:0016282; GO:0033290; GO:0043614; GO:0071540; GO:0071541	SUBCELLULAR LOCATION: Cytoplasm {ECO:0000256|HAMAP-Rule:MF_03000}.
A0A3B6PJK1	1.041	MORE	Cytoplasmic	Ubiquitin carboxyl-terminal hydrolase (EC 3.4.19.12)	ubiquitin-dependent protein catabolic process [GO:0006511]	cytoplasm [GO:0005737]	cytoplasm [GO:0005737]; cysteine-type deubiquitinase activity [GO:0004843]; ubiquitin-dependent protein catabolic process [GO:0006511]	cysteine-type deubiquitinase activity [GO:0004843]	GO:0004843; GO:0005737; GO:0006511
A0A3B5Z6Z8	1.041	MORE	Cytoplasmic	Eukaryotic translation initiation factor 5B (Translation initiation factor IF-2)	translational initiation [GO:0006413]	cytoplasm [GO:0005737]	cytoplasm [GO:0005737]; GTP binding [GO:0005525]; GTPase activity [GO:0003924]; translation initiation factor activity [GO:0003743]; translational initiation [GO:0006413]	GTP binding [GO:0005525]; GTPase activity [GO:0003924]; translation initiation factor activity [GO:0003743]	GO:0003743; GO:0003924; GO:0005525; GO:0005737; GO:0006413
A0A3B6IZS6	1.025	MORE	Cytoplasmic	Clp R domain-containing protein	cellular response to heat [GO:0034605]; protein refolding [GO:0042026]	cytoplasm [GO:0005737]	cytoplasm [GO:0005737]; ATP binding [GO:0005524]; ATP hydrolysis activity [GO:0016887]; cellular response to heat [GO:0034605]; protein refolding [GO:0042026]	ATP binding [GO:0005524]; ATP hydrolysis activity [GO:0016887]	GO:0005524; GO:0005737; GO:0016887; GO:0034605; GO:0042026
A0A3B6EN93	1.017	MORE	Cytoplasmic	Heat shock 70 kDa protein, mitochondrial	chaperone cofactor-dependent protein refolding [GO:0051085]; protein refolding [GO:0042026]	cytoplasm [GO:0005737]; mitochondrion [GO:0005739]	cytoplasm [GO:0005737]; mitochondrion [GO:0005739]; ATP binding [GO:0005524]; ATP hydrolysis activity [GO:0016887]; ATP-dependent protein folding chaperone [GO:0140662]; heat shock protein binding [GO:0031072]; protein folding chaperone [GO:0044183]; unfolded protein binding [GO:0051082]; chaperone cofactor-dependent protein refolding [GO:0051085]; protein refolding [GO:0042026]	ATP binding [GO:0005524]; ATP hydrolysis activity [GO:0016887]; ATP-dependent protein folding chaperone [GO:0140662]; heat shock protein binding [GO:0031072]; protein folding chaperone [GO:0044183]; unfolded protein binding [GO:0051082]	GO:0005524; GO:0005737; GO:0005739; GO:0016887; GO:0031072; GO:0042026; GO:0044183; GO:0051082; GO:0051085; GO:0140662
A0A3B6GSN6	1.01	MORE	Cytoplasmic	Uncharacterized protein	actin filament organization [GO:0007015]; vesicle transport along actin filament [GO:0030050]	actin cytoskeleton [GO:0015629]; cytoplasm [GO:0005737]; microtubule [GO:0005874]; myosin complex [GO:0016459]; vesicle [GO:0031982]	actin cytoskeleton [GO:0015629]; cytoplasm [GO:0005737]; microtubule [GO:0005874]; myosin complex [GO:0016459]; vesicle [GO:0031982]; actin filament binding [GO:0051015]; ATP binding [GO:0005524]; calmodulin binding [GO:0005516]; microfilament motor activity [GO:0000146]; actin filament organization [GO:0007015]; vesicle transport along actin filament [GO:0030050]	actin filament binding [GO:0051015]; ATP binding [GO:0005524]; calmodulin binding [GO:0005516]; microfilament motor activity [GO:0000146]	GO:0000146; GO:0005516; GO:0005524; GO:0005737; GO:0005874; GO:0007015; GO:0015629; GO:0016459; GO:0030050; GO:0031982; GO:0051015
A0A3B5Y174	1.002	MORE	Cytoplasmic	Dynamin-related protein 1E		cytoplasm [GO:0005737]; membrane [GO:0016020]; microtubule [GO:0005874]	cytoplasm [GO:0005737]; membrane [GO:0016020]; microtubule [GO:0005874]; GTP binding [GO:0005525]; GTPase activity [GO:0003924]; microtubule binding [GO:0008017]	GTP binding [GO:0005525]; GTPase activity [GO:0003924]; microtubule binding [GO:0008017]	GO:0003924; GO:0005525; GO:0005737; GO:0005874; GO:0008017; GO:0016020
A0A3B6EI96	1	MORE	Cytoplasmic	N-acetyltransferase domain-containing protein		cytoplasm [GO:0005737]	cytoplasm [GO:0005737]		GO:0005737
Q5S1S6	0.99	LESS	Cytoplasmic	Peroxiredoxin Q, chloroplastic (EC 1.11.1.24) (Thioredoxin peroxidase) (Thioredoxin-dependent peroxiredoxin Q)	cell redox homeostasis [GO:0045454]; cellular response to oxidative stress [GO:0034599]	chloroplast thylakoid lumen [GO:0009543]; chloroplast thylakoid membrane [GO:0009535]; cytoplasm [GO:0005737]	chloroplast thylakoid lumen [GO:0009543]; chloroplast thylakoid membrane [GO:0009535]; cytoplasm [GO:0005737]; thioredoxin peroxidase activity [GO:0008379]; cell redox homeostasis [GO:0045454]; cellular response to oxidative stress [GO:0034599]	thioredoxin peroxidase activity [GO:0008379]	GO:0005737; GO:0008379; GO:0009535; GO:0009543; GO:0034599; GO:0045454	SUBCELLULAR LOCATION: Plastid, chloroplast thylakoid lumen {ECO:0000250|UniProtKB:Q9LU86}.
A0A3B6RK63	0.988	LESS	Cytoplasmic	60S acidic ribosomal protein P0	cytoplasmic translation [GO:0002181]; ribosomal large subunit assembly [GO:0000027]	cytosolic large ribosomal subunit [GO:0022625]	cytosolic large ribosomal subunit [GO:0022625]; large ribosomal subunit rRNA binding [GO:0070180]; structural constituent of ribosome [GO:0003735]; cytoplasmic translation [GO:0002181]; ribosomal large subunit assembly [GO:0000027]	large ribosomal subunit rRNA binding [GO:0070180]; structural constituent of ribosome [GO:0003735]	GO:0000027; GO:0002181; GO:0003735; GO:0022625; GO:0070180
A0A3B5XV82	0.985	LESS	Cytoplasmic	glutathione transferase (EC 2.5.1.18)	glutathione metabolic process [GO:0006749]; response to chemical [GO:0042221]	cytoplasm [GO:0005737]	cytoplasm [GO:0005737]; glutathione binding [GO:0043295]; glutathione transferase activity [GO:0004364]; glutathione metabolic process [GO:0006749]; response to chemical [GO:0042221]	glutathione binding [GO:0043295]; glutathione transferase activity [GO:0004364]	GO:0004364; GO:0005737; GO:0006749; GO:0042221; GO:0043295
A4K4Z3	0.983	LESS	Cytoplasmic	Tubulin alpha chain	microtubule cytoskeleton organization [GO:0000226]; mitotic cell cycle [GO:0000278]	cytoplasm [GO:0005737]; microtubule [GO:0005874]	cytoplasm [GO:0005737]; microtubule [GO:0005874]; GTP binding [GO:0005525]; hydrolase activity [GO:0016787]; metal ion binding [GO:0046872]; structural constituent of cytoskeleton [GO:0005200]; microtubule cytoskeleton organization [GO:0000226]; mitotic cell cycle [GO:0000278]	GTP binding [GO:0005525]; hydrolase activity [GO:0016787]; metal ion binding [GO:0046872]; structural constituent of cytoskeleton [GO:0005200]	GO:0000226; GO:0000278; GO:0005200; GO:0005525; GO:0005737; GO:0005874; GO:0016787; GO:0046872	SUBCELLULAR LOCATION: Cytoplasm, cytoskeleton {ECO:0000256|ARBA:ARBA00004245}.
A0A3B6INC2	0.97	LESS	Cytoplasmic	TCTP domain-containing protein		cytoplasm [GO:0005737]	cytoplasm [GO:0005737]; calcium ion binding [GO:0005509]	calcium ion binding [GO:0005509]	GO:0005509; GO:0005737
A0A3B6LDM6	0.969	LESS	Cytoplasmic	Cysteine synthase (EC 2.5.1.47)	cysteine biosynthetic process from serine [GO:0006535]	cytoplasm [GO:0005737]	cytoplasm [GO:0005737]; cysteine synthase activity [GO:0004124]; cysteine biosynthetic process from serine [GO:0006535]	cysteine synthase activity [GO:0004124]	GO:0004124; GO:0005737; GO:0006535
A0A3B6EP97	0.965	LESS	Cytoplasmic	CRAL-TRIO domain-containing protein	cell cycle [GO:0007049]; cell division [GO:0051301]	cytoplasm [GO:0005737]	cytoplasm [GO:0005737]; lipid binding [GO:0008289]; cell cycle [GO:0007049]; cell division [GO:0051301]	lipid binding [GO:0008289]	GO:0005737; GO:0007049; GO:0008289; GO:0051301
A0A3B6TTS1	0.964	LESS	Cytoplasmic	lactoylglutathione lyase (EC 4.4.1.5) (Glyoxalase I)	methylglyoxal catabolic process to D-lactate via S-lactoyl-glutathione [GO:0019243]	cytoplasm [GO:0005737]	cytoplasm [GO:0005737]; lactoylglutathione lyase activity [GO:0004462]; metal ion binding [GO:0046872]; methylglyoxal catabolic process to D-lactate via S-lactoyl-glutathione [GO:0019243]	lactoylglutathione lyase activity [GO:0004462]; metal ion binding [GO:0046872]	GO:0004462; GO:0005737; GO:0019243; GO:0046872
Q9ZRA8	0.961	LESS	Cytoplasmic	Tubulin beta-5 chain (Beta-5-tubulin)	microtubule cytoskeleton organization [GO:0000226]; mitotic cell cycle [GO:0000278]	cytoplasm [GO:0005737]; microtubule [GO:0005874]	cytoplasm [GO:0005737]; microtubule [GO:0005874]; GTP binding [GO:0005525]; GTPase activity [GO:0003924]; metal ion binding [GO:0046872]; structural constituent of cytoskeleton [GO:0005200]; microtubule cytoskeleton organization [GO:0000226]; mitotic cell cycle [GO:0000278]	GTP binding [GO:0005525]; GTPase activity [GO:0003924]; metal ion binding [GO:0046872]; structural constituent of cytoskeleton [GO:0005200]	GO:0000226; GO:0000278; GO:0003924; GO:0005200; GO:0005525; GO:0005737; GO:0005874; GO:0046872	SUBCELLULAR LOCATION: Cytoplasm, cytoskeleton.
A0A3B6KF51	0.953	LESS	Cytoplasmic	Clp R domain-containing protein	cellular response to heat [GO:0034605]	cytoplasm [GO:0005737]	cytoplasm [GO:0005737]; ATP binding [GO:0005524]; ATP hydrolysis activity [GO:0016887]; cellular response to heat [GO:0034605]	ATP binding [GO:0005524]; ATP hydrolysis activity [GO:0016887]	GO:0005524; GO:0005737; GO:0016887; GO:0034605
A0A3B6IWK3	0.951	LESS	Cytoplasmic	glutathione transferase (EC 2.5.1.18)	glutathione metabolic process [GO:0006749]; response to chemical [GO:0042221]	cytoplasm [GO:0005737]	cytoplasm [GO:0005737]; glutathione binding [GO:0043295]; glutathione transferase activity [GO:0004364]; glutathione metabolic process [GO:0006749]; response to chemical [GO:0042221]	glutathione binding [GO:0043295]; glutathione transferase activity [GO:0004364]	GO:0004364; GO:0005737; GO:0006749; GO:0042221; GO:0043295
A0A3B6H0L0	0.951	LESS	Cytoplasmic	phosphoglycerate mutase (2,3-diphosphoglycerate-independent) (EC 5.4.2.12)	glucose catabolic process [GO:0006007]; glycolytic process [GO:0006096]	cytoplasm [GO:0005737]	cytoplasm [GO:0005737]; 2,3-bisphosphoglycerate-independent phosphoglycerate mutase activity [GO:0046537]; manganese ion binding [GO:0030145]; glucose catabolic process [GO:0006007]; glycolytic process [GO:0006096]	2,3-bisphosphoglycerate-independent phosphoglycerate mutase activity [GO:0046537]; manganese ion binding [GO:0030145]	GO:0005737; GO:0006007; GO:0006096; GO:0030145; GO:0046537	SUBCELLULAR LOCATION: Cytoplasm {ECO:0000256|ARBA:ARBA00004496}.
A0A1D5V2G6	0.95	LESS	Cytoplasmic	Small ribosomal subunit protein uS2	cytoplasmic translation [GO:0002181]; ribosomal small subunit assembly [GO:0000028]	cytosolic small ribosomal subunit [GO:0022627]	cytosolic small ribosomal subunit [GO:0022627]; structural constituent of ribosome [GO:0003735]; cytoplasmic translation [GO:0002181]; ribosomal small subunit assembly [GO:0000028]	structural constituent of ribosome [GO:0003735]	GO:0000028; GO:0002181; GO:0003735; GO:0022627	SUBCELLULAR LOCATION: Cytoplasm {ECO:0000256|ARBA:ARBA00004496, ECO:0000256|HAMAP-Rule:MF_03015}.
A0A1D5VCR6	0.948	LESS	Cytoplasmic	Fructose-1,6-bisphosphatase, cytosolic (EC 3.1.3.11) (D-fructose-1,6-bisphosphate 1-phosphohydrolase)	fructose 1,6-bisphosphate metabolic process [GO:0030388]; fructose 6-phosphate metabolic process [GO:0006002]; fructose metabolic process [GO:0006000]; gluconeogenesis [GO:0006094]; sucrose biosynthetic process [GO:0005986]	cytoplasm [GO:0005737]; cytosol [GO:0005829]	cytoplasm [GO:0005737]; cytosol [GO:0005829]; fructose 1,6-bisphosphate 1-phosphatase activity [GO:0042132]; fructose 1,6-bisphosphate metabolic process [GO:0030388]; fructose 6-phosphate metabolic process [GO:0006002]; fructose metabolic process [GO:0006000]; gluconeogenesis [GO:0006094]; sucrose biosynthetic process [GO:0005986]	fructose 1,6-bisphosphate 1-phosphatase activity [GO:0042132]	GO:0005737; GO:0005829; GO:0005986; GO:0006000; GO:0006002; GO:0006094; GO:0030388; GO:0042132
A0A3B6LGV2	0.946	LESS	Cytoplasmic	HECT-type E3 ubiquitin transferase (EC 2.3.2.26)	protein polyubiquitination [GO:0000209]	cytoplasm [GO:0005737]	cytoplasm [GO:0005737]; ubiquitin protein ligase activity [GO:0061630]; protein polyubiquitination [GO:0000209]	ubiquitin protein ligase activity [GO:0061630]	GO:0000209; GO:0005737; GO:0061630
W5C6E7	0.942	LESS	Cytoplasmic	GeLESSme assembly, chromosome: II	cytoplasmic translation [GO:0002181]	cytoplasm [GO:0005737]	cytoplasm [GO:0005737]; GTP binding [GO:0005525]; GTPase activity [GO:0003924]; cytoplasmic translation [GO:0002181]	GTP binding [GO:0005525]; GTPase activity [GO:0003924]	GO:0002181; GO:0003924; GO:0005525; GO:0005737
A0A3B6LMZ8	0.938	LESS	Cytoplasmic	AmiLESStransferase class I/classII domain-containing protein	biosynthetic process [GO:0009058]	cytoplasm [GO:0005737]	cytoplasm [GO:0005737]; kynurenine-oxoglutarate transaminase activity [GO:0016212]; pyridoxal phosphate binding [GO:0030170]; biosynthetic process [GO:0009058]	kynurenine-oxoglutarate transaminase activity [GO:0016212]; pyridoxal phosphate binding [GO:0030170]	GO:0005737; GO:0009058; GO:0016212; GO:0030170
Q58QF6	0.936	LESS	Cytoplasmic	Delta-1-pyrroline-5-carboxylate synthase [Includes: Glutamate 5-kinase (GK) (EC 2.7.2.11) (Gamma-glutamyl kinase); Gamma-glutamyl phosphate reductase (GPR) (EC 1.2.1.41) (Glutamate-5-semialdehyde dehydrogenase) (Glutamyl-gamma-semialdehyde dehydrogenase)]	L-proline biosynthetic process [GO:0055129]; phosphorylation [GO:0016310]	cytoplasm [GO:0005737]	cytoplasm [GO:0005737]; ATP binding [GO:0005524]; glutamate 5-kinase activity [GO:0004349]; glutamate-5-semialdehyde dehydrogenase activity [GO:0004350]; L-proline biosynthetic process [GO:0055129]; phosphorylation [GO:0016310]	ATP binding [GO:0005524]; glutamate 5-kinase activity [GO:0004349]; glutamate-5-semialdehyde dehydrogenase activity [GO:0004350]	GO:0004349; GO:0004350; GO:0005524; GO:0005737; GO:0016310; GO:0055129
A0A3B6KEP5	0.935	LESS	Cytoplasmic	Uncharacterized protein	chaperone cofactor-dependent protein refolding [GO:0051085]; protein refolding [GO:0042026]	chloroplast [GO:0009507]; cytoplasm [GO:0005737]	chloroplast [GO:0009507]; cytoplasm [GO:0005737]; ATP binding [GO:0005524]; ATP hydrolysis activity [GO:0016887]; ATP-dependent protein folding chaperone [GO:0140662]; heat shock protein binding [GO:0031072]; protein folding chaperone [GO:0044183]; unfolded protein binding [GO:0051082]; chaperone cofactor-dependent protein refolding [GO:0051085]; protein refolding [GO:0042026]	ATP binding [GO:0005524]; ATP hydrolysis activity [GO:0016887]; ATP-dependent protein folding chaperone [GO:0140662]; heat shock protein binding [GO:0031072]; protein folding chaperone [GO:0044183]; unfolded protein binding [GO:0051082]	GO:0005524; GO:0005737; GO:0009507; GO:0016887; GO:0031072; GO:0042026; GO:0044183; GO:0051082; GO:0051085; GO:0140662
W5E2W7	0.935	LESS	Cytoplasmic	Small ribosomal subunit protein uS2	cytoplasmic translation [GO:0002181]; ribosomal small subunit assembly [GO:0000028]	cytosolic small ribosomal subunit [GO:0022627]	cytosolic small ribosomal subunit [GO:0022627]; structural constituent of ribosome [GO:0003735]; cytoplasmic translation [GO:0002181]; ribosomal small subunit assembly [GO:0000028]	structural constituent of ribosome [GO:0003735]	GO:0000028; GO:0002181; GO:0003735; GO:0022627	SUBCELLULAR LOCATION: Cytoplasm {ECO:0000256|ARBA:ARBA00004496, ECO:0000256|HAMAP-Rule:MF_03015}.
A0A3B6RIB9	0.935	LESS	Cytoplasmic	DJ-1/PfpI domain-containing protein	glyoxal metabolic process [GO:1903189]	cytoplasm [GO:0005737]	cytoplasm [GO:0005737]; glyoxal metabolic process [GO:1903189]		GO:0005737; GO:1903189
A0A3B6NSF0	0.929	LESS	Cytoplasmic	Phosphoribulokinase (EC 2.7.1.19)	reductive pentose-phosphate cycle [GO:0019253]	cytoplasm [GO:0005737]	cytoplasm [GO:0005737]; ATP binding [GO:0005524]; phosphoribulokinase activity [GO:0008974]; reductive pentose-phosphate cycle [GO:0019253]	ATP binding [GO:0005524]; phosphoribulokinase activity [GO:0008974]	GO:0005524; GO:0005737; GO:0008974; GO:0019253
A0A3B6EGA8	0.929	LESS	Cytoplasmic	carbamoyl-phosphate synthase (glutamine-hydrolyzing) (EC 6.3.5.5) (Carbamoyl-phosphate synthetase ammonia chain)	de LESSvo' UMP biosynthetic process [GO:0044205]; glutamine metabolic process [GO:0006541]	cytoplasm [GO:0005737]	cytoplasm [GO:0005737]; ATP binding [GO:0005524]; carbamoyl-phosphate synthase (glutamine-hydrolyzing) activity [GO:0004088]; metal ion binding [GO:0046872]; 'de LESSvo' UMP biosynthetic process [GO:0044205]; glutamine metabolic process [GO:0006541]	ATP binding [GO:0005524]; carbamoyl-phosphate synthase (glutamine-hydrolyzing) activity [GO:0004088]; metal ion binding [GO:0046872]	GO:0004088; GO:0005524; GO:0005737; GO:0006541; GO:0044205; GO:0046872
A0A3B6KS84	0.928	LESS	Cytoplasmic	Peptidyl-prolyl cis-trans isomerase (PPIase) (EC 5.2.1.8)	protein folding [GO:0006457]	cytoplasm [GO:0005737]; intracellular membrane-bounded organelle [GO:0043231]	cytoplasm [GO:0005737]; intracellular membrane-bounded organelle [GO:0043231]; cyclosporin A binding [GO:0016018]; peptidyl-prolyl cis-trans isomerase activity [GO:0003755]; protein folding [GO:0006457]	cyclosporin A binding [GO:0016018]; peptidyl-prolyl cis-trans isomerase activity [GO:0003755]	GO:0003755; GO:0005737; GO:0006457; GO:0016018; GO:0043231
A0A3B6RGX3	0.928	LESS	Cytoplasmic	Tryptophan synthase (EC 4.2.1.20)	tryptophan biosynthetic process [GO:0000162]	cytoplasm [GO:0005737]	cytoplasm [GO:0005737]; tryptophan synthase activity [GO:0004834]; tryptophan biosynthetic process [GO:0000162]	tryptophan synthase activity [GO:0004834]	GO:0000162; GO:0004834; GO:0005737
A0A3B6EMB0	0.927	LESS	Cytoplasmic	Peptidase C14 caspase domain-containing protein	proteolysis [GO:0006508]	cytoplasm [GO:0005737]	cytoplasm [GO:0005737]; cysteine-type endopeptidase activity [GO:0004197]; proteolysis [GO:0006508]	cysteine-type endopeptidase activity [GO:0004197]	GO:0004197; GO:0005737; GO:0006508
A0A096UL77	0.92	LESS	Cytoplasmic	GeLESSme assembly, chromosome: II	signal transduction [GO:0007165]	cytoplasm [GO:0005737]	cytoplasm [GO:0005737]; signal transduction [GO:0007165]		GO:0005737; GO:0007165
A0A3B6KLP1	0.916	LESS	Cytoplasmic	Cysteine synthase (EC 2.5.1.47)	cysteine biosynthetic process from serine [GO:0006535]	cytoplasm [GO:0005737]	cytoplasm [GO:0005737]; cysteine synthase activity [GO:0004124]; cysteine biosynthetic process from serine [GO:0006535]	cysteine synthase activity [GO:0004124]	GO:0004124; GO:0005737; GO:0006535	SUBCELLULAR LOCATION: Mitochondrion {ECO:0000256|ARBA:ARBA00004173}.
D5MTE0	0.915	LESS	Cytoplasmic	Glycosyltransferase (EC 2.4.1.-)		cytoplasm [GO:0005737]	cytoplasm [GO:0005737]; quercetin 3-O-glucosyltransferase activity [GO:0080043]; quercetin 7-O-glucosyltransferase activity [GO:0080044]	quercetin 3-O-glucosyltransferase activity [GO:0080043]; quercetin 7-O-glucosyltransferase activity [GO:0080044]	GO:0005737; GO:0080043; GO:0080044
A0A3B6JL41	0.915	LESS	Cytoplasmic	Phosphoserine amiLESStransferase (EC 2.6.1.52)	L-serine biosynthetic process [GO:0006564]	cytoplasm [GO:0005737]	cytoplasm [GO:0005737]; O-phospho-L-serine:2-oxoglutarate amiLESStransferase activity [GO:0004648]; pyridoxal phosphate binding [GO:0030170]; L-serine biosynthetic process [GO:0006564]	O-phospho-L-serine:2-oxoglutarate amiLESStransferase activity [GO:0004648]; pyridoxal phosphate binding [GO:0030170]	GO:0004648; GO:0005737; GO:0006564; GO:0030170
A0A3B6PKK3	0.914	LESS	Cytoplasmic	AmiLESSpeptidase (EC 3.4.11.-)	peptide catabolic process [GO:0043171]; proteolysis [GO:0006508]	cytoplasm [GO:0005737]; intracellular membrane-bounded organelle [GO:0043231]; membrane [GO:0016020]	cytoplasm [GO:0005737]; intracellular membrane-bounded organelle [GO:0043231]; membrane [GO:0016020]; metalloamiLESSpeptidase activity [GO:0070006]; peptide binding [GO:0042277]; zinc ion binding [GO:0008270]; peptide catabolic process [GO:0043171]; proteolysis [GO:0006508]	metalloamiLESSpeptidase activity [GO:0070006]; peptide binding [GO:0042277]; zinc ion binding [GO:0008270]	GO:0005737; GO:0006508; GO:0008270; GO:0016020; GO:0042277; GO:0043171; GO:0043231; GO:0070006	SUBCELLULAR LOCATION: Membrane {ECO:0000256|ARBA:ARBA00004170}; Peripheral membrane protein {ECO:0000256|ARBA:ARBA00004170}. Microsome membrane {ECO:0000256|ARBA:ARBA00004174}; Peripheral membrane protein {ECO:0000256|ARBA:ARBA00004174}.
A0A3B6IW29	0.914	LESS	Cytoplasmic	mitogen-activated protein kinase kinase (EC 2.7.12.2)	phosphorylation [GO:0016310]	cytoplasm [GO:0005737]	cytoplasm [GO:0005737]; ATP binding [GO:0005524]; protein serine/threonine kinase activity [GO:0004674]; phosphorylation [GO:0016310]	ATP binding [GO:0005524]; protein serine/threonine kinase activity [GO:0004674]	GO:0004674; GO:0005524; GO:0005737; GO:0016310
A0A3B6NTX2	0.913	LESS	Cytoplasmic	Thioredoxin reductase (EC 1.8.1.9)	cell redox homeostasis [GO:0045454]; removal of superoxide radicals [GO:0019430]	cytoplasm [GO:0005737]	cytoplasm [GO:0005737]; thioredoxin-disulfide reductase (NADP) activity [GO:0004791]; cell redox homeostasis [GO:0045454]; removal of superoxide radicals [GO:0019430]	thioredoxin-disulfide reductase (NADP) activity [GO:0004791]	GO:0004791; GO:0005737; GO:0019430; GO:0045454
F6LAX4	0.908	LESS	Cytoplasmic	Protein phosphatase 2A structural subunit		cytoplasm [GO:0005737]; protein phosphatase type 2A complex [GO:0000159]	cytoplasm [GO:0005737]; protein phosphatase type 2A complex [GO:0000159]; protein phosphatase regulator activity [GO:0019888]	protein phosphatase regulator activity [GO:0019888]	GO:0000159; GO:0005737; GO:0019888
A0A3B6NVL3	0.907	LESS	Cytoplasmic	Nudix hydrolase domain-containing protein		cytoplasm [GO:0005737]	cytoplasm [GO:0005737]; dipeptidyl-peptidase activity [GO:0008239]; metal ion binding [GO:0046872]	dipeptidyl-peptidase activity [GO:0008239]; metal ion binding [GO:0046872]	GO:0005737; GO:0008239; GO:0046872
A0A3B6FUF0	0.904	LESS	Cytoplasmic	glutathione transferase (EC 2.5.1.18)	glutathione metabolic process [GO:0006749]; response to chemical [GO:0042221]	cytoplasm [GO:0005737]	cytoplasm [GO:0005737]; glutathione binding [GO:0043295]; glutathione transferase activity [GO:0004364]; glutathione metabolic process [GO:0006749]; response to chemical [GO:0042221]	glutathione binding [GO:0043295]; glutathione transferase activity [GO:0004364]	GO:0004364; GO:0005737; GO:0006749; GO:0042221; GO:0043295
A0A3B6IN96	0.904	LESS	Cytoplasmic	Uncharacterized protein	chaperone cofactor-dependent protein refolding [GO:0051085]; protein refolding [GO:0042026]	cytoplasm [GO:0005737]	cytoplasm [GO:0005737]; ATP binding [GO:0005524]; ATP hydrolysis activity [GO:0016887]; ATP-dependent protein folding chaperone [GO:0140662]; heat shock protein binding [GO:0031072]; protein folding chaperone [GO:0044183]; chaperone cofactor-dependent protein refolding [GO:0051085]; protein refolding [GO:0042026]	ATP binding [GO:0005524]; ATP hydrolysis activity [GO:0016887]; ATP-dependent protein folding chaperone [GO:0140662]; heat shock protein binding [GO:0031072]; protein folding chaperone [GO:0044183]	GO:0005524; GO:0005737; GO:0016887; GO:0031072; GO:0042026; GO:0044183; GO:0051085; GO:0140662
A0A3B6AZN1	0.893	LESS	Cytoplasmic	glycine--tRNA ligase (EC 6.1.1.14)	mitochondrial glycyl-tRNA amiLESSacylation [GO:0070150]	cytoplasm [GO:0005737]; mitochondrion [GO:0005739]	cytoplasm [GO:0005737]; mitochondrion [GO:0005739]; ATP binding [GO:0005524]; glycine-tRNA ligase activity [GO:0004820]; mitochondrial glycyl-tRNA amiLESSacylation [GO:0070150]	ATP binding [GO:0005524]; glycine-tRNA ligase activity [GO:0004820]	GO:0004820; GO:0005524; GO:0005737; GO:0005739; GO:0070150
A0A3B6KS89	0.892	LESS	Cytoplasmic	DNA topoisomerase (ATP-hydrolyzing) (EC 5.6.2.2)	DNA topological change [GO:0006265]	chromosome [GO:0005694]; cytoplasm [GO:0005737]; DNA topoisomerase type II (double strand cut, ATP-hydrolyzing) complex [GO:0009330]	chromosome [GO:0005694]; cytoplasm [GO:0005737]; DNA topoisomerase type II (double strand cut, ATP-hydrolyzing) complex [GO:0009330]; ATP binding [GO:0005524]; DNA binding [GO:0003677]; DNA topoisomerase type II (double strand cut, ATP-hydrolyzing) activity [GO:0003918]; DNA topological change [GO:0006265]	ATP binding [GO:0005524]; DNA binding [GO:0003677]; DNA topoisomerase type II (double strand cut, ATP-hydrolyzing) activity [GO:0003918]	GO:0003677; GO:0003918; GO:0005524; GO:0005694; GO:0005737; GO:0006265; GO:0009330
A0A3B6LJK2	0.881	LESS	Cytoplasmic	Pyruvate kinase (EC 2.7.1.40)	glycolytic process [GO:0006096]; phosphorylation [GO:0016310]	cytoplasm [GO:0005737]	cytoplasm [GO:0005737]; ATP binding [GO:0005524]; kinase activity [GO:0016301]; magnesium ion binding [GO:0000287]; potassium ion binding [GO:0030955]; pyruvate kinase activity [GO:0004743]; glycolytic process [GO:0006096]; phosphorylation [GO:0016310]	ATP binding [GO:0005524]; kinase activity [GO:0016301]; magnesium ion binding [GO:0000287]; potassium ion binding [GO:0030955]; pyruvate kinase activity [GO:0004743]	GO:0000287; GO:0004743; GO:0005524; GO:0005737; GO:0006096; GO:0016301; GO:0016310; GO:0030955
A0A3B6SU47	0.874	LESS	Cytoplasmic	Sulfotransferase (EC 2.8.2.-)	sulfation [GO:0051923]	cytoplasm [GO:0005737]	cytoplasm [GO:0005737]; sulfotransferase activity [GO:0008146]; sulfation [GO:0051923]	sulfotransferase activity [GO:0008146]	GO:0005737; GO:0008146; GO:0051923
A0A1D5YF62	0.869	LESS	Cytoplasmic	Uncharacterized protein	chaperone cofactor-dependent protein refolding [GO:0051085]; protein refolding [GO:0042026]	cytoplasm [GO:0005737]	cytoplasm [GO:0005737]; ATP binding [GO:0005524]; ATP hydrolysis activity [GO:0016887]; ATP-dependent protein folding chaperone [GO:0140662]; heat shock protein binding [GO:0031072]; protein folding chaperone [GO:0044183]; chaperone cofactor-dependent protein refolding [GO:0051085]; protein refolding [GO:0042026]	ATP binding [GO:0005524]; ATP hydrolysis activity [GO:0016887]; ATP-dependent protein folding chaperone [GO:0140662]; heat shock protein binding [GO:0031072]; protein folding chaperone [GO:0044183]	GO:0005524; GO:0005737; GO:0016887; GO:0031072; GO:0042026; GO:0044183; GO:0051085; GO:0140662
A0A3B6BY38	0.865	LESS	Cytoplasmic	Phosphoglycerate mutase-like protein		cytoplasm [GO:0005737]	cytoplasm [GO:0005737]; phosphatase activity [GO:0016791]	phosphatase activity [GO:0016791]	GO:0005737; GO:0016791
A0A3B5Y1Q8	0.86	LESS	Cytoplasmic	GuaLESSsine nucleotide diphosphate dissociation inhibitor	protein transport [GO:0015031]; small GTPase mediated signal transduction [GO:0007264]; vesicle-mediated transport [GO:0016192]	cytoplasm [GO:0005737]	cytoplasm [GO:0005737]; Rab GDP-dissociation inhibitor activity [GO:0005093]; protein transport [GO:0015031]; small GTPase mediated signal transduction [GO:0007264]; vesicle-mediated transport [GO:0016192]	Rab GDP-dissociation inhibitor activity [GO:0005093]	GO:0005093; GO:0005737; GO:0007264; GO:0015031; GO:0016192
A0A3B6PSZ3	0.856	LESS	Cytoplasmic	Uncharacterized protein	chaperone cofactor-dependent protein refolding [GO:0051085]; protein refolding [GO:0042026]; response to heat [GO:0009408]	cytoplasm [GO:0005737]; endoplasmic reticulum [GO:0005783]	cytoplasm [GO:0005737]; endoplasmic reticulum [GO:0005783]; ATP binding [GO:0005524]; heat shock protein binding [GO:0031072]; metal ion binding [GO:0046872]; unfolded protein binding [GO:0051082]; chaperone cofactor-dependent protein refolding [GO:0051085]; protein refolding [GO:0042026]; response to heat [GO:0009408]	ATP binding [GO:0005524]; heat shock protein binding [GO:0031072]; metal ion binding [GO:0046872]; unfolded protein binding [GO:0051082]	GO:0005524; GO:0005737; GO:0005783; GO:0009408; GO:0031072; GO:0042026; GO:0046872; GO:0051082; GO:0051085
A0A0C4BJE5	0.853	LESS	Cytoplasmic	Serine hydroxymethyltransferase (EC 2.1.2.1)	folic acid metabolic process [GO:0046655]; glycine biosynthetic process from serine [GO:0019264]; L-serine catabolic process [GO:0006565]; one-carbon metabolic process [GO:0006730]; tetrahydrofolate interconversion [GO:0035999]; tetrahydrofolate metabolic process [GO:0046653]	cytoplasm [GO:0005737]	cytoplasm [GO:0005737]; glycine hydroxymethyltransferase activity [GO:0004372]; pyridoxal phosphate binding [GO:0030170]; serine binding [GO:0070905]; zinc ion binding [GO:0008270]; folic acid metabolic process [GO:0046655]; glycine biosynthetic process from serine [GO:0019264]; L-serine catabolic process [GO:0006565]; one-carbon metabolic process [GO:0006730]; tetrahydrofolate interconversion [G…	glycine hydroxymethyltransferase activity [GO:0004372]; pyridoxal phosphate binding [GO:0030170]; serine binding [GO:0070905]; zinc ion binding [GO:0008270]	GO:0004372; GO:0005737; GO:0006565; GO:0006730; GO:0008270; GO:0019264; GO:0030170; GO:0035999; GO:0046653; GO:0046655; GO:0070905
A0A3B6KP75	0.851	LESS	Cytoplasmic	Rieske domain-containing protein		chloroplast [GO:0009507]; cytoplasm [GO:0005737]; membrane [GO:0016020]	chloroplast [GO:0009507]; cytoplasm [GO:0005737]; membrane [GO:0016020]; 2 iron, 2 sulfur cluster binding [GO:0051537]; chlorophyllide a oxygenase [overall] activity [GO:0010277]; metal ion binding [GO:0046872]; oxidoreductase activity [GO:0016491]	2 iron, 2 sulfur cluster binding [GO:0051537]; chlorophyllide a oxygenase [overall] activity [GO:0010277]; metal ion binding [GO:0046872]; oxidoreductase activity [GO:0016491]	GO:0005737; GO:0009507; GO:0010277; GO:0016020; GO:0016491; GO:0046872; GO:0051537
A0A3B6KBM0	0.85	LESS	Cytoplasmic	Cysteine synthase (EC 2.5.1.47)	cysteine biosynthetic process from serine [GO:0006535]	cytoplasm [GO:0005737]	cytoplasm [GO:0005737]; cysteine synthase activity [GO:0004124]; cysteine biosynthetic process from serine [GO:0006535]	cysteine synthase activity [GO:0004124]	GO:0004124; GO:0005737; GO:0006535
A0A077RTG8	0.844	LESS	Cytoplasmic	Malate dehydrogenase (EC 1.1.1.37)	malate metabolic process [GO:0006108]; tricarboxylic acid cycle [GO:0006099]	cytoplasm [GO:0005737]; mitochondrion [GO:0005739]	cytoplasm [GO:0005737]; mitochondrion [GO:0005739]; L-malate dehydrogenase activity [GO:0030060]; malate metabolic process [GO:0006108]; tricarboxylic acid cycle [GO:0006099]	L-malate dehydrogenase activity [GO:0030060]	GO:0005737; GO:0005739; GO:0006099; GO:0006108; GO:0030060
A0A3B5Y1D7	0.843	LESS	Cytoplasmic	Serine hydroxymethyltransferase (EC 2.1.2.1)	folic acid metabolic process [GO:0046655]; glycine biosynthetic process from serine [GO:0019264]; L-serine catabolic process [GO:0006565]; one-carbon metabolic process [GO:0006730]; tetrahydrofolate interconversion [GO:0035999]; tetrahydrofolate metabolic process [GO:0046653]	cytoplasm [GO:0005737]	cytoplasm [GO:0005737]; glycine hydroxymethyltransferase activity [GO:0004372]; pyridoxal phosphate binding [GO:0030170]; serine binding [GO:0070905]; zinc ion binding [GO:0008270]; folic acid metabolic process [GO:0046655]; glycine biosynthetic process from serine [GO:0019264]; L-serine catabolic process [GO:0006565]; one-carbon metabolic process [GO:0006730]; tetrahydrofolate interconversion [G…	glycine hydroxymethyltransferase activity [GO:0004372]; pyridoxal phosphate binding [GO:0030170]; serine binding [GO:0070905]; zinc ion binding [GO:0008270]	GO:0004372; GO:0005737; GO:0006565; GO:0006730; GO:0008270; GO:0019264; GO:0030170; GO:0035999; GO:0046653; GO:0046655; GO:0070905
A0A3B6FLR2	0.828	LESS	Cytoplasmic	Pyruvate kinase (EC 2.7.1.40)	glycolytic process [GO:0006096]; phosphorylation [GO:0016310]	cytoplasm [GO:0005737]	cytoplasm [GO:0005737]; ATP binding [GO:0005524]; kinase activity [GO:0016301]; magnesium ion binding [GO:0000287]; potassium ion binding [GO:0030955]; pyruvate kinase activity [GO:0004743]; glycolytic process [GO:0006096]; phosphorylation [GO:0016310]	ATP binding [GO:0005524]; kinase activity [GO:0016301]; magnesium ion binding [GO:0000287]; potassium ion binding [GO:0030955]; pyruvate kinase activity [GO:0004743]	GO:0000287; GO:0004743; GO:0005524; GO:0005737; GO:0006096; GO:0016301; GO:0016310; GO:0030955
A0A077RW30	0.826	LESS	Cytoplasmic	Cysteine synthase (EC 2.5.1.47)	cysteine biosynthetic process from serine [GO:0006535]	cytoplasm [GO:0005737]	cytoplasm [GO:0005737]; cysteine synthase activity [GO:0004124]; cysteine biosynthetic process from serine [GO:0006535]	cysteine synthase activity [GO:0004124]	GO:0004124; GO:0005737; GO:0006535
A0A3B6ELY8	0.822	LESS	Cytoplasmic	Glutaredoxin-dependent peroxiredoxin (EC 1.11.1.25)	cell redox homeostasis [GO:0045454]; cellular response to oxidative stress [GO:0034599]; hydrogen peroxide catabolic process [GO:0042744]	cytoplasm [GO:0005737]	cytoplasm [GO:0005737]; thioredoxin peroxidase activity [GO:0008379]; cell redox homeostasis [GO:0045454]; cellular response to oxidative stress [GO:0034599]; hydrogen peroxide catabolic process [GO:0042744]	thioredoxin peroxidase activity [GO:0008379]	GO:0005737; GO:0008379; GO:0034599; GO:0042744; GO:0045454
A0A1D5ZLT8	0.82	LESS	Cytoplasmic	ADF-H domain-containing protein	actin filament depolymerization [GO:0030042]	actin cytoskeleton [GO:0015629]; cytoplasm [GO:0005737]	actin cytoskeleton [GO:0015629]; cytoplasm [GO:0005737]; actin filament binding [GO:0051015]; actin filament depolymerization [GO:0030042]	actin filament binding [GO:0051015]	GO:0005737; GO:0015629; GO:0030042; GO:0051015
A0A3B6KMX2	0.8	LESS	Cytoplasmic	Obg-like ATPase 1		cytoplasm [GO:0005737]	cytoplasm [GO:0005737]; ATP binding [GO:0005524]; ATP hydrolysis activity [GO:0016887]; GTP binding [GO:0005525]; ribosomal large subunit binding [GO:0043023]	ATP binding [GO:0005524]; ATP hydrolysis activity [GO:0016887]; GTP binding [GO:0005525]; ribosomal large subunit binding [GO:0043023]	GO:0005524; GO:0005525; GO:0005737; GO:0016887; GO:0043023	SUBCELLULAR LOCATION: Cytoplasm {ECO:0000256|HAMAP-Rule:MF_03167}.
A4K4Y1	0.795	LESS	Cytoplasmic	Tubulin alpha chain	microtubule cytoskeleton organization [GO:0000226]; mitotic cell cycle [GO:0000278]	cytoplasm [GO:0005737]; microtubule [GO:0005874]	cytoplasm [GO:0005737]; microtubule [GO:0005874]; GTP binding [GO:0005525]; hydrolase activity [GO:0016787]; metal ion binding [GO:0046872]; structural constituent of cytoskeleton [GO:0005200]; microtubule cytoskeleton organization [GO:0000226]; mitotic cell cycle [GO:0000278]	GTP binding [GO:0005525]; hydrolase activity [GO:0016787]; metal ion binding [GO:0046872]; structural constituent of cytoskeleton [GO:0005200]	GO:0000226; GO:0000278; GO:0005200; GO:0005525; GO:0005737; GO:0005874; GO:0016787; GO:0046872
A0A3B6HW61	0.794	LESS	Cytoplasmic	Eukaryotic translation initiation factor 3 subunit I (eIF3i)	cytoplasmic translational initiation [GO:0002183]; formation of cytoplasmic translation initiation complex [GO:0001732]	eukaryotic 43S preinitiation complex [GO:0016282]; eukaryotic 48S preinitiation complex [GO:0033290]; eukaryotic translation initiation factor 3 complex, eIF3m [GO:0071541]	eukaryotic 43S preinitiation complex [GO:0016282]; eukaryotic 48S preinitiation complex [GO:0033290]; eukaryotic translation initiation factor 3 complex, eIF3m [GO:0071541]; RNA binding [GO:0003723]; translation initiation factor activity [GO:0003743]; cytoplasmic translational initiation [GO:0002183]; formation of cytoplasmic translation initiation complex [GO:0001732]	RNA binding [GO:0003723]; translation initiation factor activity [GO:0003743]	GO:0001732; GO:0002183; GO:0003723; GO:0003743; GO:0016282; GO:0033290; GO:0071541	SUBCELLULAR LOCATION: Cytoplasm {ECO:0000256|HAMAP-Rule:MF_03008}.
A0A3B6KK25	0.792	LESS	Cytoplasmic	3-dehydroquinate synthase (EC 4.2.3.4)	aromatic amiLESS acid family biosynthetic process [GO:0009073]	cytoplasm [GO:0005737]	cytoplasm [GO:0005737]; 3-dehydroquinate synthase activity [GO:0003856]; aromatic amiLESS acid family biosynthetic process [GO:0009073]	3-dehydroquinate synthase activity [GO:0003856]	GO:0003856; GO:0005737; GO:0009073
A4K4Z0	0.792	LESS	Cytoplasmic	Tubulin alpha chain	microtubule cytoskeleton organization [GO:0000226]; mitotic cell cycle [GO:0000278]	cytoplasm [GO:0005737]; microtubule [GO:0005874]	cytoplasm [GO:0005737]; microtubule [GO:0005874]; GTP binding [GO:0005525]; hydrolase activity [GO:0016787]; metal ion binding [GO:0046872]; structural constituent of cytoskeleton [GO:0005200]; microtubule cytoskeleton organization [GO:0000226]; mitotic cell cycle [GO:0000278]	GTP binding [GO:0005525]; hydrolase activity [GO:0016787]; metal ion binding [GO:0046872]; structural constituent of cytoskeleton [GO:0005200]	GO:0000226; GO:0000278; GO:0005200; GO:0005525; GO:0005737; GO:0005874; GO:0016787; GO:0046872	SUBCELLULAR LOCATION: Cytoplasm, cytoskeleton {ECO:0000256|ARBA:ARBA00004245}.
A0A3B6MX87	0.786	LESS	Cytoplasmic	Tubulin alpha chain	microtubule cytoskeleton organization [GO:0000226]; mitotic cell cycle [GO:0000278]	cytoplasm [GO:0005737]; microtubule [GO:0005874]	cytoplasm [GO:0005737]; microtubule [GO:0005874]; GTP binding [GO:0005525]; hydrolase activity [GO:0016787]; metal ion binding [GO:0046872]; structural constituent of cytoskeleton [GO:0005200]; microtubule cytoskeleton organization [GO:0000226]; mitotic cell cycle [GO:0000278]	GTP binding [GO:0005525]; hydrolase activity [GO:0016787]; metal ion binding [GO:0046872]; structural constituent of cytoskeleton [GO:0005200]	GO:0000226; GO:0000278; GO:0005200; GO:0005525; GO:0005737; GO:0005874; GO:0016787; GO:0046872
A0A3B6RE90	0.784	LESS	Cytoplasmic	Rieske domain-containing protein		chloroplast [GO:0009507]; cytoplasm [GO:0005737]; membrane [GO:0016020]	chloroplast [GO:0009507]; cytoplasm [GO:0005737]; membrane [GO:0016020]; 2 iron, 2 sulfur cluster binding [GO:0051537]; chlorophyllide a oxygenase [overall] activity [GO:0010277]; metal ion binding [GO:0046872]; oxidoreductase activity [GO:0016491]	2 iron, 2 sulfur cluster binding [GO:0051537]; chlorophyllide a oxygenase [overall] activity [GO:0010277]; metal ion binding [GO:0046872]; oxidoreductase activity [GO:0016491]	GO:0005737; GO:0009507; GO:0010277; GO:0016020; GO:0016491; GO:0046872; GO:0051537
A0A3B6PRC7	0.783	LESS	Cytoplasmic	CobW C-terminal domain-containing protein		cytoplasm [GO:0005737]	cytoplasm [GO:0005737]; hydrolase activity [GO:0016787]	hydrolase activity [GO:0016787]	GO:0005737; GO:0016787
L0GED8	0.779	LESS	Cytoplasmic	14-3-3 protein	signal transduction [GO:0007165]	cytoplasm [GO:0005737]	cytoplasm [GO:0005737]; signal transduction [GO:0007165]		GO:0005737; GO:0007165
A0A1D6BQY9	0.773	LESS	Cytoplasmic	Tubulin beta chain	microtubule cytoskeleton organization [GO:0000226]; mitotic cell cycle [GO:0000278]	cytoplasm [GO:0005737]; microtubule [GO:0005874]	cytoplasm [GO:0005737]; microtubule [GO:0005874]; GTP binding [GO:0005525]; GTPase activity [GO:0003924]; metal ion binding [GO:0046872]; structural constituent of cytoskeleton [GO:0005200]; microtubule cytoskeleton organization [GO:0000226]; mitotic cell cycle [GO:0000278]	GTP binding [GO:0005525]; GTPase activity [GO:0003924]; metal ion binding [GO:0046872]; structural constituent of cytoskeleton [GO:0005200]	GO:0000226; GO:0000278; GO:0003924; GO:0005200; GO:0005525; GO:0005737; GO:0005874; GO:0046872	SUBCELLULAR LOCATION: Cytoplasm, cytoskeleton {ECO:0000256|ARBA:ARBA00004245}.
A0A3B6LVN0	0.771	LESS	Cytoplasmic	lactoylglutathione lyase (EC 4.4.1.5) (Glyoxalase I)	methylglyoxal catabolic process to D-lactate via S-lactoyl-glutathione [GO:0019243]	cytoplasm [GO:0005737]	cytoplasm [GO:0005737]; lactoylglutathione lyase activity [GO:0004462]; metal ion binding [GO:0046872]; methylglyoxal catabolic process to D-lactate via S-lactoyl-glutathione [GO:0019243]	lactoylglutathione lyase activity [GO:0004462]; metal ion binding [GO:0046872]	GO:0004462; GO:0005737; GO:0019243; GO:0046872
A0A3B6MNB6	0.768	LESS	Cytoplasmic	Uncharacterized protein	chaperone cofactor-dependent protein refolding [GO:0051085]; protein refolding [GO:0042026]; response to heat [GO:0009408]	cytoplasm [GO:0005737]; endoplasmic reticulum [GO:0005783]	cytoplasm [GO:0005737]; endoplasmic reticulum [GO:0005783]; ATP binding [GO:0005524]; heat shock protein binding [GO:0031072]; metal ion binding [GO:0046872]; unfolded protein binding [GO:0051082]; chaperone cofactor-dependent protein refolding [GO:0051085]; protein refolding [GO:0042026]; response to heat [GO:0009408]	ATP binding [GO:0005524]; heat shock protein binding [GO:0031072]; metal ion binding [GO:0046872]; unfolded protein binding [GO:0051082]	GO:0005524; GO:0005737; GO:0005783; GO:0009408; GO:0031072; GO:0042026; GO:0046872; GO:0051082; GO:0051085
A0A3B6IXN0	0.757	LESS	Cytoplasmic	Adenylosuccinate synthetase, chloroplastic (AMPSase) (AdSS) (EC 6.3.4.4) (IMP--aspartate ligase)	de LESSvo' AMP biosynthetic process [GO:0044208]; IMP metabolic process [GO:0046040]	chloroplast [GO:0009507]; cytoplasm [GO:0005737]	chloroplast [GO:0009507]; cytoplasm [GO:0005737]; adenylosuccinate synthase activity [GO:0004019]; GTP binding [GO:0005525]; magnesium ion binding [GO:0000287]; 'de LESSvo' AMP biosynthetic process [GO:0044208]; IMP metabolic process [GO:0046040]	adenylosuccinate synthase activity [GO:0004019]; GTP binding [GO:0005525]; magnesium ion binding [GO:0000287]	GO:0000287; GO:0004019; GO:0005525; GO:0005737; GO:0009507; GO:0044208; GO:0046040	SUBCELLULAR LOCATION: Plastid, chloroplast {ECO:0000256|HAMAP-Rule:MF_03125}.
A0A3B5Y2C2	0.756	LESS	Cytoplasmic	arginiLESSsuccinate synthase (EC 6.3.4.5) (Citrulline--aspartate ligase)	arginine biosynthetic process [GO:0006526]; arginiLESSsuccinate metabolic process [GO:0000053]; urea cycle [GO:0000050]	cytoplasm [GO:0005737]	cytoplasm [GO:0005737]; arginiLESSsuccinate synthase activity [GO:0004055]; ATP binding [GO:0005524]; arginine biosynthetic process [GO:0006526]; arginiLESSsuccinate metabolic process [GO:0000053]; urea cycle [GO:0000050]	arginiLESSsuccinate synthase activity [GO:0004055]; ATP binding [GO:0005524]	GO:0000050; GO:0000053; GO:0004055; GO:0005524; GO:0005737; GO:0006526
A0A3B6NPJ5	0.754	LESS	Cytoplasmic	Glutaredoxin-dependent peroxiredoxin (EC 1.11.1.25)	cell redox homeostasis [GO:0045454]; cellular response to oxidative stress [GO:0034599]; hydrogen peroxide catabolic process [GO:0042744]	cytoplasm [GO:0005737]	cytoplasm [GO:0005737]; thioredoxin peroxidase activity [GO:0008379]; cell redox homeostasis [GO:0045454]; cellular response to oxidative stress [GO:0034599]; hydrogen peroxide catabolic process [GO:0042744]	thioredoxin peroxidase activity [GO:0008379]	GO:0005737; GO:0008379; GO:0034599; GO:0042744; GO:0045454
A0A3B6JFG9	0.751	LESS	Cytoplasmic	Adenylosuccinate synthetase, chloroplastic (AMPSase) (AdSS) (EC 6.3.4.4) (IMP--aspartate ligase)	de LESSvo' AMP biosynthetic process [GO:0044208]; IMP metabolic process [GO:0046040]	chloroplast [GO:0009507]; cytoplasm [GO:0005737]	chloroplast [GO:0009507]; cytoplasm [GO:0005737]; adenylosuccinate synthase activity [GO:0004019]; GTP binding [GO:0005525]; magnesium ion binding [GO:0000287]; 'de LESSvo' AMP biosynthetic process [GO:0044208]; IMP metabolic process [GO:0046040]	adenylosuccinate synthase activity [GO:0004019]; GTP binding [GO:0005525]; magnesium ion binding [GO:0000287]	GO:0000287; GO:0004019; GO:0005525; GO:0005737; GO:0009507; GO:0044208; GO:0046040	SUBCELLULAR LOCATION: Plastid, chloroplast {ECO:0000256|HAMAP-Rule:MF_03125}.
A0A3B5Y3S2	0.748	LESS	Cytoplasmic	acylamiLESSacyl-peptidase (EC 3.4.19.1)	proteolysis [GO:0006508]	cytoplasm [GO:0005737]	cytoplasm [GO:0005737]; omega peptidase activity [GO:0008242]; serine-type endopeptidase activity [GO:0004252]; proteolysis [GO:0006508]	omega peptidase activity [GO:0008242]; serine-type endopeptidase activity [GO:0004252]	GO:0004252; GO:0005737; GO:0006508; GO:0008242	SUBCELLULAR LOCATION: Cytoplasm {ECO:0000256|ARBA:ARBA00004496}.
A0A3B6PNM7	0.747	LESS	Cytoplasmic	Annexin	response to stress [GO:0006950]	cytoplasm [GO:0005737]	cytoplasm [GO:0005737]; calcium ion binding [GO:0005509]; calcium-dependent phospholipid binding [GO:0005544]; response to stress [GO:0006950]	calcium ion binding [GO:0005509]; calcium-dependent phospholipid binding [GO:0005544]	GO:0005509; GO:0005544; GO:0005737; GO:0006950
A0A3B6IQW9	0.745	LESS	Cytoplasmic	fructose-bisphosphatase (EC 3.1.3.11) (D-fructose-1,6-bisphosphate 1-phosphohydrolase)	fructose 1,6-bisphosphate metabolic process [GO:0030388]; fructose 6-phosphate metabolic process [GO:0006002]; fructose metabolic process [GO:0006000]; gluconeogenesis [GO:0006094]; sucrose biosynthetic process [GO:0005986]	cytoplasm [GO:0005737]; cytosol [GO:0005829]	cytoplasm [GO:0005737]; cytosol [GO:0005829]; fructose 1,6-bisphosphate 1-phosphatase activity [GO:0042132]; metal ion binding [GO:0046872]; fructose 1,6-bisphosphate metabolic process [GO:0030388]; fructose 6-phosphate metabolic process [GO:0006002]; fructose metabolic process [GO:0006000]; gluconeogenesis [GO:0006094]; sucrose biosynthetic process [GO:0005986]	fructose 1,6-bisphosphate 1-phosphatase activity [GO:0042132]; metal ion binding [GO:0046872]	GO:0005737; GO:0005829; GO:0005986; GO:0006000; GO:0006002; GO:0006094; GO:0030388; GO:0042132; GO:0046872
A0A3B6GTL4	0.745	LESS	Cytoplasmic	DJ-1/PfpI domain-containing protein	glyoxal metabolic process [GO:1903189]	cytoplasm [GO:0005737]	cytoplasm [GO:0005737]; glyoxal metabolic process [GO:1903189]		GO:0005737; GO:1903189
A0A3B6LJM8	0.739	LESS	Cytoplasmic	glucose-6-phosphate 1-epimerase (EC 5.1.3.15)	carbohydrate metabolic process [GO:0005975]	cytoplasm [GO:0005737]	cytoplasm [GO:0005737]; carbohydrate binding [GO:0030246]; glucose-6-phosphate 1-epimerase activity [GO:0047938]; carbohydrate metabolic process [GO:0005975]	carbohydrate binding [GO:0030246]; glucose-6-phosphate 1-epimerase activity [GO:0047938]	GO:0005737; GO:0005975; GO:0030246; GO:0047938
A0A3B6I0Q3	0.738	LESS	Cytoplasmic	AmiLESSpeptidase (EC 3.4.11.-)	peptide catabolic process [GO:0043171]; proteolysis [GO:0006508]	cytoplasm [GO:0005737]; intracellular membrane-bounded organelle [GO:0043231]; membrane [GO:0016020]	cytoplasm [GO:0005737]; intracellular membrane-bounded organelle [GO:0043231]; membrane [GO:0016020]; metalloamiLESSpeptidase activity [GO:0070006]; peptide binding [GO:0042277]; zinc ion binding [GO:0008270]; peptide catabolic process [GO:0043171]; proteolysis [GO:0006508]	metalloamiLESSpeptidase activity [GO:0070006]; peptide binding [GO:0042277]; zinc ion binding [GO:0008270]	GO:0005737; GO:0006508; GO:0008270; GO:0016020; GO:0042277; GO:0043171; GO:0043231; GO:0070006	SUBCELLULAR LOCATION: Membrane {ECO:0000256|ARBA:ARBA00004170}; Peripheral membrane protein {ECO:0000256|ARBA:ARBA00004170}. Microsome membrane {ECO:0000256|ARBA:ARBA00004174}; Peripheral membrane protein {ECO:0000256|ARBA:ARBA00004174}.
A0A3B6KD46	0.737	LESS	Cytoplasmic	Histone deacetylase	negative regulation of transcription by RNA polymerase II [GO:0000122]	cytoplasm [GO:0005737]; histone deacetylase complex [GO:0000118]	cytoplasm [GO:0005737]; histone deacetylase complex [GO:0000118]; histone deacetylase activity [GO:0004407]; metal ion binding [GO:0046872]; negative regulation of transcription by RNA polymerase II [GO:0000122]	histone deacetylase activity [GO:0004407]; metal ion binding [GO:0046872]	GO:0000118; GO:0000122; GO:0004407; GO:0005737; GO:0046872
A0A1D5UH61	0.736	LESS	Cytoplasmic	GeLESSme assembly, chromosome: II	cellular response to heat [GO:0034605]	cytoplasm [GO:0005737]	cytoplasm [GO:0005737]; ATP binding [GO:0005524]; ATP hydrolysis activity [GO:0016887]; cellular response to heat [GO:0034605]	ATP binding [GO:0005524]; ATP hydrolysis activity [GO:0016887]	GO:0005524; GO:0005737; GO:0016887; GO:0034605
A0A3B6SVX0	0.736	LESS	Cytoplasmic	Sulfotransferase (EC 2.8.2.-)	sulfation [GO:0051923]	cytoplasm [GO:0005737]	cytoplasm [GO:0005737]; sulfotransferase activity [GO:0008146]; sulfation [GO:0051923]	sulfotransferase activity [GO:0008146]	GO:0005737; GO:0008146; GO:0051923
A0A3B6HPD4	0.731	LESS	Cytoplasmic	Glutamine synthetase (EC 6.3.1.2)	glutamine biosynthetic process [GO:0006542]	cytoplasm [GO:0005737]	cytoplasm [GO:0005737]; ATP binding [GO:0005524]; glutamine synthetase activity [GO:0004356]; glutamine biosynthetic process [GO:0006542]	ATP binding [GO:0005524]; glutamine synthetase activity [GO:0004356]	GO:0004356; GO:0005524; GO:0005737; GO:0006542
A0A3B6C500	0.726	LESS	Cytoplasmic	PPIase cyclophilin-type domain-containing protein	protein folding [GO:0006457]	cytoplasm [GO:0005737]	cytoplasm [GO:0005737]; cyclosporin A binding [GO:0016018]; peptidyl-prolyl cis-trans isomerase activity [GO:0003755]; protein folding [GO:0006457]	cyclosporin A binding [GO:0016018]; peptidyl-prolyl cis-trans isomerase activity [GO:0003755]	GO:0003755; GO:0005737; GO:0006457; GO:0016018
A0A3B6IWF0	0.719	LESS	Cytoplasmic	glutathione transferase (EC 2.5.1.18)	glutathione metabolic process [GO:0006749]; response to chemical [GO:0042221]	cytoplasm [GO:0005737]	cytoplasm [GO:0005737]; glutathione binding [GO:0043295]; glutathione transferase activity [GO:0004364]; glutathione metabolic process [GO:0006749]; response to chemical [GO:0042221]	glutathione binding [GO:0043295]; glutathione transferase activity [GO:0004364]	GO:0004364; GO:0005737; GO:0006749; GO:0042221; GO:0043295
Q45NB6	0.715	LESS	Cytoplasmic	Glutamine synthetase (EC 6.3.1.2)	glutamine biosynthetic process [GO:0006542]	cytoplasm [GO:0005737]	cytoplasm [GO:0005737]; ATP binding [GO:0005524]; glutamine synthetase activity [GO:0004356]; glutamine biosynthetic process [GO:0006542]	ATP binding [GO:0005524]; glutamine synthetase activity [GO:0004356]	GO:0004356; GO:0005524; GO:0005737; GO:0006542
A0A3B6NQY2	0.707	LESS	Cytoplasmic	Clp R domain-containing protein	cellular response to heat [GO:0034605]	cytoplasm [GO:0005737]	cytoplasm [GO:0005737]; ATP binding [GO:0005524]; ATP hydrolysis activity [GO:0016887]; cellular response to heat [GO:0034605]	ATP binding [GO:0005524]; ATP hydrolysis activity [GO:0016887]	GO:0005524; GO:0005737; GO:0016887; GO:0034605
E6Y289	0.7	LESS	Cytoplasmic	Translationally-controlled tumor protein		cytoplasm [GO:0005737]	cytoplasm [GO:0005737]; calcium ion binding [GO:0005509]	calcium ion binding [GO:0005509]	GO:0005509; GO:0005737
A0A3B6NJT0	0.694	LESS	Cytoplasmic	Acetyltransferase component of pyruvate dehydrogenase complex (EC 2.3.1.12)	acetyl-CoA biosynthetic process from pyruvate [GO:0006086]	cytoplasm [GO:0005737]; mitochondrion [GO:0005739]; pyruvate dehydrogenase complex [GO:0045254]	cytoplasm [GO:0005737]; mitochondrion [GO:0005739]; pyruvate dehydrogenase complex [GO:0045254]; acetyltransferase activity [GO:0016407]; dihydrolipoyllysine-residue acetyltransferase activity [GO:0004742]; lipoic acid binding [GO:0031405]; acetyl-CoA biosynthetic process from pyruvate [GO:0006086]	acetyltransferase activity [GO:0016407]; dihydrolipoyllysine-residue acetyltransferase activity [GO:0004742]; lipoic acid binding [GO:0031405]	GO:0004742; GO:0005737; GO:0005739; GO:0006086; GO:0016407; GO:0031405; GO:0045254	SUBCELLULAR LOCATION: Mitochondrion {ECO:0000256|RuleBase:RU361137}.
A0A0C4BKH5	0.69	LESS	Cytoplasmic	ATP-dependent RNA helicase (EC 3.6.4.13)	cytoplasmic translational initiation [GO:0002183]	cytoplasmic stress granule [GO:0010494]	cytoplasmic stress granule [GO:0010494]; ATP binding [GO:0005524]; hydrolase activity [GO:0016787]; RNA binding [GO:0003723]; RNA helicase activity [GO:0003724]; translation initiation factor activity [GO:0003743]; cytoplasmic translational initiation [GO:0002183]	ATP binding [GO:0005524]; hydrolase activity [GO:0016787]; RNA binding [GO:0003723]; RNA helicase activity [GO:0003724]; translation initiation factor activity [GO:0003743]	GO:0002183; GO:0003723; GO:0003724; GO:0003743; GO:0005524; GO:0010494; GO:0016787
A0A3B6ELT6	0.689	LESS	Cytoplasmic	Phosphoribulokinase/uridine kinase domain-containing protein	photorespiration [GO:0009853]	chloroplast [GO:0009507]; cytoplasm [GO:0005737]	chloroplast [GO:0009507]; cytoplasm [GO:0005737]; ATP binding [GO:0005524]; glycerate kinase activity [GO:0008887]; photorespiration [GO:0009853]	ATP binding [GO:0005524]; glycerate kinase activity [GO:0008887]	GO:0005524; GO:0005737; GO:0008887; GO:0009507; GO:0009853
A0A1D5UK03	0.682	LESS	Cytoplasmic	GeLESSme assembly, chromosome: II	protein ubiquitination [GO:0016567]; ubiquitin-dependent protein catabolic process [GO:0006511]	cytoplasm [GO:0005737]	cytoplasm [GO:0005737]; ubiquitin protein ligase activity [GO:0061630]; protein ubiquitination [GO:0016567]; ubiquitin-dependent protein catabolic process [GO:0006511]	ubiquitin protein ligase activity [GO:0061630]	GO:0005737; GO:0006511; GO:0016567; GO:0061630
A0A3B6NN40	0.679	LESS	Cytoplasmic	hydroxymethylbilane synthase (EC 2.5.1.61) (Hydroxymethylbilane synthase)	heme biosynthetic process [GO:0006783]; protoporphyriLESSgen IX biosynthetic process [GO:0006782]	cytoplasm [GO:0005737]	cytoplasm [GO:0005737]; hydroxymethylbilane synthase activity [GO:0004418]; heme biosynthetic process [GO:0006783]; protoporphyriLESSgen IX biosynthetic process [GO:0006782]	hydroxymethylbilane synthase activity [GO:0004418]	GO:0004418; GO:0005737; GO:0006782; GO:0006783
A0A3B6IUL6	0.675	LESS	Cytoplasmic	Photosynthetic NDH subunit of subcomplex B 2, chloroplastic	carbohydrate metabolic process [GO:0005975]	cytoplasm [GO:0005737]	cytoplasm [GO:0005737]; carbohydrate binding [GO:0030246]; glucose-6-phosphate 1-epimerase activity [GO:0047938]; carbohydrate metabolic process [GO:0005975]	carbohydrate binding [GO:0030246]; glucose-6-phosphate 1-epimerase activity [GO:0047938]	GO:0005737; GO:0005975; GO:0030246; GO:0047938
A0A3B6B6F3	0.662	LESS	Cytoplasmic	MPN domain-containing protein	protein deneddylation [GO:0000338]	COP9 signalosome [GO:0008180]; cytoplasm [GO:0005737]	COP9 signalosome [GO:0008180]; cytoplasm [GO:0005737]; deNEDDylase activity [GO:0019784]; metallopeptidase activity [GO:0008237]; protein deneddylation [GO:0000338]	deNEDDylase activity [GO:0019784]; metallopeptidase activity [GO:0008237]	GO:0000338; GO:0005737; GO:0008180; GO:0008237; GO:0019784
A0A2X0S5X8	0.66	LESS	Cytoplasmic	GeLESSme assembly, chromosome: II		cytoplasm [GO:0005737]	cytoplasm [GO:0005737]; aldo-keto reductase (NADP) activity [GO:0004033]	aldo-keto reductase (NADP) activity [GO:0004033]	GO:0004033; GO:0005737
Q9FXQ8	0.644	LESS	Cytoplasmic	TaWIN2	signal transduction [GO:0007165]	cytoplasm [GO:0005737]	cytoplasm [GO:0005737]; signal transduction [GO:0007165]		GO:0005737; GO:0007165
A0A3B6KPP7	0.633	LESS	Cytoplasmic	Uncharacterized protein	vesicle-mediated transport [GO:0016192]	cytoplasm [GO:0005737]; membrane [GO:0016020]	cytoplasm [GO:0005737]; membrane [GO:0016020]; vesicle-mediated transport [GO:0016192]		GO:0005737; GO:0016020; GO:0016192	SUBCELLULAR LOCATION: Cytoplasmic vesicle, COPI-coated vesicle membrane {ECO:0000256|ARBA:ARBA00004347}; Peripheral membrane protein {ECO:0000256|ARBA:ARBA00004347}; Cytoplasmic side {ECO:0000256|ARBA:ARBA00004347}. Golgi apparatus membrane {ECO:0000256|ARBA:ARBA00004255}; Peripheral membrane protein {ECO:0000256|ARBA:ARBA00004255}; Cytoplasmic side {ECO:0000256|ARBA:ARBA00004255}.
A0A1D5UPJ6	0.62	LESS	Cytoplasmic	Pyruvate kinase (EC 2.7.1.40)	glycolytic process [GO:0006096]; phosphorylation [GO:0016310]	cytoplasm [GO:0005737]	cytoplasm [GO:0005737]; ATP binding [GO:0005524]; kinase activity [GO:0016301]; magnesium ion binding [GO:0000287]; potassium ion binding [GO:0030955]; pyruvate kinase activity [GO:0004743]; glycolytic process [GO:0006096]; phosphorylation [GO:0016310]	ATP binding [GO:0005524]; kinase activity [GO:0016301]; magnesium ion binding [GO:0000287]; potassium ion binding [GO:0030955]; pyruvate kinase activity [GO:0004743]	GO:0000287; GO:0004743; GO:0005524; GO:0005737; GO:0006096; GO:0016301; GO:0016310; GO:0030955
A0A3B5Y7Z1	0.617	LESS	Cytoplasmic	Malate dehydrogenase (EC 1.1.1.37)	malate metabolic process [GO:0006108]; tricarboxylic acid cycle [GO:0006099]	cytoplasm [GO:0005737]; mitochondrion [GO:0005739]	cytoplasm [GO:0005737]; mitochondrion [GO:0005739]; L-malate dehydrogenase activity [GO:0030060]; malate metabolic process [GO:0006108]; tricarboxylic acid cycle [GO:0006099]	L-malate dehydrogenase activity [GO:0030060]	GO:0005737; GO:0005739; GO:0006099; GO:0006108; GO:0030060
A0A3B5YX65	0.614	LESS	Cytoplasmic	glutathione transferase (EC 2.5.1.18)	glutathione metabolic process [GO:0006749]; response to chemical [GO:0042221]	cytoplasm [GO:0005737]	cytoplasm [GO:0005737]; glutathione binding [GO:0043295]; glutathione transferase activity [GO:0004364]; glutathione metabolic process [GO:0006749]; response to chemical [GO:0042221]	glutathione binding [GO:0043295]; glutathione transferase activity [GO:0004364]	GO:0004364; GO:0005737; GO:0006749; GO:0042221; GO:0043295
A0A3B6NVB8	0.602	LESS	Cytoplasmic	iLESSrganic diphosphatase (EC 3.6.1.1)	phosphate-containing compound metabolic process [GO:0006796]	cytoplasm [GO:0005737]	cytoplasm [GO:0005737]; iLESSrganic diphosphate phosphatase activity [GO:0004427]; magnesium ion binding [GO:0000287]; phosphate-containing compound metabolic process [GO:0006796]	iLESSrganic diphosphate phosphatase activity [GO:0004427]; magnesium ion binding [GO:0000287]	GO:0000287; GO:0004427; GO:0005737; GO:0006796
A0A3B6HR91	0.601	LESS	Cytoplasmic	iLESSsitol-3-phosphate synthase (EC 5.5.1.4) (Myo-iLESSsitol 1-phosphate synthase)	iLESSsitol biosynthetic process [GO:0006021]; phospholipid biosynthetic process [GO:0008654]	cytoplasm [GO:0005737]	cytoplasm [GO:0005737]; iLESSsitol-3-phosphate synthase activity [GO:0004512]; iLESSsitol biosynthetic process [GO:0006021]; phospholipid biosynthetic process [GO:0008654]	iLESSsitol-3-phosphate synthase activity [GO:0004512]	GO:0004512; GO:0005737; GO:0006021; GO:0008654	SUBCELLULAR LOCATION: Cytoplasm, cytosol {ECO:0000256|ARBA:ARBA00004514}.
A0A3B6FNB6	0.593	LESS	Cytoplasmic	Tryptophan synthase beta chain-like PALP domain-containing protein	cysteine biosynthetic process [GO:0019344]	cytoplasm [GO:0005737]	cytoplasm [GO:0005737]; threonine synthase activity [GO:0004795]; cysteine biosynthetic process [GO:0019344]	threonine synthase activity [GO:0004795]	GO:0004795; GO:0005737; GO:0019344
A0A3B5XSZ5	0.582	LESS	Cytoplasmic	Peptidyl-prolyl cis-trans isomerase (PPIase) (EC 5.2.1.8)	protein folding [GO:0006457]	cytoplasm [GO:0005737]	cytoplasm [GO:0005737]; cyclosporin A binding [GO:0016018]; peptidyl-prolyl cis-trans isomerase activity [GO:0003755]; protein folding [GO:0006457]	cyclosporin A binding [GO:0016018]; peptidyl-prolyl cis-trans isomerase activity [GO:0003755]	GO:0003755; GO:0005737; GO:0006457; GO:0016018
A0A3B6EGX5	0.536	LESS	Cytoplasmic	NADP-dependent oxidoreductase domain-containing protein		cytoplasm [GO:0005737]	cytoplasm [GO:0005737]; aldo-keto reductase (NADP) activity [GO:0004033]	aldo-keto reductase (NADP) activity [GO:0004033]	GO:0004033; GO:0005737
A0A3B6IQZ7	0.52	LESS	Cytoplasmic	Pyruvate kinase (EC 2.7.1.40)	glycolytic process [GO:0006096]; phosphorylation [GO:0016310]	cytoplasm [GO:0005737]	cytoplasm [GO:0005737]; ATP binding [GO:0005524]; kinase activity [GO:0016301]; magnesium ion binding [GO:0000287]; potassium ion binding [GO:0030955]; pyruvate kinase activity [GO:0004743]; glycolytic process [GO:0006096]; phosphorylation [GO:0016310]	ATP binding [GO:0005524]; kinase activity [GO:0016301]; magnesium ion binding [GO:0000287]; potassium ion binding [GO:0030955]; pyruvate kinase activity [GO:0004743]	GO:0000287; GO:0004743; GO:0005524; GO:0005737; GO:0006096; GO:0016301; GO:0016310; GO:0030955
A0A3B6EH86	0.52	LESS	Cytoplasmic	Peptidyl-prolyl cis-trans isomerase (PPIase) (EC 5.2.1.8)	protein folding [GO:0006457]	cytoplasm [GO:0005737]	cytoplasm [GO:0005737]; cyclosporin A binding [GO:0016018]; peptidyl-prolyl cis-trans isomerase activity [GO:0003755]; protein folding [GO:0006457]	cyclosporin A binding [GO:0016018]; peptidyl-prolyl cis-trans isomerase activity [GO:0003755]	GO:0003755; GO:0005737; GO:0006457; GO:0016018
A0A3B6AT88	0.499	LESS	Cytoplasmic	Thioredoxin reductase (EC 1.8.1.9)	cell redox homeostasis [GO:0045454]; removal of superoxide radicals [GO:0019430]	cytoplasm [GO:0005737]	cytoplasm [GO:0005737]; thioredoxin-disulfide reductase (NADP) activity [GO:0004791]; cell redox homeostasis [GO:0045454]; removal of superoxide radicals [GO:0019430]	thioredoxin-disulfide reductase (NADP) activity [GO:0004791]	GO:0004791; GO:0005737; GO:0019430; GO:0045454
A0A1D5XV56	0.479	LESS	Cytoplasmic	Elongation factor P		cytoplasm [GO:0005737]	cytoplasm [GO:0005737]; translation elongation factor activity [GO:0003746]	translation elongation factor activity [GO:0003746]	GO:0003746; GO:0005737	SUBCELLULAR LOCATION: Cytoplasm {ECO:0000256|ARBA:ARBA00004496}.
A0A3B6KDF0	0.471	LESS	Cytoplasmic	Thioredoxin domain-containing protein		cytoplasm [GO:0005737]	cytoplasm [GO:0005737]; protein-disulfide reductase activity [GO:0015035]	protein-disulfide reductase activity [GO:0015035]	GO:0005737; GO:0015035	SUBCELLULAR LOCATION: Plastid, chloroplast {ECO:0000256|ARBA:ARBA00004229}.
W5DZS4	0.465	LESS	Cytoplasmic	UDP-glucuronate decarboxylase (EC 4.1.1.35)	D-xylose metabolic process [GO:0042732]; UDP-D-xylose biosynthetic process [GO:0033320]	cytoplasm [GO:0005737]	cytoplasm [GO:0005737]; NAD+ binding [GO:0070403]; UDP-glucuronate decarboxylase activity [GO:0048040]; D-xylose metabolic process [GO:0042732]; UDP-D-xylose biosynthetic process [GO:0033320]	NAD+ binding [GO:0070403]; UDP-glucuronate decarboxylase activity [GO:0048040]	GO:0005737; GO:0033320; GO:0042732; GO:0048040; GO:0070403
A0A3B5Y1Z9	0.422	LESS	Cytoplasmic	CRAL-TRIO domain-containing protein	cell cycle [GO:0007049]; cell division [GO:0051301]	cytoplasm [GO:0005737]	cytoplasm [GO:0005737]; lipid binding [GO:0008289]; cell cycle [GO:0007049]; cell division [GO:0051301]	lipid binding [GO:0008289]	GO:0005737; GO:0007049; GO:0008289; GO:0051301
A0A3B6NKC9	0.403	LESS	Cytoplasmic	GST C-terminal domain-containing protein	response to chemical [GO:0042221]	cytoplasm [GO:0005737]	cytoplasm [GO:0005737]; glutathione transferase activity [GO:0004364]; response to chemical [GO:0042221]	glutathione transferase activity [GO:0004364]	GO:0004364; GO:0005737; GO:0042221
A0A077RF60	0.395	LESS	Cytoplasmic	Glycosyltransferase (EC 2.4.1.-)		cytoplasm [GO:0005737]	cytoplasm [GO:0005737]; quercetin 3-O-glucosyltransferase activity [GO:0080043]; quercetin 7-O-glucosyltransferase activity [GO:0080044]	quercetin 3-O-glucosyltransferase activity [GO:0080043]; quercetin 7-O-glucosyltransferase activity [GO:0080044]	GO:0005737; GO:0080043; GO:0080044
A0A3B6IUZ5	0.379	LESS	Cytoplasmic	glutathione transferase (EC 2.5.1.18)	glutathione metabolic process [GO:0006749]; response to chemical [GO:0042221]	cytoplasm [GO:0005737]	cytoplasm [GO:0005737]; glutathione binding [GO:0043295]; glutathione transferase activity [GO:0004364]; glutathione metabolic process [GO:0006749]; response to chemical [GO:0042221]	glutathione binding [GO:0043295]; glutathione transferase activity [GO:0004364]	GO:0004364; GO:0005737; GO:0006749; GO:0042221; GO:0043295
A0A3B6HTG0	0.316	LESS	Cytoplasmic	Translation initiation factor IF2/IF5 domain-containing protein	formation of cytoplasmic translation initiation complex [GO:0001732]; formation of translation preinitiation complex [GO:0001731]	eukaryotic translation initiation factor 2 complex [GO:0005850]	eukaryotic translation initiation factor 2 complex [GO:0005850]; mRNA binding [GO:0003729]; translation initiation factor activity [GO:0003743]; translation initiation factor binding [GO:0031369]; formation of cytoplasmic translation initiation complex [GO:0001732]; formation of translation preinitiation complex [GO:0001731]	mRNA binding [GO:0003729]; translation initiation factor activity [GO:0003743]; translation initiation factor binding [GO:0031369]	GO:0001731; GO:0001732; GO:0003729; GO:0003743; GO:0005850; GO:0031369
A0A3B5Y3H8	0.148	LESS	Cytoplasmic	uracil phosphoribosyltransferase (EC 2.4.2.9) (UMP pyrophosphorylase)	UMP salvage [GO:0044206]; uracil salvage [GO:0006223]	cytoplasm [GO:0005737]	cytoplasm [GO:0005737]; GTP binding [GO:0005525]; uracil phosphoribosyltransferase activity [GO:0004845]; UMP salvage [GO:0044206]; uracil salvage [GO:0006223]	GTP binding [GO:0005525]; uracil phosphoribosyltransferase activity [GO:0004845]	GO:0004845; GO:0005525; GO:0005737; GO:0006223; GO:0044206
P58272	3.395	MORE	Chloroplast	Translation initiation factor IF-1, chloroplastic		chloroplast [GO:0009507]; cytosol [GO:0005829]	chloroplast [GO:0009507]; cytosol [GO:0005829]; ribosome binding [GO:0043022]; rRNA binding [GO:0019843]; translation initiation factor activity [GO:0003743]	ribosome binding [GO:0043022]; rRNA binding [GO:0019843]; translation initiation factor activity [GO:0003743]	GO:0003743; GO:0005829; GO:0009507; GO:0019843; GO:0043022	SUBCELLULAR LOCATION: Plastid, chloroplast {ECO:0000255|HAMAP-Rule:MF_00075}.
A0A1D5V1G5	2.335	MORE	Chloroplast	Chlorophyll a-b binding protein, chloroplastic	photosynthesis, light harvesting in photosystem I [GO:0009768]; response to light stimulus [GO:0009416]	chloroplast thylakoid membrane [GO:0009535]; photosystem I [GO:0009522]; photosystem II [GO:0009523]	chloroplast thylakoid membrane [GO:0009535]; photosystem I [GO:0009522]; photosystem II [GO:0009523]; chlorophyll binding [GO:0016168]; photosynthesis, light harvesting in photosystem I [GO:0009768]; response to light stimulus [GO:0009416]	chlorophyll binding [GO:0016168]	GO:0009416; GO:0009522; GO:0009523; GO:0009535; GO:0009768; GO:0016168	SUBCELLULAR LOCATION: Plastid, chloroplast thylakoid membrane {ECO:0000256|RuleBase:RU363080}.
A0A3B5Z383	2.307	MORE	Chloroplast	CRM domain-containing protein	Group II intron splicing [GO:0000373]; mRNA processing [GO:0006397]	chloroplast [GO:0009507]	chloroplast [GO:0009507]; mRNA binding [GO:0003729]; Group II intron splicing [GO:0000373]; mRNA processing [GO:0006397]	mRNA binding [GO:0003729]	GO:0000373; GO:0003729; GO:0006397; GO:0009507
A0A3B6HX10	2.205	MORE	Chloroplast	Uncharacterized protein		chloroplast [GO:0009507]	chloroplast [GO:0009507]		GO:0009507
A0A3B6ITT0	2.191	MORE	Chloroplast	Uncharacterized protein	carbohydrate metabolic process [GO:0005975]	chloroplast [GO:0009507]	chloroplast [GO:0009507]; beta-glucosidase activity [GO:0008422]; DIMBOA glucoside beta-D-glucosidase activity [GO:0102726]; carbohydrate metabolic process [GO:0005975]	beta-glucosidase activity [GO:0008422]; DIMBOA glucoside beta-D-glucosidase activity [GO:0102726]	GO:0005975; GO:0008422; GO:0009507; GO:0102726
A0A3B5YSC4	1.973	MORE	Chloroplast	Chalcone-flavoLESSne isomerase family protein	fatty acid metabolic process [GO:0006631]	chloroplast stroma [GO:0009570]	chloroplast stroma [GO:0009570]; fatty acid binding [GO:0005504]; intramolecular lyase activity [GO:0016872]; fatty acid metabolic process [GO:0006631]	fatty acid binding [GO:0005504]; intramolecular lyase activity [GO:0016872]	GO:0005504; GO:0006631; GO:0009570; GO:0016872
A0A3B5XTX5	1.904	MORE	Chloroplast	Uncharacterized protein		chloroplast thylakoid membrane [GO:0009535]	chloroplast thylakoid membrane [GO:0009535]		GO:0009535
Q95H54	1.76	MORE	Chloroplast	Large ribosomal subunit protein bL20c (50S ribosomal protein L20, chloroplastic)	ribosomal large subunit assembly [GO:0000027]; translation [GO:0006412]	chloroplast [GO:0009507]; ribonucleoprotein complex [GO:1990904]; ribosome [GO:0005840]	chloroplast [GO:0009507]; ribonucleoprotein complex [GO:1990904]; ribosome [GO:0005840]; rRNA binding [GO:0019843]; structural constituent of ribosome [GO:0003735]; ribosomal large subunit assembly [GO:0000027]; translation [GO:0006412]	rRNA binding [GO:0019843]; structural constituent of ribosome [GO:0003735]	GO:0000027; GO:0003735; GO:0005840; GO:0006412; GO:0009507; GO:0019843; GO:1990904	SUBCELLULAR LOCATION: Plastid, chloroplast.
A0A3B5XYX3	1.645	MORE	Chloroplast	NADPH-protochlorophyllide oxidoreductase (EC 1.3.1.33)	chlorophyll biosynthetic process [GO:0015995]; photosynthesis [GO:0015979]	chloroplast [GO:0009507]	chloroplast [GO:0009507]; protochlorophyllide reductase activity [GO:0016630]; chlorophyll biosynthetic process [GO:0015995]; photosynthesis [GO:0015979]	protochlorophyllide reductase activity [GO:0016630]	GO:0009507; GO:0015979; GO:0015995; GO:0016630	SUBCELLULAR LOCATION: Plastid, chloroplast {ECO:0000256|RuleBase:RU365001}.
A0A3B5XTK1	1.589	MORE	Chloroplast	Uncharacterized protein	protein import into chloroplast stroma [GO:0045037]	chloroplast outer membrane [GO:0009707]	chloroplast outer membrane [GO:0009707]; amiLESS acid transmembrane transporter activity [GO:0015171]; protein import into chloroplast stroma [GO:0045037]	amiLESS acid transmembrane transporter activity [GO:0015171]	GO:0009707; GO:0015171; GO:0045037	SUBCELLULAR LOCATION: Membrane {ECO:0000256|ARBA:ARBA00004141}; Multi-pass membrane protein {ECO:0000256|ARBA:ARBA00004141}.
A0A1D6D1N1	1.548	MORE	Chloroplast	20 kDa chaperonin, chloroplastic	chaperone cofactor-dependent protein refolding [GO:0051085]	chloroplast [GO:0009507]; mitochondrial matrix [GO:0005759]	chloroplast [GO:0009507]; mitochondrial matrix [GO:0005759]; ATP binding [GO:0005524]; metal ion binding [GO:0046872]; protein folding chaperone [GO:0044183]; protein-folding chaperone binding [GO:0051087]; transition metal ion binding [GO:0046914]; unfolded protein binding [GO:0051082]; chaperone cofactor-dependent protein refolding [GO:0051085]	ATP binding [GO:0005524]; metal ion binding [GO:0046872]; protein folding chaperone [GO:0044183]; protein-folding chaperone binding [GO:0051087]; transition metal ion binding [GO:0046914]; unfolded protein binding [GO:0051082]	GO:0005524; GO:0005759; GO:0009507; GO:0044183; GO:0046872; GO:0046914; GO:0051082; GO:0051085; GO:0051087
A0A3B6IMM2	1.517	MORE	Chloroplast	Uncharacterized protein	carbohydrate metabolic process [GO:0005975]	chloroplast [GO:0009507]	chloroplast [GO:0009507]; beta-glucosidase activity [GO:0008422]; DIMBOA glucoside beta-D-glucosidase activity [GO:0102726]; carbohydrate metabolic process [GO:0005975]	beta-glucosidase activity [GO:0008422]; DIMBOA glucoside beta-D-glucosidase activity [GO:0102726]	GO:0005975; GO:0008422; GO:0009507; GO:0102726
A0A3B6LP26	1.42	MORE	Chloroplast	Uncharacterized protein	carbohydrate metabolic process [GO:0005975]	chloroplast [GO:0009507]	chloroplast [GO:0009507]; beta-glucosidase activity [GO:0008422]; DIMBOA glucoside beta-D-glucosidase activity [GO:0102726]; carbohydrate metabolic process [GO:0005975]	beta-glucosidase activity [GO:0008422]; DIMBOA glucoside beta-D-glucosidase activity [GO:0102726]	GO:0005975; GO:0008422; GO:0009507; GO:0102726
A0A3B5ZZW5	1.402	MORE	Chloroplast	assimilatory sulfite reductase (ferredoxin) (EC 1.8.7.1)	sulfate assimilation [GO:0000103]	chloroplast nucleoid [GO:0042644]; chloroplast stroma [GO:0009570]; sulfite reductase complex (NADPH) [GO:0009337]	chloroplast nucleoid [GO:0042644]; chloroplast stroma [GO:0009570]; sulfite reductase complex (NADPH) [GO:0009337]; 4 iron, 4 sulfur cluster binding [GO:0051539]; heme binding [GO:0020037]; metal ion binding [GO:0046872]; sulfite reductase (ferredoxin) activity [GO:0050311]; sulfite reductase activity [GO:0016002]; sulfate assimilation [GO:0000103]	4 iron, 4 sulfur cluster binding [GO:0051539]; heme binding [GO:0020037]; metal ion binding [GO:0046872]; sulfite reductase (ferredoxin) activity [GO:0050311]; sulfite reductase activity [GO:0016002]	GO:0000103; GO:0009337; GO:0009570; GO:0016002; GO:0020037; GO:0042644; GO:0046872; GO:0050311; GO:0051539	SUBCELLULAR LOCATION: Plastid stroma {ECO:0000256|ARBA:ARBA00004646}. Plastid, chloroplast stroma, chloroplast nucleoid {ECO:0000256|ARBA:ARBA00004595}.
A0A3B6PTM8	1.395	MORE	Chloroplast	Rieske domain-containing protein	protein targeting to chloroplast [GO:0045036]	chloroplast [GO:0009507]; cytoplasm [GO:0005737]; membrane [GO:0016020]	chloroplast [GO:0009507]; cytoplasm [GO:0005737]; membrane [GO:0016020]; 2 iron, 2 sulfur cluster binding [GO:0051537]; chlorophyllide a oxygenase [overall] activity [GO:0010277]; metal ion binding [GO:0046872]; oxidoreductase activity [GO:0016491]; protein targeting to chloroplast [GO:0045036]	2 iron, 2 sulfur cluster binding [GO:0051537]; chlorophyllide a oxygenase [overall] activity [GO:0010277]; metal ion binding [GO:0046872]; oxidoreductase activity [GO:0016491]	GO:0005737; GO:0009507; GO:0010277; GO:0016020; GO:0016491; GO:0045036; GO:0046872; GO:0051537
A0A3B5ZUP0	1.367	MORE	Chloroplast	Chloroplast inner envelope protein	protein import into chloroplast stroma [GO:0045037]	TOC-TIC supercomplex I [GO:0061927]	TOC-TIC supercomplex I [GO:0061927]; protein import into chloroplast stroma [GO:0045037]		GO:0045037; GO:0061927
A0A3B6RMV7	1.366	MORE	Chloroplast	Post-illumination chlorophyll fluorescence increase	chlororespiration [GO:0010478]	chloroplast stroma [GO:0009570]	chloroplast stroma [GO:0009570]; chlororespiration [GO:0010478]		GO:0009570; GO:0010478	SUBCELLULAR LOCATION: Plastid, chloroplast stroma {ECO:0000256|ARBA:ARBA00004470}.
W5FPA7	1.344	MORE	Chloroplast	30S ribosomal protein S4, chloroplastic	ribosomal small subunit biogenesis [GO:0042274]; translation [GO:0006412]	chloroplast [GO:0009507]; cytosolic small ribosomal subunit [GO:0022627]	chloroplast [GO:0009507]; cytosolic small ribosomal subunit [GO:0022627]; rRNA binding [GO:0019843]; structural constituent of ribosome [GO:0003735]; ribosomal small subunit biogenesis [GO:0042274]; translation [GO:0006412]	rRNA binding [GO:0019843]; structural constituent of ribosome [GO:0003735]	GO:0003735; GO:0006412; GO:0009507; GO:0019843; GO:0022627; GO:0042274
A0A3B5YTK2	1.334	MORE	Chloroplast	AIG1-type G domain-containing protein	protein targeting to chloroplast [GO:0045036]	chloroplast outer membrane [GO:0009707]	chloroplast outer membrane [GO:0009707]; GTP binding [GO:0005525]; GTPase activity [GO:0003924]; metal ion binding [GO:0046872]; protein targeting to chloroplast [GO:0045036]	GTP binding [GO:0005525]; GTPase activity [GO:0003924]; metal ion binding [GO:0046872]	GO:0003924; GO:0005525; GO:0009707; GO:0045036; GO:0046872	SUBCELLULAR LOCATION: Membrane {ECO:0000256|ARBA:ARBA00004167}; Single-pass membrane protein {ECO:0000256|ARBA:ARBA00004167}. Plastid, chloroplast outer membrane {ECO:0000256|ARBA:ARBA00023766}; Single-pass membrane protein {ECO:0000256|ARBA:ARBA00023766}.
P60577	1.322	MORE	Chloroplast	Small ribosomal subunit protein uS19c (30S ribosomal protein S19, chloroplastic)	ribosomal small subunit assembly [GO:0000028]; translation [GO:0006412]	chloroplast [GO:0009507]; small ribosomal subunit [GO:0015935]	chloroplast [GO:0009507]; small ribosomal subunit [GO:0015935]; rRNA binding [GO:0019843]; structural constituent of ribosome [GO:0003735]; ribosomal small subunit assembly [GO:0000028]; translation [GO:0006412]	rRNA binding [GO:0019843]; structural constituent of ribosome [GO:0003735]	GO:0000028; GO:0003735; GO:0006412; GO:0009507; GO:0015935; GO:0019843	SUBCELLULAR LOCATION: Plastid, chloroplast.
A0A3B6B1W5	1.305	MORE	Chloroplast	Starch synthase, chloroplastic/amyloplastic (EC 2.4.1.-)	starch biosynthetic process [GO:0019252]	amyloplast [GO:0009501]; chloroplast [GO:0009507]	amyloplast [GO:0009501]; chloroplast [GO:0009507]; glycogen (starch) synthase activity [GO:0004373]; starch biosynthetic process [GO:0019252]	glycogen (starch) synthase activity [GO:0004373]	GO:0004373; GO:0009501; GO:0009507; GO:0019252	SUBCELLULAR LOCATION: Plastid, chloroplast {ECO:0000256|RuleBase:RU361232}. Plastid, amyloplast {ECO:0000256|RuleBase:RU361232}.
W5D122	1.29	MORE	Chloroplast	Glyoxylate/succinic semialdehyde reductase 2, chloroplastic		chloroplast [GO:0009507]	chloroplast [GO:0009507]; glyoxylate reductase (NADP+) activity [GO:0030267]; NAD binding [GO:0051287]; NADP binding [GO:0050661]	glyoxylate reductase (NADP+) activity [GO:0030267]; NAD binding [GO:0051287]; NADP binding [GO:0050661]	GO:0009507; GO:0030267; GO:0050661; GO:0051287
A0A3B6HXY6	1.281	MORE	Chloroplast	Inactive heme oxygenase 2, chloroplastic	heme oxidation [GO:0006788]; photosynthesis [GO:0015979]	chloroplast [GO:0009507]	chloroplast [GO:0009507]; heme oxygenase (decyclizing) activity [GO:0004392]; heme oxidation [GO:0006788]; photosynthesis [GO:0015979]	heme oxygenase (decyclizing) activity [GO:0004392]	GO:0004392; GO:0006788; GO:0009507; GO:0015979	SUBCELLULAR LOCATION: Plastid, chloroplast {ECO:0000256|ARBA:ARBA00004229}.
A0A3B6KT90	1.26	MORE	Chloroplast	Smr domain-containing protein	plastid transcription [GO:0042793]	chloroplast [GO:0009507]	chloroplast [GO:0009507]; plastid transcription [GO:0042793]		GO:0009507; GO:0042793
A0A3B6RDQ1	1.257	MORE	Chloroplast	Uncharacterized protein	carbohydrate metabolic process [GO:0005975]	chloroplast [GO:0009507]	chloroplast [GO:0009507]; beta-glucosidase activity [GO:0008422]; DIMBOA glucoside beta-D-glucosidase activity [GO:0102726]; carbohydrate metabolic process [GO:0005975]	beta-glucosidase activity [GO:0008422]; DIMBOA glucoside beta-D-glucosidase activity [GO:0102726]	GO:0005975; GO:0008422; GO:0009507; GO:0102726
A0A3B5Y128	1.256	MORE	Chloroplast	Protein RETICULATA-RELATED 4, chloroplastic		chloroplast membrane [GO:0031969]	chloroplast membrane [GO:0031969]		GO:0031969	SUBCELLULAR LOCATION: Membrane {ECO:0000256|ARBA:ARBA00004141}; Multi-pass membrane protein {ECO:0000256|ARBA:ARBA00004141}. Plastid, chloroplast membrane {ECO:0000256|ARBA:ARBA00004508}; Multi-pass membrane protein {ECO:0000256|ARBA:ARBA00004508}.
A0A3B6FPD3	1.253	MORE	Chloroplast	magnesium-protoporphyrin IX moLESSmethyl ester (oxidative) cyclase (EC 1.14.13.81)	chlorophyll biosynthetic process [GO:0015995]; photosynthesis [GO:0015979]	chloroplast thylakoid membrane [GO:0009535]	chloroplast thylakoid membrane [GO:0009535]; magnesium-protoporphyrin IX moLESSmethyl ester (oxidative) cyclase activity [GO:0048529]; metal ion binding [GO:0046872]; chlorophyll biosynthetic process [GO:0015995]; photosynthesis [GO:0015979]	magnesium-protoporphyrin IX moLESSmethyl ester (oxidative) cyclase activity [GO:0048529]; metal ion binding [GO:0046872]	GO:0009535; GO:0015979; GO:0015995; GO:0046872; GO:0048529
A0A3B6INK7	1.243	MORE	Chloroplast	Uncharacterized protein	carbohydrate metabolic process [GO:0005975]	chloroplast [GO:0009507]; membrane [GO:0016020]	chloroplast [GO:0009507]; membrane [GO:0016020]; beta-glucosidase activity [GO:0008422]; DIMBOA glucoside beta-D-glucosidase activity [GO:0102726]; carbohydrate metabolic process [GO:0005975]	beta-glucosidase activity [GO:0008422]; DIMBOA glucoside beta-D-glucosidase activity [GO:0102726]	GO:0005975; GO:0008422; GO:0009507; GO:0016020; GO:0102726
A0A3B6RCP4	1.221	MORE	Chloroplast	Superoxide dismutase (EC 1.15.1.1)		chloroplast nucleoid [GO:0042644]	chloroplast nucleoid [GO:0042644]; metal ion binding [GO:0046872]; superoxide dismutase activity [GO:0004784]	metal ion binding [GO:0046872]; superoxide dismutase activity [GO:0004784]	GO:0004784; GO:0042644; GO:0046872
A0A3B6KCA7	1.216	MORE	Chloroplast	Protein RETICULATA-RELATED 1, chloroplastic	plant organ development [GO:0099402]	chloroplast membrane [GO:0031969]	chloroplast membrane [GO:0031969]; plant organ development [GO:0099402]		GO:0031969; GO:0099402	SUBCELLULAR LOCATION: Plastid, chloroplast membrane {ECO:0000256|ARBA:ARBA00004508}; Multi-pass membrane protein {ECO:0000256|ARBA:ARBA00004508}.
A0A3B6KIH2	1.211	MORE	Chloroplast	Photosystem I reaction center subunit V, chloroplastic (PSI-G)	photosynthesis [GO:0015979]	chloroplast thylakoid membrane [GO:0009535]; photosystem I [GO:0009522]	chloroplast thylakoid membrane [GO:0009535]; photosystem I [GO:0009522]; photosynthesis [GO:0015979]		GO:0009522; GO:0009535; GO:0015979	SUBCELLULAR LOCATION: Membrane {ECO:0000256|ARBA:ARBA00004141}; Multi-pass membrane protein {ECO:0000256|ARBA:ARBA00004141}.
A0A3B6KSU0	1.21	MORE	Chloroplast	Glucose-1-phosphate adenylyltransferase (EC 2.7.7.27) (ADP-glucose pyrophosphorylase)	glycogen biosynthetic process [GO:0005978]; starch biosynthetic process [GO:0019252]	amyloplast [GO:0009501]; chloroplast [GO:0009507]	amyloplast [GO:0009501]; chloroplast [GO:0009507]; ATP binding [GO:0005524]; glucose-1-phosphate adenylyltransferase activity [GO:0008878]; glycogen biosynthetic process [GO:0005978]; starch biosynthetic process [GO:0019252]	ATP binding [GO:0005524]; glucose-1-phosphate adenylyltransferase activity [GO:0008878]	GO:0005524; GO:0005978; GO:0008878; GO:0009501; GO:0009507; GO:0019252	SUBCELLULAR LOCATION: Plastid, amyloplast {ECO:0000256|ARBA:ARBA00004602}. Plastid, chloroplast {ECO:0000256|RuleBase:RU362093}.
A0A3B6R9W0	1.189	MORE	Chloroplast	Plastocyanin		chloroplast thylakoid membrane [GO:0009535]	chloroplast thylakoid membrane [GO:0009535]; copper ion binding [GO:0005507]; electron transfer activity [GO:0009055]	copper ion binding [GO:0005507]; electron transfer activity [GO:0009055]	GO:0005507; GO:0009055; GO:0009535	SUBCELLULAR LOCATION: Plastid, chloroplast thylakoid membrane {ECO:0000256|ARBA:ARBA00004622, ECO:0000256|RuleBase:RU363020}; Peripheral membrane protein {ECO:0000256|ARBA:ARBA00004622, ECO:0000256|RuleBase:RU363020}; Lumenal side {ECO:0000256|ARBA:ARBA00004622, ECO:0000256|RuleBase:RU363020}.
A0A341RB08	1.17	MORE	Chloroplast	NAD(P)H-quiLESSne oxidoreductase subunit I, chloroplastic		chloroplast [GO:0009507]; membrane [GO:0016020]; thylakoid [GO:0009579]	chloroplast [GO:0009507]; membrane [GO:0016020]; thylakoid [GO:0009579]; 4 iron, 4 sulfur cluster binding [GO:0051539]; metal ion binding [GO:0046872]; NADH dehydrogenase (ubiquiLESSne) activity [GO:0008137]; quiLESSne binding [GO:0048038]	4 iron, 4 sulfur cluster binding [GO:0051539]; metal ion binding [GO:0046872]; NADH dehydrogenase (ubiquiLESSne) activity [GO:0008137]; quiLESSne binding [GO:0048038]	GO:0008137; GO:0009507; GO:0009579; GO:0016020; GO:0046872; GO:0048038; GO:0051539
A0A3B6IUH7	1.16	MORE	Chloroplast	Imidazole glycerol phosphate synthase hisHF [Includes: Glutaminase (EC 3.5.1.2); Cyclase]	glutamine metabolic process [GO:0006541]; histidine biosynthetic process [GO:0000105]	chloroplast [GO:0009507]	chloroplast [GO:0009507]; glutaminase activity [GO:0004359]; imidazoleglycerol-phosphate synthase activity [GO:0000107]; oxo-acid-lyase activity [GO:0016833]; glutamine metabolic process [GO:0006541]; histidine biosynthetic process [GO:0000105]	glutaminase activity [GO:0004359]; imidazoleglycerol-phosphate synthase activity [GO:0000107]; oxo-acid-lyase activity [GO:0016833]	GO:0000105; GO:0000107; GO:0004359; GO:0006541; GO:0009507; GO:0016833	SUBCELLULAR LOCATION: Plastid, chloroplast {ECO:0000256|PIRNR:PIRNR036936}.
A0A3B6MT65	1.148	MORE	Chloroplast	Cytochrome b559 subunit alpha (PSII reaction center subunit V)	photosynthetic electron transport chain [GO:0009767]	chloroplast thylakoid membrane [GO:0009535]; photosystem II reaction center [GO:0009539]	chloroplast thylakoid membrane [GO:0009535]; photosystem II reaction center [GO:0009539]; heme binding [GO:0020037]; metal ion binding [GO:0046872]; photosynthetic electron transport chain [GO:0009767]	heme binding [GO:0020037]; metal ion binding [GO:0046872]	GO:0009535; GO:0009539; GO:0009767; GO:0020037; GO:0046872	SUBCELLULAR LOCATION: Membrane {ECO:0000256|ARBA:ARBA00004167}; Single-pass membrane protein {ECO:0000256|ARBA:ARBA00004167}. Plastid, chloroplast thylakoid membrane {ECO:0000256|RuleBase:RU004529}; Single-pass membrane protein {ECO:0000256|RuleBase:RU004529}.
A0A3B6I247	1.144	MORE	Chloroplast	superoxide dismutase (EC 1.15.1.1)		chloroplast nucleoid [GO:0042644]	chloroplast nucleoid [GO:0042644]; metal ion binding [GO:0046872]; superoxide dismutase activity [GO:0004784]	metal ion binding [GO:0046872]; superoxide dismutase activity [GO:0004784]	GO:0004784; GO:0042644; GO:0046872
P24066	1.137	MORE	Chloroplast	Small ribosomal subunit protein uS12cz/uS12cy (30S ribosomal protein S12, chloroplastic)	translation [GO:0006412]	chloroplast [GO:0009507]; ribosome [GO:0005840]; small ribosomal subunit [GO:0015935]	chloroplast [GO:0009507]; ribosome [GO:0005840]; small ribosomal subunit [GO:0015935]; rRNA binding [GO:0019843]; structural constituent of ribosome [GO:0003735]; translation [GO:0006412]	rRNA binding [GO:0019843]; structural constituent of ribosome [GO:0003735]	GO:0003735; GO:0005840; GO:0006412; GO:0009507; GO:0015935; GO:0019843	SUBCELLULAR LOCATION: Plastid, chloroplast.
A0A3B6PLM0	1.126	MORE	Chloroplast	Chlorophyll a-b binding protein, chloroplastic	photosynthesis, light harvesting in photosystem I [GO:0009768]; response to light stimulus [GO:0009416]	chloroplast thylakoid membrane [GO:0009535]; photosystem I [GO:0009522]; photosystem II [GO:0009523]	chloroplast thylakoid membrane [GO:0009535]; photosystem I [GO:0009522]; photosystem II [GO:0009523]; chlorophyll binding [GO:0016168]; photosynthesis, light harvesting in photosystem I [GO:0009768]; response to light stimulus [GO:0009416]	chlorophyll binding [GO:0016168]	GO:0009416; GO:0009522; GO:0009523; GO:0009535; GO:0009768; GO:0016168	SUBCELLULAR LOCATION: Plastid, chloroplast thylakoid membrane {ECO:0000256|RuleBase:RU363080}.
A0A3B6PJX6	1.123	MORE	Chloroplast	Photosynthetic NDH subunit of lumenal location 2, chloroplastic	photosynthetic electron transport chain [GO:0009767]	chloroplast [GO:0009507]; extrinsic component of membrane [GO:0019898]; photosystem II oxygen evolving complex [GO:0009654]	chloroplast [GO:0009507]; extrinsic component of membrane [GO:0019898]; photosystem II oxygen evolving complex [GO:0009654]; calcium ion binding [GO:0005509]; electron transporter, transferring electrons within the cyclic electron transport pathway of photosynthesis activity [GO:0045156]; photosynthetic electron transport chain [GO:0009767]	calcium ion binding [GO:0005509]; electron transporter, transferring electrons within the cyclic electron transport pathway of photosynthesis activity [GO:0045156]	GO:0005509; GO:0009507; GO:0009654; GO:0009767; GO:0019898; GO:0045156
P17933	1.116	MORE	Chloroplast	Small ribosomal subunit protein uS2c (30S ribosomal protein S2, chloroplastic)	translation [GO:0006412]	chloroplast [GO:0009507]; mitochondrial small ribosomal subunit [GO:0005763]	chloroplast [GO:0009507]; mitochondrial small ribosomal subunit [GO:0005763]; structural constituent of ribosome [GO:0003735]; translation [GO:0006412]	structural constituent of ribosome [GO:0003735]	GO:0003735; GO:0005763; GO:0006412; GO:0009507	SUBCELLULAR LOCATION: Plastid, chloroplast.
A0A3B6HSV6	1.111	MORE	Chloroplast	Protein SPA, chloroplastic	photosystem II repair [GO:0010206]	chloroplast [GO:0009507]; membrane [GO:0016020]	chloroplast [GO:0009507]; membrane [GO:0016020]; protein disulfide isomerase activity [GO:0003756]; photosystem II repair [GO:0010206]	protein disulfide isomerase activity [GO:0003756]	GO:0003756; GO:0009507; GO:0010206; GO:0016020
A0A3B6C6M3	1.106	MORE	Chloroplast	isopentenyl-diphosphate Delta-isomerase (EC 5.3.3.2)	chlorophyll biosynthetic process [GO:0015995]; dimethylallyl diphosphate biosynthetic process [GO:0050992]; isopentenyl diphosphate biosynthetic process [GO:0009240]	cytoplasm [GO:0005737]	cytoplasm [GO:0005737]; isopentenyl-diphosphate delta-isomerase activity [GO:0004452]; chlorophyll biosynthetic process [GO:0015995]; dimethylallyl diphosphate biosynthetic process [GO:0050992]; isopentenyl diphosphate biosynthetic process [GO:0009240]	isopentenyl-diphosphate delta-isomerase activity [GO:0004452]	GO:0004452; GO:0005737; GO:0009240; GO:0015995; GO:0050992
A0A3B5Z5C2	1.104	MORE	Chloroplast	SET domain-containing protein	chloroplast organization [GO:0009658]; methylation [GO:0032259]; plastid transcription [GO:0042793]; thylakoid membrane organization [GO:0010027]	chloroplast thylakoid [GO:0009534]; plastid-encoded plastid RNA polymerase complex [GO:0000427]	chloroplast thylakoid [GO:0009534]; plastid-encoded plastid RNA polymerase complex [GO:0000427]; protein-lysine N-methyltransferase activity [GO:0016279]; chloroplast organization [GO:0009658]; methylation [GO:0032259]; plastid transcription [GO:0042793]; thylakoid membrane organization [GO:0010027]	protein-lysine N-methyltransferase activity [GO:0016279]	GO:0000427; GO:0009534; GO:0009658; GO:0010027; GO:0016279; GO:0032259; GO:0042793
A0A3B5XU15	1.103	MORE	Chloroplast	Outer envelope pore protein 16, chloroplastic	protein import into chloroplast stroma [GO:0045037]	chloroplast outer membrane [GO:0009707]	chloroplast outer membrane [GO:0009707]; amiLESS acid transmembrane transporter activity [GO:0015171]; protein import into chloroplast stroma [GO:0045037]	amiLESS acid transmembrane transporter activity [GO:0015171]	GO:0009707; GO:0015171; GO:0045037	SUBCELLULAR LOCATION: Membrane {ECO:0000256|ARBA:ARBA00004141}; Multi-pass membrane protein {ECO:0000256|ARBA:ARBA00004141}.
A0A3B6B9G2	1.095	MORE	Chloroplast	RCK N-terminal domain-containing protein		chloroplast [GO:0009507]; chloroplast envelope [GO:0009941]; membrane [GO:0016020]	chloroplast [GO:0009507]; chloroplast envelope [GO:0009941]; membrane [GO:0016020]; potassium:proton antiporter activity [GO:0015386]	potassium:proton antiporter activity [GO:0015386]	GO:0009507; GO:0009941; GO:0015386; GO:0016020	SUBCELLULAR LOCATION: Membrane {ECO:0000256|ARBA:ARBA00004141}; Multi-pass membrane protein {ECO:0000256|ARBA:ARBA00004141}. Plastid, chloroplast envelope {ECO:0000256|ARBA:ARBA00004119}.
A0A3B6PNW1	1.089	MORE	Chloroplast	Starch synthase catalytic domain-containing protein	starch biosynthetic process [GO:0019252]	chloroplast [GO:0009507]	chloroplast [GO:0009507]; glycogen (starch) synthase activity [GO:0004373]; starch biosynthetic process [GO:0019252]	glycogen (starch) synthase activity [GO:0004373]	GO:0004373; GO:0009507; GO:0019252	SUBCELLULAR LOCATION: Plastid, amyloplast {ECO:0000256|ARBA:ARBA00004602}.
A0A3B6AVG3	1.084	MORE	Chloroplast	Uncharacterized protein	photosynthetic electron transport chain [GO:0009767]	chloroplast [GO:0009507]; extrinsic component of membrane [GO:0019898]; photosystem II oxygen evolving complex [GO:0009654]	chloroplast [GO:0009507]; extrinsic component of membrane [GO:0019898]; photosystem II oxygen evolving complex [GO:0009654]; calcium ion binding [GO:0005509]; electron transporter, transferring electrons within the cyclic electron transport pathway of photosynthesis activity [GO:0045156]; photosynthetic electron transport chain [GO:0009767]	calcium ion binding [GO:0005509]; electron transporter, transferring electrons within the cyclic electron transport pathway of photosynthesis activity [GO:0045156]	GO:0005509; GO:0009507; GO:0009654; GO:0009767; GO:0019898; GO:0045156
A0A3B5YUV8	1.081	MORE	Chloroplast	Starch synthase, chloroplastic/amyloplastic (EC 2.4.1.-)	starch biosynthetic process [GO:0019252]	amyloplast [GO:0009501]; chloroplast [GO:0009507]	amyloplast [GO:0009501]; chloroplast [GO:0009507]; glycogen (starch) synthase activity [GO:0004373]; starch biosynthetic process [GO:0019252]	glycogen (starch) synthase activity [GO:0004373]	GO:0004373; GO:0009501; GO:0009507; GO:0019252	SUBCELLULAR LOCATION: Plastid, chloroplast {ECO:0000256|RuleBase:RU361232}. Plastid, amyloplast {ECO:0000256|RuleBase:RU361232}.
A0A3B6NW13	1.078	MORE	Chloroplast	Uncharacterized protein	regulation of moLESSatomic anion transport [GO:0044070]	chloroplast outer membrane [GO:0009707]; etioplast membrane [GO:0034426]; pore complex [GO:0046930]	chloroplast outer membrane [GO:0009707]; etioplast membrane [GO:0034426]; pore complex [GO:0046930]; porin activity [GO:0015288]; voltage-gated moLESSatomic anion channel activity [GO:0008308]; regulation of moLESSatomic anion transport [GO:0044070]	porin activity [GO:0015288]; voltage-gated moLESSatomic anion channel activity [GO:0008308]	GO:0008308; GO:0009707; GO:0015288; GO:0034426; GO:0044070; GO:0046930	SUBCELLULAR LOCATION: Membrane {ECO:0000256|ARBA:ARBA00004141}; Multi-pass membrane protein {ECO:0000256|ARBA:ARBA00004141}. Plastid, chloroplast outer membrane {ECO:0000256|ARBA:ARBA00004396}; Multi-pass membrane protein {ECO:0000256|ARBA:ARBA00004396}. Plastid, etioplast membrane {ECO:0000256|ARBA:ARBA00004441}; Multi-pass membrane protein {ECO:0000256|ARBA:ARBA00004441}.
Q9XPS9	1.076	MORE	Chloroplast	DNA-directed RNA polymerase subunit beta'' (EC 2.7.7.6) (PEP) (Plastid-encoded RNA polymerase subunit beta'') (RNA polymerase subunit beta'')	DNA-templated transcription [GO:0006351]	chloroplast [GO:0009507]; DNA-directed RNA polymerase complex [GO:0000428]	chloroplast [GO:0009507]; DNA-directed RNA polymerase complex [GO:0000428]; DNA binding [GO:0003677]; DNA-directed 5'-3' RNA polymerase activity [GO:0003899]; zinc ion binding [GO:0008270]; DNA-templated transcription [GO:0006351]	DNA binding [GO:0003677]; DNA-directed 5'-3' RNA polymerase activity [GO:0003899]; zinc ion binding [GO:0008270]	GO:0000428; GO:0003677; GO:0003899; GO:0006351; GO:0008270; GO:0009507	SUBCELLULAR LOCATION: Plastid, chloroplast {ECO:0000255|HAMAP-Rule:MF_01324}.
A0A3B6JFA1	1.074	MORE	Chloroplast	Thioredoxin domain-containing protein	cell redox homeostasis [GO:0045454]; plastid organization [GO:0009657]	chloroplast [GO:0009507]	chloroplast [GO:0009507]; disulfide oxidoreductase activity [GO:0015036]; protein-disulfide reductase activity [GO:0015035]; cell redox homeostasis [GO:0045454]; plastid organization [GO:0009657]	disulfide oxidoreductase activity [GO:0015036]; protein-disulfide reductase activity [GO:0015035]	GO:0009507; GO:0009657; GO:0015035; GO:0015036; GO:0045454
P11534	1.071	MORE	Chloroplast	Large ribosomal subunit protein uL2cz/uL2cy (50S ribosomal protein L2, chloroplastic)	cytoplasmic translation [GO:0002181]	chloroplast [GO:0009507]; cytosolic large ribosomal subunit [GO:0022625]	chloroplast [GO:0009507]; cytosolic large ribosomal subunit [GO:0022625]; RNA binding [GO:0003723]; rRNA binding [GO:0019843]; structural constituent of ribosome [GO:0003735]; transferase activity [GO:0016740]; cytoplasmic translation [GO:0002181]	RNA binding [GO:0003723]; rRNA binding [GO:0019843]; structural constituent of ribosome [GO:0003735]; transferase activity [GO:0016740]	GO:0002181; GO:0003723; GO:0003735; GO:0009507; GO:0016740; GO:0019843; GO:0022625	SUBCELLULAR LOCATION: Plastid, chloroplast.
A0A096URP1	1.067	MORE	Chloroplast	Chlorophyll a-b binding protein, chloroplastic	photosynthesis, light harvesting [GO:0009765]	chloroplast thylakoid membrane [GO:0009535]; photosystem I [GO:0009522]; photosystem II [GO:0009523]	chloroplast thylakoid membrane [GO:0009535]; photosystem I [GO:0009522]; photosystem II [GO:0009523]; chlorophyll binding [GO:0016168]; photosynthesis, light harvesting [GO:0009765]	chlorophyll binding [GO:0016168]	GO:0009522; GO:0009523; GO:0009535; GO:0009765; GO:0016168	SUBCELLULAR LOCATION: Plastid, chloroplast thylakoid membrane {ECO:0000256|RuleBase:RU363080}.
A0A3B6NKZ2	1.065	MORE	Chloroplast	Translation factor GUF1 homolog, chloroplastic (EC 3.6.5.n1) (Elongation factor 4 homolog) (EF-4) (GTPase GUF1 homolog) (Ribosomal back-translocase)	positive regulation of translation [GO:0045727]; translation [GO:0006412]	chloroplast [GO:0009507]	chloroplast [GO:0009507]; GTP binding [GO:0005525]; GTPase activity [GO:0003924]; ribosome binding [GO:0043022]; positive regulation of translation [GO:0045727]; translation [GO:0006412]	GTP binding [GO:0005525]; GTPase activity [GO:0003924]; ribosome binding [GO:0043022]	GO:0003924; GO:0005525; GO:0006412; GO:0009507; GO:0043022; GO:0045727	SUBCELLULAR LOCATION: Plastid, chloroplast {ECO:0000256|HAMAP-Rule:MF_03138}.
Q95H61	1.059	MORE	Chloroplast	Small ribosomal subunit protein uS4c (30S ribosomal protein S4, chloroplastic)	ribosomal small subunit biogenesis [GO:0042274]; translation [GO:0006412]	chloroplast [GO:0009507]; small ribosomal subunit [GO:0015935]	chloroplast [GO:0009507]; small ribosomal subunit [GO:0015935]; rRNA binding [GO:0019843]; structural constituent of ribosome [GO:0003735]; ribosomal small subunit biogenesis [GO:0042274]; translation [GO:0006412]	rRNA binding [GO:0019843]; structural constituent of ribosome [GO:0003735]	GO:0003735; GO:0006412; GO:0009507; GO:0015935; GO:0019843; GO:0042274	SUBCELLULAR LOCATION: Plastid, chloroplast.
Q95H63	1.052	MORE	Chloroplast	Small ribosomal subunit protein bS16c (30S ribosomal protein S16, chloroplastic)	translation [GO:0006412]	chloroplast [GO:0009507]; small ribosomal subunit [GO:0015935]	chloroplast [GO:0009507]; small ribosomal subunit [GO:0015935]; structural constituent of ribosome [GO:0003735]; translation [GO:0006412]	structural constituent of ribosome [GO:0003735]	GO:0003735; GO:0006412; GO:0009507; GO:0015935	SUBCELLULAR LOCATION: Plastid, chloroplast.
P12073	1.04	MORE	Chloroplast	DNA-directed RNA polymerase subunit alpha (PEP) (EC 2.7.7.6) (Plastid-encoded RNA polymerase subunit alpha) (RNA polymerase subunit alpha)	DNA-templated transcription [GO:0006351]	chloroplast [GO:0009507]; DNA-directed RNA polymerase complex [GO:0000428]	chloroplast [GO:0009507]; DNA-directed RNA polymerase complex [GO:0000428]; DNA binding [GO:0003677]; DNA-directed 5'-3' RNA polymerase activity [GO:0003899]; protein dimerization activity [GO:0046983]; DNA-templated transcription [GO:0006351]	DNA binding [GO:0003677]; DNA-directed 5'-3' RNA polymerase activity [GO:0003899]; protein dimerization activity [GO:0046983]	GO:0000428; GO:0003677; GO:0003899; GO:0006351; GO:0009507; GO:0046983	SUBCELLULAR LOCATION: Plastid, chloroplast.
A0A3B6RIZ5	1.036	MORE	Chloroplast	Chlorophyll a-b binding protein, chloroplastic	photosynthesis, light harvesting in photosystem I [GO:0009768]; response to light stimulus [GO:0009416]	chloroplast thylakoid membrane [GO:0009535]; photosystem I [GO:0009522]; photosystem II [GO:0009523]	chloroplast thylakoid membrane [GO:0009535]; photosystem I [GO:0009522]; photosystem II [GO:0009523]; chlorophyll binding [GO:0016168]; photosynthesis, light harvesting in photosystem I [GO:0009768]; response to light stimulus [GO:0009416]	chlorophyll binding [GO:0016168]	GO:0009416; GO:0009522; GO:0009523; GO:0009535; GO:0009768; GO:0016168	SUBCELLULAR LOCATION: Plastid, chloroplast thylakoid membrane {ECO:0000256|RuleBase:RU363080}.
Q9XPS8	1.022	MORE	Chloroplast	DNA-directed RNA polymerase subunit beta' (EC 2.7.7.6) (PEP) (Plastid-encoded RNA polymerase subunit beta') (RNA polymerase subunit beta')	DNA-templated transcription [GO:0006351]	chloroplast [GO:0009507]; DNA-directed RNA polymerase complex [GO:0000428]	chloroplast [GO:0009507]; DNA-directed RNA polymerase complex [GO:0000428]; DNA binding [GO:0003677]; DNA-directed 5'-3' RNA polymerase activity [GO:0003899]; magnesium ion binding [GO:0000287]; zinc ion binding [GO:0008270]; DNA-templated transcription [GO:0006351]	DNA binding [GO:0003677]; DNA-directed 5'-3' RNA polymerase activity [GO:0003899]; magnesium ion binding [GO:0000287]; zinc ion binding [GO:0008270]	GO:0000287; GO:0000428; GO:0003677; GO:0003899; GO:0006351; GO:0008270; GO:0009507	SUBCELLULAR LOCATION: Plastid, chloroplast {ECO:0000255|HAMAP-Rule:MF_01323}.
A0A3B6HX37	1.006	MORE	Chloroplast	Photosynthetic NDH subunit of subcomplex B 1, chloroplastic	photosynthetic electron transport in photosystem I [GO:0009773]	chloroplast [GO:0009507]; NAD(P)H dehydrogenase complex (plastoquiLESSne) [GO:0010598]	chloroplast [GO:0009507]; NAD(P)H dehydrogenase complex (plastoquiLESSne) [GO:0010598]; photosynthetic electron transport in photosystem I [GO:0009773]		GO:0009507; GO:0009773; GO:0010598
Q1XIR9	1	MORE	Chloroplast	4-hydroxy-7-methoxy-3-oxo-3,4-dihydro-2H-1,4-benzoxazin-2-yl glucoside beta-D-glucosidase 1a, chloroplastic (EC 3.2.1.182) (Beta-glucosidase 1a) (TaGlu1a) (EC 3.2.1.21)	carbohydrate metabolic process [GO:0005975]	chloroplast [GO:0009507]	chloroplast [GO:0009507]; beta-glucosidase activity [GO:0008422]; DIMBOA glucoside beta-D-glucosidase activity [GO:0102726]; scopolin beta-glucosidase activity [GO:0102483]; carbohydrate metabolic process [GO:0005975]	beta-glucosidase activity [GO:0008422]; DIMBOA glucoside beta-D-glucosidase activity [GO:0102726]; scopolin beta-glucosidase activity [GO:0102483]	GO:0005975; GO:0008422; GO:0009507; GO:0102483; GO:0102726	SUBCELLULAR LOCATION: Plastid, chloroplast {ECO:0000305}.
A0A3B6LYQ8	1	MORE	Chloroplast	Outer envelope pore protein 24, chloroplastic	regulation of moLESSatomic ion transmembrane transport [GO:0034765]	chloroplast outer membrane [GO:0009707]; etioplast membrane [GO:0034426]; pore complex [GO:0046930]	chloroplast outer membrane [GO:0009707]; etioplast membrane [GO:0034426]; pore complex [GO:0046930]; porin activity [GO:0015288]; voltage-gated moLESSatomic cation channel activity [GO:0022843]; regulation of moLESSatomic ion transmembrane transport [GO:0034765]	porin activity [GO:0015288]; voltage-gated moLESSatomic cation channel activity [GO:0022843]	GO:0009707; GO:0015288; GO:0022843; GO:0034426; GO:0034765; GO:0046930	SUBCELLULAR LOCATION: Membrane {ECO:0000256|ARBA:ARBA00004141}; Multi-pass membrane protein {ECO:0000256|ARBA:ARBA00004141}. Plastid, chloroplast outer membrane {ECO:0000256|ARBA:ARBA00004396}; Multi-pass membrane protein {ECO:0000256|ARBA:ARBA00004396}. Plastid, etioplast membrane {ECO:0000256|ARBA:ARBA00004441}; Multi-pass membrane protein {ECO:0000256|ARBA:ARBA00004441}.
W5AY52	0.99	LESS	Chloroplast	Chlorophyll a-b binding protein, chloroplastic	photosynthesis, light harvesting in photosystem I [GO:0009768]; response to light stimulus [GO:0009416]	chloroplast thylakoid membrane [GO:0009535]; photosystem I [GO:0009522]; photosystem II [GO:0009523]	chloroplast thylakoid membrane [GO:0009535]; photosystem I [GO:0009522]; photosystem II [GO:0009523]; chlorophyll binding [GO:0016168]; photosynthesis, light harvesting in photosystem I [GO:0009768]; response to light stimulus [GO:0009416]	chlorophyll binding [GO:0016168]	GO:0009416; GO:0009522; GO:0009523; GO:0009535; GO:0009768; GO:0016168	SUBCELLULAR LOCATION: Plastid, chloroplast thylakoid membrane {ECO:0000256|RuleBase:RU363080}.
Q5S1S6	0.99	LESS	Chloroplast	Peroxiredoxin Q, chloroplastic (EC 1.11.1.24) (Thioredoxin peroxidase) (Thioredoxin-dependent peroxiredoxin Q)	cell redox homeostasis [GO:0045454]; cellular response to oxidative stress [GO:0034599]	chloroplast thylakoid lumen [GO:0009543]; chloroplast thylakoid membrane [GO:0009535]; cytoplasm [GO:0005737]	chloroplast thylakoid lumen [GO:0009543]; chloroplast thylakoid membrane [GO:0009535]; cytoplasm [GO:0005737]; thioredoxin peroxidase activity [GO:0008379]; cell redox homeostasis [GO:0045454]; cellular response to oxidative stress [GO:0034599]	thioredoxin peroxidase activity [GO:0008379]	GO:0005737; GO:0008379; GO:0009535; GO:0009543; GO:0034599; GO:0045454	SUBCELLULAR LOCATION: Plastid, chloroplast thylakoid lumen {ECO:0000250|UniProtKB:Q9LU86}.
A0A3B6NSA0	0.99	LESS	Chloroplast	Starch synthase catalytic domain-containing protein	starch biosynthetic process [GO:0019252]	chloroplast [GO:0009507]	chloroplast [GO:0009507]; glycogen (starch) synthase activity [GO:0004373]; starch biosynthetic process [GO:0019252]	glycogen (starch) synthase activity [GO:0004373]	GO:0004373; GO:0009507; GO:0019252	SUBCELLULAR LOCATION: Plastid, amyloplast {ECO:0000256|ARBA:ARBA00004602}.
A0A3B6AVG9	0.986	LESS	Chloroplast	Chlorophyll a-b binding protein, chloroplastic	photosynthesis, light harvesting in photosystem I [GO:0009768]; response to light stimulus [GO:0009416]	chloroplast thylakoid membrane [GO:0009535]; photosystem I [GO:0009522]; photosystem II [GO:0009523]	chloroplast thylakoid membrane [GO:0009535]; photosystem I [GO:0009522]; photosystem II [GO:0009523]; chlorophyll binding [GO:0016168]; photosynthesis, light harvesting in photosystem I [GO:0009768]; response to light stimulus [GO:0009416]	chlorophyll binding [GO:0016168]	GO:0009416; GO:0009522; GO:0009523; GO:0009535; GO:0009768; GO:0016168	SUBCELLULAR LOCATION: Plastid, chloroplast thylakoid membrane {ECO:0000256|RuleBase:RU363080}.
A0A1D5URM3	0.983	LESS	Chloroplast	Glutamyl-tRNA(Gln) amidotransferase subunit B, chloroplastic/mitochondrial (Glu-AdT subunit B) (EC 6.3.5.-)	glutaminyl-tRNAGln biosynthesis via transamidation [GO:0070681]; mitochondrial translation [GO:0032543]	chloroplast [GO:0009507]; glutamyl-tRNA(Gln) amidotransferase complex [GO:0030956]; mitochondrion [GO:0005739]	chloroplast [GO:0009507]; glutamyl-tRNA(Gln) amidotransferase complex [GO:0030956]; mitochondrion [GO:0005739]; ATP binding [GO:0005524]; glutaminyl-tRNA synthase (glutamine-hydrolyzing) activity [GO:0050567]; glutaminyl-tRNAGln biosynthesis via transamidation [GO:0070681]; mitochondrial translation [GO:0032543]	ATP binding [GO:0005524]; glutaminyl-tRNA synthase (glutamine-hydrolyzing) activity [GO:0050567]	GO:0005524; GO:0005739; GO:0009507; GO:0030956; GO:0032543; GO:0050567; GO:0070681	SUBCELLULAR LOCATION: Mitochondrion {ECO:0000256|HAMAP-Rule:MF_03147}. Plastid, chloroplast {ECO:0000256|HAMAP-Rule:MF_03147}.
A0A3B6JMS6	0.981	LESS	Chloroplast	Translocase of chloroplast (EC 3.6.5.-)	intracellular protein transport [GO:0006886]	chloroplast outer membrane [GO:0009707]	chloroplast outer membrane [GO:0009707]; GTP binding [GO:0005525]; hydrolase activity [GO:0016787]; metal ion binding [GO:0046872]; protein-transporting ATPase activity [GO:0015450]; intracellular protein transport [GO:0006886]	GTP binding [GO:0005525]; hydrolase activity [GO:0016787]; metal ion binding [GO:0046872]; protein-transporting ATPase activity [GO:0015450]	GO:0005525; GO:0006886; GO:0009707; GO:0015450; GO:0016787; GO:0046872	SUBCELLULAR LOCATION: Plastid, chloroplast outer membrane {ECO:0000256|PIRNR:PIRNR038134}.
A0A3B6RLD6	0.981	LESS	Chloroplast	Uncharacterized protein	chaperone-mediated protein folding [GO:0061077]	chloroplast stroma [GO:0009570]; protein folding chaperone complex [GO:0101031]	chloroplast stroma [GO:0009570]; protein folding chaperone complex [GO:0101031]; protein folding chaperone [GO:0044183]; chaperone-mediated protein folding [GO:0061077]	protein folding chaperone [GO:0044183]	GO:0009570; GO:0044183; GO:0061077; GO:0101031
A0A3B5XYP5	0.977	LESS	Chloroplast	Chloroplast inner envelope protein	protein import into chloroplast stroma [GO:0045037]	TOC-TIC supercomplex I [GO:0061927]	TOC-TIC supercomplex I [GO:0061927]; protein import into chloroplast stroma [GO:0045037]		GO:0045037; GO:0061927
A0A3B6EJW2	0.974	LESS	Chloroplast	Uncharacterized protein	plastid transcription [GO:0042793]; positive regulation of DNA-templated transcription [GO:0045893]; positive regulation of red or far-red light signaling pathway [GO:0090228]; response to light stimulus [GO:0009416]	chloroplast [GO:0009507]; nucleus [GO:0005634]	chloroplast [GO:0009507]; nucleus [GO:0005634]; plastid transcription [GO:0042793]; positive regulation of DNA-templated transcription [GO:0045893]; positive regulation of red or far-red light signaling pathway [GO:0090228]; response to light stimulus [GO:0009416]		GO:0005634; GO:0009416; GO:0009507; GO:0042793; GO:0045893; GO:0090228
A0A3B6I0V6	0.974	LESS	Chloroplast	Uncharacterized protein	carbohydrate metabolic process [GO:0005975]	chloroplast [GO:0009507]	chloroplast [GO:0009507]; beta-glucosidase activity [GO:0008422]; DIMBOA glucoside beta-D-glucosidase activity [GO:0102726]; carbohydrate metabolic process [GO:0005975]	beta-glucosidase activity [GO:0008422]; DIMBOA glucoside beta-D-glucosidase activity [GO:0102726]	GO:0005975; GO:0008422; GO:0009507; GO:0102726
Q95H62	0.968	LESS	Chloroplast	Small ribosomal subunit protein uS14c (30S ribosomal protein S14, chloroplastic)	translation [GO:0006412]	chloroplast [GO:0009507]; small ribosomal subunit [GO:0015935]	chloroplast [GO:0009507]; small ribosomal subunit [GO:0015935]; rRNA binding [GO:0019843]; structural constituent of ribosome [GO:0003735]; translation [GO:0006412]	rRNA binding [GO:0019843]; structural constituent of ribosome [GO:0003735]	GO:0003735; GO:0006412; GO:0009507; GO:0015935; GO:0019843	SUBCELLULAR LOCATION: Plastid, chloroplast.
A0A3B5Z559	0.968	LESS	Chloroplast	Protein CHUP1, chloroplastic	chloroplast organization [GO:0009658]	chloroplast outer membrane [GO:0009707]	chloroplast outer membrane [GO:0009707]; chloroplast organization [GO:0009658]		GO:0009658; GO:0009707
A0A3B6PUD8	0.965	LESS	Chloroplast	Photosystem II 10 kDa polypeptide, chloroplastic	photosynthesis [GO:0015979]	chloroplast thylakoid membrane [GO:0009535]; photosystem II oxygen evolving complex [GO:0009654]	chloroplast thylakoid membrane [GO:0009535]; photosystem II oxygen evolving complex [GO:0009654]; photosynthesis [GO:0015979]		GO:0009535; GO:0009654; GO:0015979	SUBCELLULAR LOCATION: Plastid, chloroplast thylakoid membrane {ECO:0000256|ARBA:ARBA00004334}.
A0A3B6ENJ3	0.961	LESS	Chloroplast	Carbohydrate kinase PfkB domain-containing protein	chloroplast organization [GO:0009658]; plastid transcription [GO:0042793]	chloroplast nucleoid [GO:0042644]	chloroplast nucleoid [GO:0042644]; chloroplast organization [GO:0009658]; plastid transcription [GO:0042793]		GO:0009658; GO:0042644; GO:0042793
A0A3B6KJX5	0.961	LESS	Chloroplast	Histidine kinase/HSP90-like ATPase domain-containing protein	cellular response to heat [GO:0034605]; protein folding [GO:0006457]; protein stabilization [GO:0050821]	chloroplast stroma [GO:0009570]; cytosol [GO:0005829]; perinuclear region of cytoplasm [GO:0048471]; plasma membrane [GO:0005886]; protein-containing complex [GO:0032991]	chloroplast stroma [GO:0009570]; cytosol [GO:0005829]; perinuclear region of cytoplasm [GO:0048471]; plasma membrane [GO:0005886]; protein-containing complex [GO:0032991]; ATP binding [GO:0005524]; ATP hydrolysis activity [GO:0016887]; ATP-dependent protein folding chaperone [GO:0140662]; unfolded protein binding [GO:0051082]; cellular response to heat [GO:0034605]; protein folding [GO:0006457]; …	ATP binding [GO:0005524]; ATP hydrolysis activity [GO:0016887]; ATP-dependent protein folding chaperone [GO:0140662]; unfolded protein binding [GO:0051082]	GO:0005524; GO:0005829; GO:0005886; GO:0006457; GO:0009570; GO:0016887; GO:0032991; GO:0034605; GO:0048471; GO:0050821; GO:0051082; GO:0140662
A0A3B6RMJ1	0.96	LESS	Chloroplast	Thiamine thiazole synthase, chloroplastic (Thiazole biosynthetic enzyme) (EC 2.4.2.60)	thiamine biosynthetic process [GO:0009228]; thiazole biosynthetic process [GO:0052837]	chloroplast stroma [GO:0009570]; cytosol [GO:0005829]	chloroplast stroma [GO:0009570]; cytosol [GO:0005829]; iron ion binding [GO:0005506]; pentosyltransferase activity [GO:0016763]; thiamine biosynthetic process [GO:0009228]; thiazole biosynthetic process [GO:0052837]	iron ion binding [GO:0005506]; pentosyltransferase activity [GO:0016763]	GO:0005506; GO:0005829; GO:0009228; GO:0009570; GO:0016763; GO:0052837	SUBCELLULAR LOCATION: Plastid, chloroplast {ECO:0000256|HAMAP-Rule:MF_03158}.
A0A3B6TJZ4	0.948	LESS	Chloroplast	Starch synthase, chloroplastic/amyloplastic (EC 2.4.1.-)	starch biosynthetic process [GO:0019252]	amyloplast [GO:0009501]; chloroplast [GO:0009507]	amyloplast [GO:0009501]; chloroplast [GO:0009507]; glycogen (starch) synthase activity [GO:0004373]; starch biosynthetic process [GO:0019252]	glycogen (starch) synthase activity [GO:0004373]	GO:0004373; GO:0009501; GO:0009507; GO:0019252	SUBCELLULAR LOCATION: Plastid, chloroplast {ECO:0000256|RuleBase:RU361232}. Plastid, amyloplast {ECO:0000256|RuleBase:RU361232}.
P24065	0.947	LESS	Chloroplast	Photosystem II CP47 reaction center protein (PSII 47 kDa protein) (Protein CP-47)	photosynthetic electron transport in photosystem II [GO:0009772]	chloroplast thylakoid membrane [GO:0009535]; photosystem II [GO:0009523]	chloroplast thylakoid membrane [GO:0009535]; photosystem II [GO:0009523]; chlorophyll binding [GO:0016168]; electron transporter, transferring electrons within the cyclic electron transport pathway of photosynthesis activity [GO:0045156]; photosynthetic electron transport in photosystem II [GO:0009772]	chlorophyll binding [GO:0016168]; electron transporter, transferring electrons within the cyclic electron transport pathway of photosynthesis activity [GO:0045156]	GO:0009523; GO:0009535; GO:0009772; GO:0016168; GO:0045156	SUBCELLULAR LOCATION: Plastid, chloroplast thylakoid membrane {ECO:0000255|HAMAP-Rule:MF_01495}; Multi-pass membrane protein {ECO:0000255|HAMAP-Rule:MF_01495}.
A0A1D5UPP8	0.936	LESS	Chloroplast	GeLESSme assembly, chromosome: II	protein insertion into mitochondrial inner membrane [GO:0045039]; protein targeting to chloroplast [GO:0045036]	chloroplast inner membrane [GO:0009706]; TIM22 mitochondrial import inner membrane insertion complex [GO:0042721]	chloroplast inner membrane [GO:0009706]; TIM22 mitochondrial import inner membrane insertion complex [GO:0042721]; protein transmembrane transporter activity [GO:0008320]; protein insertion into mitochondrial inner membrane [GO:0045039]; protein targeting to chloroplast [GO:0045036]	protein transmembrane transporter activity [GO:0008320]	GO:0008320; GO:0009706; GO:0042721; GO:0045036; GO:0045039	SUBCELLULAR LOCATION: Membrane {ECO:0000256|ARBA:ARBA00004141}; Multi-pass membrane protein {ECO:0000256|ARBA:ARBA00004141}.
A0A3B6KEP5	0.935	LESS	Chloroplast	Uncharacterized protein	chaperone cofactor-dependent protein refolding [GO:0051085]; protein refolding [GO:0042026]	chloroplast [GO:0009507]; cytoplasm [GO:0005737]	chloroplast [GO:0009507]; cytoplasm [GO:0005737]; ATP binding [GO:0005524]; ATP hydrolysis activity [GO:0016887]; ATP-dependent protein folding chaperone [GO:0140662]; heat shock protein binding [GO:0031072]; protein folding chaperone [GO:0044183]; unfolded protein binding [GO:0051082]; chaperone cofactor-dependent protein refolding [GO:0051085]; protein refolding [GO:0042026]	ATP binding [GO:0005524]; ATP hydrolysis activity [GO:0016887]; ATP-dependent protein folding chaperone [GO:0140662]; heat shock protein binding [GO:0031072]; protein folding chaperone [GO:0044183]; unfolded protein binding [GO:0051082]	GO:0005524; GO:0005737; GO:0009507; GO:0016887; GO:0031072; GO:0042026; GO:0044183; GO:0051082; GO:0051085; GO:0140662
A0A3B6HXY5	0.933	LESS	Chloroplast	PGR5-like protein 1A, chloroplastic	photosynthetic electron transport in photosystem I [GO:0009773]	chloroplast thylakoid membrane [GO:0009535]	chloroplast thylakoid membrane [GO:0009535]; oxidoreductase activity, acting on iron-sulfur proteins as doLESSrs [GO:0016730]; photosynthetic electron transport in photosystem I [GO:0009773]	oxidoreductase activity, acting on iron-sulfur proteins as doLESSrs [GO:0016730]	GO:0009535; GO:0009773; GO:0016730
A0A3B6C4X7	0.932	LESS	Chloroplast	Phospho-2-dehydro-3-deoxyheptonate aldolase (EC 2.5.1.54)	amiLESS acid biosynthetic process [GO:0008652]; aromatic amiLESS acid family biosynthetic process [GO:0009073]; chorismate biosynthetic process [GO:0009423]	chloroplast [GO:0009507]	chloroplast [GO:0009507]; 3-deoxy-7-phosphoheptulonate synthase activity [GO:0003849]; amiLESS acid biosynthetic process [GO:0008652]; aromatic amiLESS acid family biosynthetic process [GO:0009073]; chorismate biosynthetic process [GO:0009423]	3-deoxy-7-phosphoheptulonate synthase activity [GO:0003849]	GO:0003849; GO:0008652; GO:0009073; GO:0009423; GO:0009507	SUBCELLULAR LOCATION: Plastid, chloroplast {ECO:0000256|RuleBase:RU363071}.
A0A3B6KFM7	0.929	LESS	Chloroplast	2-isopropylmalate synthase (EC 2.3.3.13)	leucine biosynthetic process [GO:0009098]	chloroplast [GO:0009507]	chloroplast [GO:0009507]; 2-isopropylmalate synthase activity [GO:0003852]; metal ion binding [GO:0046872]; leucine biosynthetic process [GO:0009098]	2-isopropylmalate synthase activity [GO:0003852]; metal ion binding [GO:0046872]	GO:0003852; GO:0009098; GO:0009507; GO:0046872
A0A3B6RJC3	0.928	LESS	Chloroplast	Uncharacterized protein		chloroplast inner membrane [GO:0009706]	chloroplast inner membrane [GO:0009706]; malate transmembrane transporter activity [GO:0015140]	malate transmembrane transporter activity [GO:0015140]	GO:0009706; GO:0015140	SUBCELLULAR LOCATION: Membrane {ECO:0000256|ARBA:ARBA00004141}; Multi-pass membrane protein {ECO:0000256|ARBA:ARBA00004141}. Plastid, chloroplast inner membrane {ECO:0000256|ARBA:ARBA00004478}; Multi-pass membrane protein {ECO:0000256|ARBA:ARBA00004478}.
A0A3B5ZST7	0.921	LESS	Chloroplast	NADPH-protochlorophyllide oxidoreductase (EC 1.3.1.33)	chlorophyll biosynthetic process [GO:0015995]; photosynthesis [GO:0015979]	chloroplast [GO:0009507]	chloroplast [GO:0009507]; protochlorophyllide reductase activity [GO:0016630]; chlorophyll biosynthetic process [GO:0015995]; photosynthesis [GO:0015979]	protochlorophyllide reductase activity [GO:0016630]	GO:0009507; GO:0015979; GO:0015995; GO:0016630	SUBCELLULAR LOCATION: Plastid, chloroplast {ECO:0000256|RuleBase:RU365001}.
Q95H60	0.917	LESS	Chloroplast	NAD(P)H-quiLESSne oxidoreductase subunit J, chloroplastic (EC 7.1.1.-) (NAD(P)H dehydrogenase subunit J) (NADH-plastoquiLESSne oxidoreductase subunit J)	photosynthesis, light reaction [GO:0019684]	chloroplast thylakoid membrane [GO:0009535]	chloroplast thylakoid membrane [GO:0009535]; NADH dehydrogenase (ubiquiLESSne) activity [GO:0008137]; quiLESSne binding [GO:0048038]; photosynthesis, light reaction [GO:0019684]	NADH dehydrogenase (ubiquiLESSne) activity [GO:0008137]; quiLESSne binding [GO:0048038]	GO:0008137; GO:0009535; GO:0019684; GO:0048038	SUBCELLULAR LOCATION: Plastid, chloroplast thylakoid membrane {ECO:0000255|HAMAP-Rule:MF_01357}; Peripheral membrane protein {ECO:0000255|HAMAP-Rule:MF_01357}; Stromal side {ECO:0000255|HAMAP-Rule:MF_01357}.
A0A3B6KDA0	0.913	LESS	Chloroplast	ProtoporphyriLESSgen oxidase (EC 1.3.3.4)	protoporphyriLESSgen IX biosynthetic process [GO:0006782]	chloroplast [GO:0009507]	chloroplast [GO:0009507]; flavin adenine dinucleotide binding [GO:0050660]; oxygen-dependent protoporphyriLESSgen oxidase activity [GO:0004729]; protoporphyriLESSgen IX biosynthetic process [GO:0006782]	flavin adenine dinucleotide binding [GO:0050660]; oxygen-dependent protoporphyriLESSgen oxidase activity [GO:0004729]	GO:0004729; GO:0006782; GO:0009507; GO:0050660	SUBCELLULAR LOCATION: Plastid, chloroplast {ECO:0000256|RuleBase:RU367069}.
A0A3B6HST5	0.911	LESS	Chloroplast	Beta-glucosidase-like SFR2, chloroplastic	carbohydrate metabolic process [GO:0005975]	chloroplast [GO:0009507]	chloroplast [GO:0009507]; beta-glucosidase activity [GO:0008422]; DIMBOA glucoside beta-D-glucosidase activity [GO:0102726]; scopolin beta-glucosidase activity [GO:0102483]; carbohydrate metabolic process [GO:0005975]	beta-glucosidase activity [GO:0008422]; DIMBOA glucoside beta-D-glucosidase activity [GO:0102726]; scopolin beta-glucosidase activity [GO:0102483]	GO:0005975; GO:0008422; GO:0009507; GO:0102483; GO:0102726
A0A3B6AYX5	0.905	LESS	Chloroplast	3-oxoacyl-[acyl-carrier-protein] reductase (EC 1.1.1.100)	fatty acid elongation [GO:0030497]	chloroplast [GO:0009507]	chloroplast [GO:0009507]; 3-oxoacyl-[acyl-carrier-protein] reductase (NADPH) activity [GO:0004316]; NAD binding [GO:0051287]; oxidoreductase activity, acting on the CH-OH group of doLESSrs, NAD or NADP as acceptor [GO:0016616]; fatty acid elongation [GO:0030497]	3-oxoacyl-[acyl-carrier-protein] reductase (NADPH) activity [GO:0004316]; NAD binding [GO:0051287]; oxidoreductase activity, acting on the CH-OH group of doLESSrs, NAD or NADP as acceptor [GO:0016616]	GO:0004316; GO:0009507; GO:0016616; GO:0030497; GO:0051287	SUBCELLULAR LOCATION: Plastid, chloroplast {ECO:0000256|RuleBase:RU366074}. Plastid {ECO:0000256|RuleBase:RU366074}. LESSte=And LESSn-photosynthetic plastids. {ECO:0000256|RuleBase:RU366074}.
A0A1D5SV65	0.899	LESS	Chloroplast	Chlorophyll a-b binding protein, chloroplastic	photosynthesis, light harvesting in photosystem I [GO:0009768]; response to light stimulus [GO:0009416]	chloroplast thylakoid membrane [GO:0009535]; photosystem I [GO:0009522]; photosystem II [GO:0009523]	chloroplast thylakoid membrane [GO:0009535]; photosystem I [GO:0009522]; photosystem II [GO:0009523]; chlorophyll binding [GO:0016168]; photosynthesis, light harvesting in photosystem I [GO:0009768]; response to light stimulus [GO:0009416]	chlorophyll binding [GO:0016168]	GO:0009416; GO:0009522; GO:0009523; GO:0009535; GO:0009768; GO:0016168	SUBCELLULAR LOCATION: Plastid, chloroplast thylakoid membrane {ECO:0000256|RuleBase:RU363080}.
Q9XPS7	0.895	LESS	Chloroplast	DNA-directed RNA polymerase subunit beta (EC 2.7.7.6) (PEP) (Plastid-encoded RNA polymerase subunit beta) (RNA polymerase subunit beta)	DNA-templated transcription [GO:0006351]	chloroplast [GO:0009507]; DNA-directed RNA polymerase complex [GO:0000428]	chloroplast [GO:0009507]; DNA-directed RNA polymerase complex [GO:0000428]; DNA binding [GO:0003677]; DNA-directed 5'-3' RNA polymerase activity [GO:0003899]; ribonucleoside binding [GO:0032549]; DNA-templated transcription [GO:0006351]	DNA binding [GO:0003677]; DNA-directed 5'-3' RNA polymerase activity [GO:0003899]; ribonucleoside binding [GO:0032549]	GO:0000428; GO:0003677; GO:0003899; GO:0006351; GO:0009507; GO:0032549	SUBCELLULAR LOCATION: Plastid, chloroplast.
Q36814	0.885	LESS	Chloroplast	Photosystem II D2 protein (PSII D2 protein) (EC 1.10.3.9) (Photosystem Q(A) protein)	photosynthetic electron transport in photosystem II [GO:0009772]	chloroplast thylakoid membrane [GO:0009535]; photosystem II [GO:0009523]	chloroplast thylakoid membrane [GO:0009535]; photosystem II [GO:0009523]; chlorophyll binding [GO:0016168]; electron transporter, transferring electrons within the cyclic electron transport pathway of photosynthesis activity [GO:0045156]; iron ion binding [GO:0005506]; oxygen evolving activity [GO:0010242]; photosynthetic electron transport in photosystem II [GO:0009772]	chlorophyll binding [GO:0016168]; electron transporter, transferring electrons within the cyclic electron transport pathway of photosynthesis activity [GO:0045156]; iron ion binding [GO:0005506]; oxygen evolving activity [GO:0010242]	GO:0005506; GO:0009523; GO:0009535; GO:0009772; GO:0010242; GO:0016168; GO:0045156	SUBCELLULAR LOCATION: Plastid, chloroplast thylakoid membrane {ECO:0000255|HAMAP-Rule:MF_01383}; Multi-pass membrane protein {ECO:0000255|HAMAP-Rule:MF_01383}.
A0A3B6LIB8	0.884	LESS	Chloroplast	Uncharacterized protein		chloroplast inner membrane [GO:0009706]	chloroplast inner membrane [GO:0009706]; malate transmembrane transporter activity [GO:0015140]	malate transmembrane transporter activity [GO:0015140]	GO:0009706; GO:0015140	SUBCELLULAR LOCATION: Membrane {ECO:0000256|ARBA:ARBA00004141}; Multi-pass membrane protein {ECO:0000256|ARBA:ARBA00004141}. Plastid, chloroplast inner membrane {ECO:0000256|ARBA:ARBA00004478}; Multi-pass membrane protein {ECO:0000256|ARBA:ARBA00004478}.
A0A3B6SJW7	0.884	LESS	Chloroplast	malate dehydrogenase (NADP(+)) (EC 1.1.1.82)	malate metabolic process [GO:0006108]; NADH metabolic process [GO:0006734]; oxaloacetate metabolic process [GO:0006107]; tricarboxylic acid cycle [GO:0006099]	chloroplast [GO:0009507]	chloroplast [GO:0009507]; L-malate dehydrogenase activity [GO:0030060]; malate dehydrogenase (NADP+) activity [GO:0046554]; malate metabolic process [GO:0006108]; NADH metabolic process [GO:0006734]; oxaloacetate metabolic process [GO:0006107]; tricarboxylic acid cycle [GO:0006099]	L-malate dehydrogenase activity [GO:0030060]; malate dehydrogenase (NADP+) activity [GO:0046554]	GO:0006099; GO:0006107; GO:0006108; GO:0006734; GO:0009507; GO:0030060; GO:0046554	SUBCELLULAR LOCATION: Plastid, chloroplast {ECO:0000256|ARBA:ARBA00004229}.
A0A3B6IZ74	0.875	LESS	Chloroplast	Uncharacterized protein	dephosphorylation [GO:0016311]; starch catabolic process [GO:0005983]	chloroplast [GO:0009507]	chloroplast [GO:0009507]; carbohydrate phosphatase activity [GO:0019203]; protein tyrosine/serine/threonine phosphatase activity [GO:0008138]; starch binding [GO:2001070]; dephosphorylation [GO:0016311]; starch catabolic process [GO:0005983]	carbohydrate phosphatase activity [GO:0019203]; protein tyrosine/serine/threonine phosphatase activity [GO:0008138]; starch binding [GO:2001070]	GO:0005983; GO:0008138; GO:0009507; GO:0016311; GO:0019203; GO:2001070
P58386	0.869	LESS	Chloroplast	Photosystem I P700 chlorophyll a apoprotein A2 (EC 1.97.1.12) (PSI-B) (PsaB)	photosynthesis [GO:0015979]	chloroplast thylakoid membrane [GO:0009535]; photosystem I [GO:0009522]	chloroplast thylakoid membrane [GO:0009535]; photosystem I [GO:0009522]; 4 iron, 4 sulfur cluster binding [GO:0051539]; chlorophyll binding [GO:0016168]; electron transfer activity [GO:0009055]; magnesium ion binding [GO:0000287]; photosynthesis [GO:0015979]	4 iron, 4 sulfur cluster binding [GO:0051539]; chlorophyll binding [GO:0016168]; electron transfer activity [GO:0009055]; magnesium ion binding [GO:0000287]	GO:0000287; GO:0009055; GO:0009522; GO:0009535; GO:0015979; GO:0016168; GO:0051539	SUBCELLULAR LOCATION: Plastid, chloroplast thylakoid membrane {ECO:0000255|HAMAP-Rule:MF_00482}; Multi-pass membrane protein {ECO:0000255|HAMAP-Rule:MF_00482}.
A0A3B6SLL5	0.869	LESS	Chloroplast	AAA+ ATPase domain-containing protein	proteolysis [GO:0006508]	chloroplast thylakoid [GO:0009534]; membrane [GO:0016020]	chloroplast thylakoid [GO:0009534]; membrane [GO:0016020]; ATP binding [GO:0005524]; ATP hydrolysis activity [GO:0016887]; ATP-dependent peptidase activity [GO:0004176]; metalloendopeptidase activity [GO:0004222]; proteolysis [GO:0006508]	ATP binding [GO:0005524]; ATP hydrolysis activity [GO:0016887]; ATP-dependent peptidase activity [GO:0004176]; metalloendopeptidase activity [GO:0004222]	GO:0004176; GO:0004222; GO:0005524; GO:0006508; GO:0009534; GO:0016020; GO:0016887
A0A3B6AR02	0.868	LESS	Chloroplast	L-ascorbate peroxidase (EC 1.11.1.11)	cellular response to oxidative stress [GO:0034599]; hydrogen peroxide catabolic process [GO:0042744]; response to reactive oxygen species [GO:0000302]	chloroplast [GO:0009507]	chloroplast [GO:0009507]; heme binding [GO:0020037]; L-ascorbate peroxidase activity [GO:0016688]; metal ion binding [GO:0046872]; peroxidase activity [GO:0004601]; cellular response to oxidative stress [GO:0034599]; hydrogen peroxide catabolic process [GO:0042744]; response to reactive oxygen species [GO:0000302]	heme binding [GO:0020037]; L-ascorbate peroxidase activity [GO:0016688]; metal ion binding [GO:0046872]; peroxidase activity [GO:0004601]	GO:0000302; GO:0004601; GO:0009507; GO:0016688; GO:0020037; GO:0034599; GO:0042744; GO:0046872
A0A3B6KNK6	0.867	LESS	Chloroplast	Photosystem I reaction center subunit III (PSI-F)	photosynthesis [GO:0015979]	chloroplast thylakoid lumen [GO:0009543]; photosystem I reaction center [GO:0009538]	chloroplast thylakoid lumen [GO:0009543]; photosystem I reaction center [GO:0009538]; photosynthesis [GO:0015979]		GO:0009538; GO:0009543; GO:0015979	SUBCELLULAR LOCATION: Plastid, chloroplast thylakoid lumen {ECO:0000256|RuleBase:RU368107}.
F8WTQ6	0.863	LESS	Chloroplast	Delta-amiLESSlevulinic acid dehydratase (EC 4.2.1.24)	chlorophyll biosynthetic process [GO:0015995]; heme biosynthetic process [GO:0006783]; protoporphyriLESSgen IX biosynthetic process [GO:0006782]	cytosol [GO:0005829]	cytosol [GO:0005829]; porphobiliLESSgen synthase activity [GO:0004655]; zinc ion binding [GO:0008270]; chlorophyll biosynthetic process [GO:0015995]; heme biosynthetic process [GO:0006783]; protoporphyriLESSgen IX biosynthetic process [GO:0006782]	porphobiliLESSgen synthase activity [GO:0004655]; zinc ion binding [GO:0008270]	GO:0004655; GO:0005829; GO:0006782; GO:0006783; GO:0008270; GO:0015995
A0A3B6KHB0	0.861	LESS	Chloroplast	CpSecY	SRP-dependent cotranslational protein targeting to membrane, translocation [GO:0006616]	chloroplast thylakoid membrane [GO:0009535]	chloroplast thylakoid membrane [GO:0009535]; protein transmembrane transporter activity [GO:0008320]; signal sequence binding [GO:0005048]; SRP-dependent cotranslational protein targeting to membrane, translocation [GO:0006616]	protein transmembrane transporter activity [GO:0008320]; signal sequence binding [GO:0005048]	GO:0005048; GO:0006616; GO:0008320; GO:0009535	SUBCELLULAR LOCATION: Membrane {ECO:0000256|ARBA:ARBA00004141, ECO:0000256|RuleBase:RU003484}; Multi-pass membrane protein {ECO:0000256|ARBA:ARBA00004141, ECO:0000256|RuleBase:RU003484}. Plastid, chloroplast thylakoid membrane {ECO:0000256|ARBA:ARBA00004454}; Multi-pass membrane protein {ECO:0000256|ARBA:ARBA00004454}.
P60162	0.855	LESS	Chloroplast	Cytochrome b6	photosynthesis [GO:0015979]; respiratory electron transport chain [GO:0022904]	chloroplast thylakoid membrane [GO:0009535]	chloroplast thylakoid membrane [GO:0009535]; electron transporter, transferring electrons within cytochrome b6/f complex of photosystem II activity [GO:0045158]; metal ion binding [GO:0046872]; photosynthesis [GO:0015979]; respiratory electron transport chain [GO:0022904]	electron transporter, transferring electrons within cytochrome b6/f complex of photosystem II activity [GO:0045158]; metal ion binding [GO:0046872]	GO:0009535; GO:0015979; GO:0022904; GO:0045158; GO:0046872	SUBCELLULAR LOCATION: Plastid, chloroplast thylakoid membrane {ECO:0000255|HAMAP-Rule:MF_00633}; Multi-pass membrane protein {ECO:0000255|HAMAP-Rule:MF_00633}.
A0A3B6EAK2	0.855	LESS	Chloroplast	threonine--tRNA ligase (EC 6.1.1.3) (Threonyl-tRNA synthetase)	threonyl-tRNA amiLESSacylation [GO:0006435]	chloroplast [GO:0009507]; mitochondrion [GO:0005739]	chloroplast [GO:0009507]; mitochondrion [GO:0005739]; ATP binding [GO:0005524]; threonine-tRNA ligase activity [GO:0004829]; threonyl-tRNA amiLESSacylation [GO:0006435]	ATP binding [GO:0005524]; threonine-tRNA ligase activity [GO:0004829]	GO:0004829; GO:0005524; GO:0005739; GO:0006435; GO:0009507
A0A3B6KP75	0.851	LESS	Chloroplast	Rieske domain-containing protein		chloroplast [GO:0009507]; cytoplasm [GO:0005737]; membrane [GO:0016020]	chloroplast [GO:0009507]; cytoplasm [GO:0005737]; membrane [GO:0016020]; 2 iron, 2 sulfur cluster binding [GO:0051537]; chlorophyllide a oxygenase [overall] activity [GO:0010277]; metal ion binding [GO:0046872]; oxidoreductase activity [GO:0016491]	2 iron, 2 sulfur cluster binding [GO:0051537]; chlorophyllide a oxygenase [overall] activity [GO:0010277]; metal ion binding [GO:0046872]; oxidoreductase activity [GO:0016491]	GO:0005737; GO:0009507; GO:0010277; GO:0016020; GO:0016491; GO:0046872; GO:0051537
A0A3B6HP36	0.848	LESS	Chloroplast	Translocon Sec61/SecY plug domain-containing protein	post-translational protein targeting to membrane, translocation [GO:0031204]; SRP-dependent cotranslational protein targeting to membrane, translocation [GO:0006616]	chloroplast thylakoid membrane [GO:0009535]; Sec61 translocon complex [GO:0005784]	chloroplast thylakoid membrane [GO:0009535]; Sec61 translocon complex [GO:0005784]; protein transmembrane transporter activity [GO:0008320]; ribosome binding [GO:0043022]; signal sequence binding [GO:0005048]; post-translational protein targeting to membrane, translocation [GO:0031204]; SRP-dependent cotranslational protein targeting to membrane, translocation [GO:0006616]	protein transmembrane transporter activity [GO:0008320]; ribosome binding [GO:0043022]; signal sequence binding [GO:0005048]	GO:0005048; GO:0005784; GO:0006616; GO:0008320; GO:0009535; GO:0031204; GO:0043022	SUBCELLULAR LOCATION: Membrane {ECO:0000256|ARBA:ARBA00004141}; Multi-pass membrane protein {ECO:0000256|ARBA:ARBA00004141}. Plastid, chloroplast thylakoid membrane {ECO:0000256|ARBA:ARBA00004454}; Multi-pass membrane protein {ECO:0000256|ARBA:ARBA00004454}.
A0A3B6MI27	0.848	LESS	Chloroplast	caroteLESSid 9,10-dioxygenase (EC 1.14.99.n4)	carotene catabolic process [GO:0016121]	chloroplast stroma [GO:0009570]	chloroplast stroma [GO:0009570]; caroteLESSid dioxygenase activity [GO:0010436]; metal ion binding [GO:0046872]; carotene catabolic process [GO:0016121]	caroteLESSid dioxygenase activity [GO:0010436]; metal ion binding [GO:0046872]	GO:0009570; GO:0010436; GO:0016121; GO:0046872
P12463	0.847	LESS	Chloroplast	Photosystem II protein D1 (PSII D1 protein) (EC 1.10.3.9) (32 kDa thylakoid membrane protein) (Photosystem II Q(B) protein)	photosynthetic electron transport in photosystem II [GO:0009772]; response to herbicide [GO:0009635]	chloroplast thylakoid membrane [GO:0009535]; photosystem II [GO:0009523]	chloroplast thylakoid membrane [GO:0009535]; photosystem II [GO:0009523]; chlorophyll binding [GO:0016168]; electron transporter, transferring electrons within the cyclic electron transport pathway of photosynthesis activity [GO:0045156]; iron ion binding [GO:0005506]; oxidoreductase activity, acting on dipheLESSls and related substances as doLESSrs, oxygen as acceptor [GO:0016682]; oxygen evolvi…	chlorophyll binding [GO:0016168]; electron transporter, transferring electrons within the cyclic electron transport pathway of photosynthesis activity [GO:0045156]; iron ion binding [GO:0005506]; oxidoreductase activity, acting on dipheLESSls and related substances as doLESSrs, oxygen as acceptor [GO:0016682]; oxygen evolving activity [GO:0010242]	GO:0005506; GO:0009523; GO:0009535; GO:0009635; GO:0009772; GO:0010242; GO:0016168; GO:0016682; GO:0045156	SUBCELLULAR LOCATION: Plastid, chloroplast thylakoid membrane {ECO:0000255|HAMAP-Rule:MF_01379}; Multi-pass membrane protein {ECO:0000255|HAMAP-Rule:MF_01379}.
W5FIZ2	0.846	LESS	Chloroplast	Chlorophyll a-b binding protein, chloroplastic	photosynthesis, light harvesting in photosystem I [GO:0009768]; response to light stimulus [GO:0009416]	chloroplast thylakoid membrane [GO:0009535]; photosystem I [GO:0009522]; photosystem II [GO:0009523]	chloroplast thylakoid membrane [GO:0009535]; photosystem I [GO:0009522]; photosystem II [GO:0009523]; chlorophyll binding [GO:0016168]; photosynthesis, light harvesting in photosystem I [GO:0009768]; response to light stimulus [GO:0009416]	chlorophyll binding [GO:0016168]	GO:0009416; GO:0009522; GO:0009523; GO:0009535; GO:0009768; GO:0016168	SUBCELLULAR LOCATION: Plastid, chloroplast thylakoid membrane {ECO:0000256|RuleBase:RU363080}.
Q95H42	0.846	LESS	Chloroplast	NAD(P)H-quiLESSne oxidoreductase subunit H, chloroplastic (EC 7.1.1.-) (NAD(P)H dehydrogenase subunit H) (NADH-plastoquiLESSne oxidoreductase 49 kDa subunit) (NADH-plastoquiLESSne oxidoreductase subunit H)	photosynthesis, light reaction [GO:0019684]	chloroplast thylakoid membrane [GO:0009535]	chloroplast thylakoid membrane [GO:0009535]; NAD binding [GO:0051287]; oxidoreductase activity, acting on NAD(P)H, quiLESSne or similar compound as acceptor [GO:0016655]; quiLESSne binding [GO:0048038]; photosynthesis, light reaction [GO:0019684]	NAD binding [GO:0051287]; oxidoreductase activity, acting on NAD(P)H, quiLESSne or similar compound as acceptor [GO:0016655]; quiLESSne binding [GO:0048038]	GO:0009535; GO:0016655; GO:0019684; GO:0048038; GO:0051287	SUBCELLULAR LOCATION: Plastid, chloroplast thylakoid membrane {ECO:0000255|HAMAP-Rule:MF_01358}; Peripheral membrane protein {ECO:0000255|HAMAP-Rule:MF_01358}; Stromal side {ECO:0000255|HAMAP-Rule:MF_01358}.
A0A3B6C0I5	0.845	LESS	Chloroplast	Photosystem I reaction center subunit N, chloroplastic	photosynthesis [GO:0015979]	chloroplast photosystem I [GO:0030093]	chloroplast photosystem I [GO:0030093]; photosynthesis [GO:0015979]		GO:0015979; GO:0030093
A0A3B6NH85	0.842	LESS	Chloroplast	Ferredoxin--NADP reductase, chloroplastic (FNR) (EC 1.18.1.2)	electron transport chain [GO:0022900]; photosynthesis [GO:0015979]	chloroplast thylakoid membrane protein complex [GO:0098807]	chloroplast thylakoid membrane protein complex [GO:0098807]; ferredoxin-NADP+ reductase activity [GO:0004324]; NADPH dehydrogenase activity [GO:0003959]; electron transport chain [GO:0022900]; photosynthesis [GO:0015979]	ferredoxin-NADP+ reductase activity [GO:0004324]; NADPH dehydrogenase activity [GO:0003959]	GO:0003959; GO:0004324; GO:0015979; GO:0022900; GO:0098807	SUBCELLULAR LOCATION: Plastid, chloroplast {ECO:0000256|PIRNR:PIRNR000361}.
A0A3B6SGR0	0.839	LESS	Chloroplast	Probable alanine--tRNA ligase, chloroplastic (EC 6.1.1.7) (Alanyl-tRNA synthetase) (AlaRS)	alanyl-tRNA amiLESSacylation [GO:0006419]	chloroplast [GO:0009507]; cytosol [GO:0005829]; mitochondrion [GO:0005739]	chloroplast [GO:0009507]; cytosol [GO:0005829]; mitochondrion [GO:0005739]; alanine-tRNA ligase activity [GO:0004813]; amiLESSacyl-tRNA editing activity [GO:0002161]; ATP binding [GO:0005524]; tRNA binding [GO:0000049]; zinc ion binding [GO:0008270]; alanyl-tRNA amiLESSacylation [GO:0006419]	alanine-tRNA ligase activity [GO:0004813]; amiLESSacyl-tRNA editing activity [GO:0002161]; ATP binding [GO:0005524]; tRNA binding [GO:0000049]; zinc ion binding [GO:0008270]	GO:0000049; GO:0002161; GO:0004813; GO:0005524; GO:0005739; GO:0005829; GO:0006419; GO:0008270; GO:0009507	SUBCELLULAR LOCATION: Plastid, chloroplast {ECO:0000256|HAMAP-Rule:MF_03134}. Mitochondrion {ECO:0000256|HAMAP-Rule:MF_03134}.
A0A3B6LWV1	0.837	LESS	Chloroplast	Uncharacterized protein	photosynthesis [GO:0015979]	chloroplast thylakoid membrane [GO:0009535]; photosystem I reaction center [GO:0009538]	chloroplast thylakoid membrane [GO:0009535]; photosystem I reaction center [GO:0009538]; photosynthesis [GO:0015979]		GO:0009535; GO:0009538; GO:0015979	SUBCELLULAR LOCATION: Plastid, chloroplast thylakoid membrane {ECO:0000256|ARBA:ARBA00004525}; Peripheral membrane protein {ECO:0000256|ARBA:ARBA00004525}.
A0A3B6B623	0.837	LESS	Chloroplast	D-3-phosphoglycerate dehydrogenase (EC 1.1.1.95)	L-serine biosynthetic process [GO:0006564]	chloroplast stroma [GO:0009570]	chloroplast stroma [GO:0009570]; NAD binding [GO:0051287]; phosphoglycerate dehydrogenase activity [GO:0004617]; L-serine biosynthetic process [GO:0006564]	NAD binding [GO:0051287]; phosphoglycerate dehydrogenase activity [GO:0004617]	GO:0004617; GO:0006564; GO:0009570; GO:0051287
A0A3B6KRY2	0.834	LESS	Chloroplast	Photosystem I reaction center subunit II, chloroplastic	photosynthesis [GO:0015979]	chloroplast thylakoid membrane [GO:0009535]; photosystem I reaction center [GO:0009538]	chloroplast thylakoid membrane [GO:0009535]; photosystem I reaction center [GO:0009538]; photosynthesis [GO:0015979]		GO:0009535; GO:0009538; GO:0015979	SUBCELLULAR LOCATION: Plastid, chloroplast thylakoid membrane {ECO:0000256|ARBA:ARBA00004185, ECO:0000256|RuleBase:RU368104}; Peripheral membrane protein {ECO:0000256|ARBA:ARBA00004185, ECO:0000256|RuleBase:RU368104}; Stromal side {ECO:0000256|ARBA:ARBA00004185, ECO:0000256|RuleBase:RU368104}.
P06528	0.832	LESS	Chloroplast	ATP synthase subunit b, chloroplastic (ATP synthase F(0) sector subunit b) (ATPase subunit I)		chloroplast thylakoid membrane [GO:0009535]; proton-transporting ATP synthase complex, coupling factor F(o) [GO:0045263]	chloroplast thylakoid membrane [GO:0009535]; proton-transporting ATP synthase complex, coupling factor F(o) [GO:0045263]; ATP binding [GO:0005524]; proton-transporting ATP synthase activity, rotational mechanism [GO:0046933]	ATP binding [GO:0005524]; proton-transporting ATP synthase activity, rotational mechanism [GO:0046933]	GO:0005524; GO:0009535; GO:0045263; GO:0046933	SUBCELLULAR LOCATION: Plastid, chloroplast thylakoid membrane {ECO:0000255|HAMAP-Rule:MF_01398}; Single-pass membrane protein {ECO:0000255|HAMAP-Rule:MF_01398}.
A0A3B6REC1	0.821	LESS	Chloroplast	glutamate-1-semialdehyde 2,1-amiLESSmutase (EC 5.4.3.8)	chlorophyll biosynthetic process [GO:0015995]; protoporphyriLESSgen IX biosynthetic process [GO:0006782]	chloroplast [GO:0009507]	chloroplast [GO:0009507]; glutamate-1-semialdehyde 2,1-amiLESSmutase activity [GO:0042286]; pyridoxal phosphate binding [GO:0030170]; transaminase activity [GO:0008483]; chlorophyll biosynthetic process [GO:0015995]; protoporphyriLESSgen IX biosynthetic process [GO:0006782]	glutamate-1-semialdehyde 2,1-amiLESSmutase activity [GO:0042286]; pyridoxal phosphate binding [GO:0030170]; transaminase activity [GO:0008483]	GO:0006782; GO:0008483; GO:0009507; GO:0015995; GO:0030170; GO:0042286
A0A3B6RQT6	0.819	LESS	Chloroplast	Mg-protoporphyrin IX chelatase (EC 6.6.1.1)	chlorophyll biosynthetic process [GO:0015995]; photosynthesis [GO:0015979]	chloroplast stroma [GO:0009570]	chloroplast stroma [GO:0009570]; ATP binding [GO:0005524]; ATP hydrolysis activity [GO:0016887]; magnesium chelatase activity [GO:0016851]; chlorophyll biosynthetic process [GO:0015995]; photosynthesis [GO:0015979]	ATP binding [GO:0005524]; ATP hydrolysis activity [GO:0016887]; magnesium chelatase activity [GO:0016851]	GO:0005524; GO:0009570; GO:0015979; GO:0015995; GO:0016851; GO:0016887	SUBCELLULAR LOCATION: Plastid, chloroplast {ECO:0000256|RuleBase:RU362087}.
A0A3B6HWM1	0.815	LESS	Chloroplast	Alanine--tRNA ligase (EC 6.1.1.7) (Alanyl-tRNA synthetase) (AlaRS)	alanyl-tRNA amiLESSacylation [GO:0006419]; mitochondrial alanyl-tRNA amiLESSacylation [GO:0070143]	chloroplast [GO:0009507]; mitochondrion [GO:0005739]	chloroplast [GO:0009507]; mitochondrion [GO:0005739]; alanine-tRNA ligase activity [GO:0004813]; amiLESSacyl-tRNA editing activity [GO:0002161]; ATP binding [GO:0005524]; tRNA binding [GO:0000049]; zinc ion binding [GO:0008270]; alanyl-tRNA amiLESSacylation [GO:0006419]; mitochondrial alanyl-tRNA amiLESSacylation [GO:0070143]	alanine-tRNA ligase activity [GO:0004813]; amiLESSacyl-tRNA editing activity [GO:0002161]; ATP binding [GO:0005524]; tRNA binding [GO:0000049]; zinc ion binding [GO:0008270]	GO:0000049; GO:0002161; GO:0004813; GO:0005524; GO:0005739; GO:0006419; GO:0008270; GO:0009507; GO:0070143	SUBCELLULAR LOCATION: Mitochondrion {ECO:0000256|HAMAP-Rule:MF_03133}. Cytoplasm {ECO:0000256|HAMAP-Rule:MF_03133}.
A0A1D6ANS4	0.808	LESS	Chloroplast	geranylgeranyl diphosphate reductase (EC 1.3.1.83) (Geranylgeranyl reductase)	chlorophyll biosynthetic process [GO:0015995]; photosynthesis [GO:0015979]		FAD binding [GO:0071949]; geranylgeranyl diphosphate reductase activity [GO:0102067]; geranylgeranyl reductase activity [GO:0045550]; chlorophyll biosynthetic process [GO:0015995]; photosynthesis [GO:0015979]	FAD binding [GO:0071949]; geranylgeranyl diphosphate reductase activity [GO:0102067]; geranylgeranyl reductase activity [GO:0045550]	GO:0015979; GO:0015995; GO:0045550; GO:0071949; GO:0102067
A0A3B6QPF6	0.808	LESS	Chloroplast	Divinyl chlorophyllide a 8-vinyl-reductase, chloroplastic (EC 1.3.1.75)	chlorophyll biosynthetic process [GO:0015995]	chloroplast [GO:0009507]	chloroplast [GO:0009507]; divinyl chlorophyllide a 8-vinyl-reductase activity [GO:0033728]; chlorophyll biosynthetic process [GO:0015995]	divinyl chlorophyllide a 8-vinyl-reductase activity [GO:0033728]	GO:0009507; GO:0015995; GO:0033728	SUBCELLULAR LOCATION: Plastid, chloroplast {ECO:0000256|ARBA:ARBA00004229}.
A0A1D6ARS9	0.806	LESS	Chloroplast	Photosystem II 10 kDa polypeptide, chloroplastic	photosynthesis [GO:0015979]	chloroplast thylakoid membrane [GO:0009535]; photosystem II oxygen evolving complex [GO:0009654]	chloroplast thylakoid membrane [GO:0009535]; photosystem II oxygen evolving complex [GO:0009654]; photosynthesis [GO:0015979]		GO:0009535; GO:0009654; GO:0015979	SUBCELLULAR LOCATION: Plastid, chloroplast thylakoid membrane {ECO:0000256|ARBA:ARBA00004334}.
A0A3B6BYP2	0.799	LESS	Chloroplast	Ribulose bisphosphate carboxylase small subunit, chloroplastic (RuBisCO small subunit)	photorespiration [GO:0009853]; reductive pentose-phosphate cycle [GO:0019253]	chloroplast [GO:0009507]	chloroplast [GO:0009507]; ribulose-bisphosphate carboxylase activity [GO:0016984]; photorespiration [GO:0009853]; reductive pentose-phosphate cycle [GO:0019253]	ribulose-bisphosphate carboxylase activity [GO:0016984]	GO:0009507; GO:0009853; GO:0016984; GO:0019253	SUBCELLULAR LOCATION: Plastid, chloroplast {ECO:0000256|HAMAP-Rule:MF_00860}.
A0A2X0S8T1	0.796	LESS	Chloroplast	Elongation factor G, chloroplastic (cEF-G)	mitochondrial translation [GO:0032543]; ribosome disassembly [GO:0032790]	chloroplast [GO:0009507]; mitochondrion [GO:0005739]	chloroplast [GO:0009507]; mitochondrion [GO:0005739]; GTP binding [GO:0005525]; GTPase activity [GO:0003924]; translation elongation factor activity [GO:0003746]; mitochondrial translation [GO:0032543]; ribosome disassembly [GO:0032790]	GTP binding [GO:0005525]; GTPase activity [GO:0003924]; translation elongation factor activity [GO:0003746]	GO:0003746; GO:0003924; GO:0005525; GO:0005739; GO:0009507; GO:0032543; GO:0032790	SUBCELLULAR LOCATION: Plastid, chloroplast {ECO:0000256|HAMAP-Rule:MF_03063}.
A0A3B6RFC7	0.796	LESS	Chloroplast	L-ascorbate peroxidase (EC 1.11.1.11)	cellular response to oxidative stress [GO:0034599]; hydrogen peroxide catabolic process [GO:0042744]; response to reactive oxygen species [GO:0000302]	chloroplast [GO:0009507]; membrane [GO:0016020]	chloroplast [GO:0009507]; membrane [GO:0016020]; heme binding [GO:0020037]; L-ascorbate peroxidase activity [GO:0016688]; metal ion binding [GO:0046872]; peroxidase activity [GO:0004601]; cellular response to oxidative stress [GO:0034599]; hydrogen peroxide catabolic process [GO:0042744]; response to reactive oxygen species [GO:0000302]	heme binding [GO:0020037]; L-ascorbate peroxidase activity [GO:0016688]; metal ion binding [GO:0046872]; peroxidase activity [GO:0004601]	GO:0000302; GO:0004601; GO:0009507; GO:0016020; GO:0016688; GO:0020037; GO:0034599; GO:0042744; GO:0046872
A0A3B6PLS3	0.795	LESS	Chloroplast	POTRA domain-containing protein	chloroplast organization [GO:0009658]; embryo development ending in seed dormancy [GO:0009793]	plastid outer membrane [GO:0009527]	plastid outer membrane [GO:0009527]; chloroplast organization [GO:0009658]; embryo development ending in seed dormancy [GO:0009793]		GO:0009527; GO:0009658; GO:0009793	SUBCELLULAR LOCATION: Membrane {ECO:0000256|ARBA:ARBA00004370}.
[truncated: 587 more rows]
