# Supplementary material for: A wheat MYB transcription factor activates defense by repressing TaSIZ1 in response to branched-chain amino acid accumulation
Source: Plant Cell. 2026 May 6;38(5):koag135. doi: 10.1093/plcell/koag135 (PMC13196585; doi:10.1093/plcell/koag135)
Supplement: koag135_Supplementary_Data [file koag135_supplementary_data.zip › Supplemental Data Set S3.xlsx]

## Sheet: Data Set S3
Supplemental Data Set S3: Potential DNA binding motifs identified in the TaSIZ1 promoter region. A total of 498 potential binding motifs were identified in the TaSIZ1 promoter through searches against the Arabidopsis motif database.
Query seqeunce	Target ID	Optimal offset	p-value	E-value	q-value	Overlap	Query_consensus	Target_consensus	Orientation
TWGGCNRTGGVBCSVTADTVKANAHTNADDNNNAHTATDNTTYHTTATTT	TCP_tnt.TCP1_col_a_m1	-5	7.27e-05	0.0633933	0.12679	30	TTGGCAGTGGCCCCCTAGTGTAAAATTAGGGGTAATATGGTTTATTATTT	AGTGGGCCCCACCTCCTCTCTTGGGCCTAT	+
GGCARGSBSCASGCCGVCGHCCACCC	AP2EREBP_tnt.DREB26_col_a_m1	-8	0.00027	0.232407	0.32277	18	GGCAAGGCCCAGGCCGGCGCCCACCC	CCACCACCACCTCCACCGAC	+
GGCARGSBSCASGCCGVCGHCCACCC	AP2EREBP_tnt.At4g28140_col_a_m1	-8	0.0006	0.527426	0.32277	18	GGCAAGGCCCAGGCCGGCGCCCACCC	CCACCACCGCCTCCACCGCC	-
GGCARGSBSCASGCCGVCGHCCACCC	MYB_tnt.MYB55_col_m1	-14	0.00062	0.543905	0.32277	12	GGCAAGGCCCAGGCCGGCGCCCACCC	CCTCAACCACCACC	+
GGCARGSBSCASGCCGVCGHCCACCC	MYB_tnt.ATY13_colamp_a_m1	-14	0.00164	1.43019	0.32277	12	GGCAAGGCCCAGGCCGGCGCCCACCC	CAACTACCAACCACC	+
GGCARGSBSCASGCCGVCGHCCACCC	AP2EREBP_tnt.At1g75490_col_a_m1	-14	0.00184	1.60214	0.32277	12	GGCAAGGCCCAGGCCGGCGCCCACCC	CCACCTCCACCGCCA	+
GGCARGSBSCASGCCGVCGHCCACCC	AP2EREBP_tnt.ERF105_colamp_a_m1	-2	0.00184	1.60719	0.32277	24	GGCAAGGCCCAGGCCGGCGCCCACCC	CCGCCGCCGCCGCCGCCGCCGCCG	+
GGCARGSBSCASGCCGVCGHCCACCC	AP2EREBP_tnt.AT1G44830_col_a_m1	-14	0.00218	1.8972	0.32277	12	GGCAAGGCCCAGGCCGGCGCCCACCC	CCACCTCCACCGCCA	+
GGCARGSBSCASGCCGVCGHCCACCC	AP2EREBP_tnt.PUCHI_colamp_a_m1	-1	0.00245	2.1384	0.32277	25	GGCAAGGCCCAGGCCGGCGCCCACCC	CCTCCGCCGCCGCCGCCACCGCCGC	-
GGCARGSBSCASGCCGVCGHCCACCC	MYB_tnt.MYB63_col_a_m1	-8	0.00266	2.3214	0.32277	18	GGCAAGGCCCAGGCCGGCGCCCACCC	CAACTACTCCACCAACCCCCA	+
GGCARGSBSCASGCCGVCGHCCACCC	AP2EREBP_tnt.RAP211_colamp_a_m1	-7	0.00272	2.37127	0.32277	15	GGCAAGGCCCAGGCCGGCGCCCACCC	TTTTGGCCGGCTATT	+
GGCARGSBSCASGCCGVCGHCCACCC	MYB_tnt.ATY19_col_a_m1	-9	0.00296	2.57883	0.32277	17	GGCAAGGCCCAGGCCGGCGCCCACCC	CTCCAAAATCTCCACCAACCA	+
GGCARGSBSCASGCCGVCGHCCACCC	MYB_tnt.ATY13_col_a_m1	-14	0.00304	2.64843	0.32277	12	GGCAAGGCCCAGGCCGGCGCCCACCC	CAACTACCAACTACC	+
GGCARGSBSCASGCCGVCGHCCACCC	AP2EREBP_tnt.LEP_col_a_m1	-6	0.00328	2.86301	0.32277	20	GGCAAGGCCCAGGCCGGCGCCCACCC	TCCGCCGCCGCCACCGCCGCC	+
GGCARGSBSCASGCCGVCGHCCACCC	AP2EREBP_tnt.CEJ1_col_a_m1	-14	0.00339	2.95608	0.32277	12	GGCAAGGCCCAGGCCGGCGCCCACCC	CCACCTCCACCGACA	+
GGCARGSBSCASGCCGVCGHCCACCC	AP2EREBP_tnt.AT1G12630_col_a_m1	-5	0.00364	3.17652	0.32277	21	GGCAAGGCCCAGGCCGGCGCCCACCC	CGCCGCCGCCTTCGCCGACAA	+
GGCARGSBSCASGCCGVCGHCCACCC	HMG_tnt.3XHMGBOX1_col_a_m1	-6	0.00364	3.17652	0.32277	20	GGCAAGGCCCAGGCCGGCGCCCACCC	CTCCGCCGCCTCCTCCGCCGT	-
GGCARGSBSCASGCCGVCGHCCACCC	AP2EREBP_tnt.ERF5_colamp_a_m1	-7	0.00364	3.17652	0.32277	19	GGCAAGGCCCAGGCCGGCGCCCACCC	CCGCCGCCGCCGCCGCCGCCG	+
GGCARGSBSCASGCCGVCGHCCACCC	FAR1_tnt.FAR1_colamp_a_m1	-9	0.00364	3.17652	0.32277	17	GGCAAGGCCCAGGCCGGCGCCCACCC	GCGCGTGAATTTCACGCGCCT	-
GGCARGSBSCASGCCGVCGHCCACCC	AP2EREBP_tnt.ERF9_col_a_m1	-7	0.00384	3.34514	0.32277	19	GGCAAGGCCCAGGCCGGCGCCCACCC	CCGCCGCCGCCACCGCCGCCG	-
GGCARGSBSCASGCCGVCGHCCACCC	mTERF_tnt.AT5G23930_col_a_m1	-6	0.00387	3.37396	0.32277	20	GGCAAGGCCCAGGCCGGCGCCCACCC	CGCCGCCGCCGCCGCCGCCG	+
GGCARGSBSCASGCCGVCGHCCACCC	AP2EREBP_tnt.DEAR2_col_a_m1	-14	0.00422	3.67565	0.32502	12	GGCAAGGCCCAGGCCGGCGCCCACCC	CCACCGCCACCGACA	+
GGCARGSBSCASGCCGVCGHCCACCC	AP2EREBP_tnt.AT3G57600_col_a_m1	-17	0.00429	3.73712	0.32502	9	GGCAAGGCCCAGGCCGGCGCCCACCC	CCGCCACCGCC	+
GGCARGSBSCASGCCGVCGHCCACCC	MYB_tnt.MYB30_colamp_a_m1	-14	0.00496	4.32094	0.34746	12	GGCAAGGCCCAGGCCGGCGCCCACCC	CAACTCCCAACTACC	+
GGCARGSBSCASGCCGVCGHCCACCC	AP2EREBP_tnt.CRF4_col_a_m1	-7	0.00549	4.78401	0.34746	19	GGCAAGGCCCAGGCCGGCGCCCACCC	CCTCCGCCGCCGCCGCCGCCG	+
GGCARGSBSCASGCCGVCGHCCACCC	TCP_tnt.TCP16_colamp_a_m1	-15	0.00551	4.80396	0.34746	11	GGCAAGGCCCAGGCCGGCGCCCACCC	TGGGTCCACCA	+
GGCARGSBSCASGCCGVCGHCCACCC	AP2EREBP_tnt.At4g28140_colamp_a_m1	-14	0.00551	4.80905	0.34746	12	GGCAAGGCCCAGGCCGGCGCCCACCC	CCGCCTCCACCGACC	-
GGCARGSBSCASGCCGVCGHCCACCC	AP2EREBP_tnt.At5g65130_colamp_a_m1	-7	0.00589	5.13458	0.34746	19	GGCAAGGCCCAGGCCGGCGCCCACCC	CCACCACCTCCACCGACAA	+
GGCARGSBSCASGCCGVCGHCCACCC	AP2EREBP_tnt.RAP211_col_a_m1	-11	0.00613	5.34887	0.34746	15	GGCAAGGCCCAGGCCGGCGCCCACCC	CGCCGGCGGCGGCGG	-
GGCARGSBSCASGCCGVCGHCCACCC	AP2EREBP_tnt.ERF2_colamp_a_m1	-8	0.00638	5.56381	0.34746	18	GGCAAGGCCCAGGCCGGCGCCCACCC	CCGCCGCCGCCTCCGCCGCCA	+
GGCARGSBSCASGCCGVCGHCCACCC	AP2EREBP_tnt.AT1G71450_col_a_m1	-8	0.00713	6.2208	0.34746	18	GGCAAGGCCCAGGCCGGCGCCCACCC	CACCGCCGCCGCCACCGCCA	+
GGCARGSBSCASGCCGVCGHCCACCC	AP2EREBP_tnt.At5g65130_col_a_m1	-14	0.00719	6.26685	0.34746	12	GGCAAGGCCCAGGCCGGCGCCCACCC	CCACCGCCGCCGCCA	+
GGCARGSBSCASGCCGVCGHCCACCC	AP2EREBP_tnt.ERF104_col_a_m1	-2	0.00758	6.60948	0.34746	19	GGCAAGGCCCAGGCCGGCGCCCACCC	CGCCGCCGCCGCCGCCGCC	+
GGCARGSBSCASGCCGVCGHCCACCC	TCP_tnt.TCP1_col_a_m1	5	0.00793	6.91588	0.34746	25	GGCAAGGCCCAGGCCGGCGCCCACCC	ATAGGCCCAAGAGAGGAGGTGGGGCCCACA	-
GGCARGSBSCASGCCGVCGHCCACCC	AP2EREBP_tnt.ERF10_col_a_m1	0	0.00859	7.49395	0.34746	21	GGCAAGGCCCAGGCCGGCGCCCACCC	TCCGCCGCCTCCGCCGCCGCC	+
GGCARGSBSCASGCCGVCGHCCACCC	AP2EREBP_tnt.ERF2_col_a_m1	-1	0.00859	7.49395	0.34746	21	GGCAAGGCCCAGGCCGGCGCCCACCC	CCGCCGCCTCCGCCGCCGCCA	+
GGCARGSBSCASGCCGVCGHCCACCC	AP2EREBP_tnt.SHN3_col_a_m1	-7	0.00859	7.49395	0.34746	19	GGCAAGGCCCAGGCCGGCGCCCACCC	TCCGCCGCCGCCGCCGCCGCC	+
GGCARGSBSCASGCCGVCGHCCACCC	AP2EREBP_tnt.ERF73_colamp_a_m1	-11	0.00859	7.49395	0.34746	15	GGCAAGGCCCAGGCCGGCGCCCACCC	CGCCGCCGCCGCCGCCGCCAC	-
GGCARGSBSCASGCCGVCGHCCACCC	AP2EREBP_tnt.ERF48_col_a_m1	-7	0.00903	7.87103	0.34746	19	GGCAAGGCCCAGGCCGGCGCCCACCC	TCCACCGCCACCACCACCGCC	-
GGCARGSBSCASGCCGVCGHCCACCC	AP2EREBP_tnt.ERF7_col_a_m1	-8	0.00948	8.26579	0.34746	18	GGCAAGGCCCAGGCCGGCGCCCACCC	CCACCGCCTCCGCCGCCGCCA	+
GGCARGSBSCASGCCGVCGHCCACCC	AP2EREBP_tnt.At1g19210_col_a_m1	-10	0.00966	8.41959	0.34746	14	GGCAAGGCCCAGGCCGGCGCCCACCC	CCTCCACCGTCCAT	-
GGCARGSBSCASGCCGVCGHCCACCC	AP2EREBP_tnt.ERF38_col_a_m1	-14	0.00982	8.56587	0.34746	12	GGCAAGGCCCAGGCCGGCGCCCACCC	CCACCTCCACCGACA	-
GGCARGSBSCASGCCGVCGHCCACCC	AP2EREBP_tnt.RAP212_col_a_m1	-7	0.00995	8.67901	0.34746	19	GGCAAGGCCCAGGCCGGCGCCCACCC	CCTCCGCCGCCATTTCCGCCG	-
GGCARGSBSCASGCCGVCGHCCACCC	bHLH_tnt.bHLH104_col_b_m1	-11	0.01009	8.7978	0.34746	15	GGCAAGGCCCAGGCCGGCGCCCACCC	GCCCGGGGCTGCCACGTGTC	-
GGCARGSBSCASGCCGVCGHCCACCC	AP2EREBP_tnt.At4g16750_col_a_m1	-11	0.01034	9.0189	0.34746	15	GGCAAGGCCCAGGCCGGCGCCCACCC	CACCGCCACCGACAC	+
GGCARGSBSCASGCCGVCGHCCACCC	AP2EREBP_tnt.ERF104_colamp_a_m1	-7	0.01034	9.0189	0.34746	15	GGCAAGGCCCAGGCCGGCGCCCACCC	CCGCCGCCGCCGCCA	-
GGCARGSBSCASGCCGVCGHCCACCC	LOBAS2_tnt.AS2_col_a_m1	-7	0.01045	9.11146	0.34746	19	GGCAAGGCCCAGGCCGGCGCCCACCC	TCTCCGCCGCCTTCTCCGCCG	+
GGCARGSBSCASGCCGVCGHCCACCC	MYB_tnt.MYB96_colamp_a_m1	-12	0.01045	9.11146	0.34746	14	GGCAAGGCCCAGGCCGGCGCCCACCC	TACACCTACCAACCACCTTCT	+
GGCARGSBSCASGCCGVCGHCCACCC	AP2EREBP_tnt.DEAR5_col_a_m1	-12	0.01073	9.35221	0.34746	14	GGCAAGGCCCAGGCCGGCGCCCACCC	CTTCATCACCACCGACAAT	+
GGCARGSBSCASGCCGVCGHCCACCC	MYB_tnt.MYB96_col_b_m1	-14	0.01074	9.36462	0.34746	12	GGCAAGGCCCAGGCCGGCGCCCACCC	CAACTACCAACTACCTTA	-
GGCARGSBSCASGCCGVCGHCCACCC	HMG_tnt.3XHMGBOX1_colamp_a_m1	-10	0.01089	9.49439	0.34746	15	GGCAAGGCCCAGGCCGGCGCCCACCC	ACCACCACCACCACC	+
GGCARGSBSCASGCCGVCGHCCACCC	MYB_tnt.MYB51_col_a_m1	-9	0.01097	9.56399	0.34746	17	GGCAAGGCCCAGGCCGGCGCCCACCC	TTTCAAAATTTTCACCTACCT	+
GGCARGSBSCASGCCGVCGHCCACCC	MYB_tnt.MYB55_colamp_a_m1	-11	0.01146	9.99335	0.34746	15	GGCAAGGCCCAGGCCGGCGCCCACCC	TAACTCCACCAACCA	-
GGCARGSBSCASGCCGVCGHCCACCC	AP2EREBP_tnt.ESE1_colamp_a_m1	-7	0.01168	10.1832	0.34746	19	GGCAAGGCCCAGGCCGGCGCCCACCC	CCGCCGCCGCCGCCGCCGCC	-
GGCARGSBSCASGCCGVCGHCCACCC	AP2EREBP_tnt.At1g75490_colamp_a_m1	-15	0.01206	10.5169	0.34746	11	GGCAAGGCCCAGGCCGGCGCCCACCC	CACCTCCACCGCCAC	+
GGCARGSBSCASGCCGVCGHCCACCC	AP2EREBP_tnt.DREB2_col_a_m1	-14	0.01329	11.5923	0.36966	12	GGCAAGGCCCAGGCCGGCGCCCACCC	CCACCTCCACCGACATAACCA	-
GGCARGSBSCASGCCGVCGHCCACCC	AP2EREBP_tnt.At4g16750_colamp_a_m1	-14	0.01421	12.3933	0.38755	12	GGCAAGGCCCAGGCCGGCGCCCACCC	TCATTTCCACCGACACT	-
GGCARGSBSCASGCCGVCGHCCACCC	Orphan_tnt.AT1G24250_col_a_m1	-11	0.0144	12.5582	0.38755	15	GGCAAGGCCCAGGCCGGCGCCCACCC	TCCCAACTACCAACTACC	+
GGCARGSBSCASGCCGVCGHCCACCC	AP2EREBP_tnt.AT1G01250_colamp_a_m1	-14	0.01553	13.5445	0.41093	12	GGCAAGGCCCAGGCCGGCGCCCACCC	TCACCTCCACCGACA	-
GGCARGSBSCASGCCGVCGHCCACCC	AP2EREBP_tnt.At1g36060_col_a_m1	-10	0.01627	14.1893	0.41093	14	GGCAAGGCCCAGGCCGGCGCCCACCC	CCTCCACCGACCAT	-
GGCARGSBSCASGCCGVCGHCCACCC	AP2EREBP_tnt.ERF11_colamp_a_m1	-4	0.01713	14.9378	0.41093	20	GGCAAGGCCCAGGCCGGCGCCCACCC	CCTCCGCCGCCGCCATTTCC	-
GGCARGSBSCASGCCGVCGHCCACCC	AP2EREBP_tnt.ERF1_col_a_m1	-4	0.01747	15.2302	0.41093	22	GGCAAGGCCCAGGCCGGCGCCCACCC	CCGCCTCCGCCGCCACCACCGCCGCCGC	+
GGCARGSBSCASGCCGVCGHCCACCC	AP2EREBP_tnt.ERF6_col_m1	-4	0.01766	15.3968	0.41093	21	GGCAAGGCCCAGGCCGGCGCCCACCC	CCGCCGCCGCCGCCGCCACCG	+
GGCARGSBSCASGCCGVCGHCCACCC	AP2EREBP_tnt.ERF3_colamp_a_m1	-11	0.01796	15.6596	0.41093	15	GGCAAGGCCCAGGCCGGCGCCCACCC	CGCCGCCGCCGCCGCCGCCA	-
GGCARGSBSCASGCCGVCGHCCACCC	C3H_tnt.At1g70910_col_a_m1	-19	0.01798	15.6797	0.41093	7	GGCAAGGCCCAGGCCGGCGCCCACCC	ATCACCA	+
GGCARGSBSCASGCCGVCGHCCACCC	AP2EREBP_tnt.ESE1_col_a_m1	-7	0.01805	15.7366	0.41093	15	GGCAAGGCCCAGGCCGGCGCCCACCC	CCGCCGCCGCCGCCG	-
GGCARGSBSCASGCCGVCGHCCACCC	C2H2_tnt.AT4G26030_col_a_m1	-8	0.01823	15.8937	0.41093	18	GGCAAGGCCCAGGCCGGCGCCCACCC	CAATAATTTCACCAACCAT	+
GGCARGSBSCASGCCGVCGHCCACCC	AP2EREBP_tnt.DDF1_col_a_m1	-8	0.01896	16.5373	0.41093	15	GGCAAGGCCCAGGCCGGCGCCCACCC	TGATGTCGGCGACGA	+
GGCARGSBSCASGCCGVCGHCCACCC	AP2EREBP_tnt.ERF8_col_a_m1	-6	0.01896	16.5373	0.41093	15	GGCAAGGCCCAGGCCGGCGCCCACCC	TCCTCCGCCGCCGCC	+
GGCARGSBSCASGCCGVCGHCCACCC	AP2EREBP_tnt.CRF4_colamp_a_m1	-7	0.01896	16.5373	0.41093	15	GGCAAGGCCCAGGCCGGCGCCCACCC	CCGCCGCCGCCGCCA	-
GGCARGSBSCASGCCGVCGHCCACCC	MYB_tnt.MYB30_col_a_m1	-13	0.01896	16.5373	0.41093	13	GGCAAGGCCCAGGCCGGCGCCCACCC	TTCCCAACCACCAAC	+
GGCARGSBSCASGCCGVCGHCCACCC	AP2EREBP_tnt.DEAR2_colamp_a_m1	-15	0.01896	16.5373	0.41093	11	GGCAAGGCCCAGGCCGGCGCCCACCC	CACCGCCACCGACAT	-
GGCARGSBSCASGCCGVCGHCCACCC	LOBAS2_tnt.LOB_col_a_m1	-9	0.01938	16.9033	0.41464	17	GGCAAGGCCCAGGCCGGCGCCCACCC	TCCGCCGCCGCCTCCGCCGCC	+
GGCARGSBSCASGCCGVCGHCCACCC	MYBrelated_tnt.AT1G18960_col_a_m1	-8	0.01995	17.3959	0.41673	18	GGCAAGGCCCAGGCCGGCGCCCACCC	CAACATCATCAACAACATCACC	+
GGCARGSBSCASGCCGVCGHCCACCC	AP2EREBP_tnt.DDF1_colamp_a_m1	-13	0.02	17.4418	0.41673	13	GGCAAGGCCCAGGCCGGCGCCCACCC	TCTTCGCCGACAT	+
GGCARGSBSCASGCCGVCGHCCACCC	AP2EREBP_tnt.ERF7_colamp_a_m1	1	0.02031	17.7067	0.41673	20	GGCAAGGCCCAGGCCGGCGCCCACCC	CTCCGCCACCTCCGCCGCCAT	-
GGCARGSBSCASGCCGVCGHCCACCC	AP2EREBP_tnt.ERF4_colamp_a_m1	-4	0.02067	18.0241	0.41673	20	GGCAAGGCCCAGGCCGGCGCCCACCC	CCACCTCCGCCGCCATTTCC	-
GGCARGSBSCASGCCGVCGHCCACCC	MYB_tnt.MYB61_col_a_m1	-15	0.02093	18.2538	0.41673	11	GGCAAGGCCCAGGCCGGCGCCCACCC	TCCACCTACCACCAC	+
GGCARGSBSCASGCCGVCGHCCACCC	AP2EREBP_tnt.At1g36060_colamp_a_m1	-10	0.02098	18.2955	0.41673	14	GGCAAGGCCCAGGCCGGCGCCCACCC	CCTCCACCGACCAT	+
GGCARGSBSCASGCCGVCGHCCACCC	TCP_tnt.TCP20_col_a_m1	-3	0.02127	18.5454	0.41745	21	GGCAAGGCCCAGGCCGGCGCCCACCC	AAAAAAGCATGTGGGACCCAC	+
GGCARGSBSCASGCCGVCGHCCACCC	AP2EREBP_tnt.ESE3_col_a_m1	-6	0.022	19.1842	0.4219	19	GGCAAGGCCCAGGCCGGCGCCCACCC	TCCTCCGCCGCCACCTCCG	-
GGCARGSBSCASGCCGVCGHCCACCC	AP2EREBP_tnt.ABR1_col_a_m1	-8	0.022	19.1842	0.4219	18	GGCAAGGCCCAGGCCGGCGCCCACCC	CGCCGCCGCCATTTCCGCC	-
GGCARGSBSCASGCCGVCGHCCACCC	AP2EREBP_tnt.ERF5_col_a_m1	-7	0.02309	20.1343	0.42424	15	GGCAAGGCCCAGGCCGGCGCCCACCC	CCACCGCCGCCGCCA	+
GGCARGSBSCASGCCGVCGHCCACCC	TCP_tnt.At1g69690_colamp_a_m1	-13	0.02339	20.399	0.42424	13	GGCAAGGCCCAGGCCGGCGCCCACCC	GTGGGGCCCACCA	-
GGCARGSBSCASGCCGVCGHCCACCC	MYB_tnt.MYB61_colamp_a_m1	-14	0.02339	20.399	0.42424	12	GGCAAGGCCCAGGCCGGCGCCCACCC	CTCCACCTACCAT	+
GGCARGSBSCASGCCGVCGHCCACCC	AP2EREBP_tnt.RAP21_col_a_m1	-17	0.02339	20.399	0.42424	9	GGCAAGGCCCAGGCCGGCGCCCACCC	CCACCACCGACAC	-
GGCARGSBSCASGCCGVCGHCCACCC	AP2EREBP_tnt.At1g19210_colamp_a_m1	-8	0.02424	21.1404	0.42971	15	GGCAAGGCCCAGGCCGGCGCCCACCC	CATCTCCACCGTCCA	+
GGCARGSBSCASGCCGVCGHCCACCC	AP2EREBP_tnt.ERF73_col_a_m1	-4	0.02441	21.2868	0.42971	21	GGCAAGGCCCAGGCCGGCGCCCACCC	CCACCGCCGCCGCCATTTCCG	+
GGCARGSBSCASGCCGVCGHCCACCC	TCP_tnt.TCP20_colamp_a_m1	-13	0.02447	21.3356	0.42971	12	GGCAAGGCCCAGGCCGGCGCCCACCC	GTGGGGCCCACC	+
GGCARGSBSCASGCCGVCGHCCACCC	MYB_tnt.MYB92_colamp_a_m1	-12	0.02649	23.0975	0.44569	14	GGCAAGGCCCAGGCCGGCGCCCACCC	AAATAAGTTCACCTACCAT	+
GGCARGSBSCASGCCGVCGHCCACCC	AP2EREBP_tnt.At2g33710_colamp_a_m1	-6	0.02668	23.2679	0.44569	18	GGCAAGGCCCAGGCCGGCGCCCACCC	TCCGCCGCCGCCACCTCC	+
GGCARGSBSCASGCCGVCGHCCACCC	AP2EREBP_tnt.ERF13_colamp_a_m1	-7	0.02671	23.294	0.44569	15	GGCAAGGCCCAGGCCGGCGCCCACCC	CCTCCGCCGCCATTT	-
GGCARGSBSCASGCCGVCGHCCACCC	AP2EREBP_tnt.ERF115_col_a_m1	-13	0.02671	23.294	0.44569	13	GGCAAGGCCCAGGCCGGCGCCCACCC	CCGCCGCCACCGCCG	+
GGCARGSBSCASGCCGVCGHCCACCC	AP2EREBP_tnt.AT4G18450_col_a_m1	-12	0.02776	24.2086	0.4586	14	GGCAAGGCCCAGGCCGGCGCCCACCC	GCCGCCGCCGCCGCCGC	-
GGCARGSBSCASGCCGVCGHCCACCC	AP2EREBP_tnt.DEAR3_col_a_m1	-15	0.02909	25.3647	0.46297	11	GGCAAGGCCCAGGCCGGCGCCCACCC	TGCCACCACCGACAATT	-
GGCARGSBSCASGCCGVCGHCCACCC	AP2EREBP_tnt.ERF15_colamp_a_m1	-2	0.02927	25.5235	0.46297	18	GGCAAGGCCCAGGCCGGCGCCCACCC	CGCCGCCTCAGCCGCCAT	+
GGCARGSBSCASGCCGVCGHCCACCC	AP2EREBP_tnt.ABR1_colamp_a_m1	-5	0.02927	25.5245	0.46297	21	GGCAAGGCCCAGGCCGGCGCCCACCC	CACCGCCGCCGCCATTTCCGC	+
GGCARGSBSCASGCCGVCGHCCACCC	MYB_tnt.MYB93_colamp_a_m1	-10	0.02941	25.6489	0.46297	15	GGCAAGGCCCAGGCCGGCGCCCACCC	ATTAGTTCACCTACC	+
GGCARGSBSCASGCCGVCGHCCACCC	AP2EREBP_tnt.At1g22810_col_m1	-12	0.02941	25.6489	0.46297	14	GGCAAGGCCCAGGCCGGCGCCCACCC	TCCACCGCCACCGCC	-
GGCARGSBSCASGCCGVCGHCCACCC	TCP_tnt.At5g08330_col_a_m1	-11	0.02972	25.9187	0.46347	14	GGCAAGGCCCAGGCCGGCGCCCACCC	AAGTGGGGCCCACA	-
GGCARGSBSCASGCCGVCGHCCACCC	AP2EREBP_tnt.DDF2_col_a_m1	-8	0.03086	26.9072	0.4655	15	GGCAAGGCCCAGGCCGGCGCCCACCC	TGATGTCGGCGAAGA	+
GGCARGSBSCASGCCGVCGHCCACCC	MYBrelated_tnt.AT1G72740_col_a_m1	-17	0.03086	26.9072	0.4655	9	GGCAAGGCCCAGGCCGGCGCCCACCC	CCTAAACCCTAAATC	+
GGCARGSBSCASGCCGVCGHCCACCC	TCP_tnt.At1g72010_col_m1	-13	0.03182	27.7461	0.4655	13	GGCAAGGCCCAGGCCGGCGCCCACCC	GTGGGGCCCACAT	-
GGCARGSBSCASGCCGVCGHCCACCC	TCP_tnt.TCP24_col_m1	-13	0.03198	27.888	0.4655	12	GGCAAGGCCCAGGCCGGCGCCCACCC	GTTGGGACCACA	+
GGCARGSBSCASGCCGVCGHCCACCC	AP2EREBP_tnt.ERF8_colamp_a_m1	-5	0.03209	27.9797	0.4655	18	GGCAAGGCCCAGGCCGGCGCCCACCC	CACCTCCGCCGCCATTTT	-
GGCARGSBSCASGCCGVCGHCCACCC	AP2EREBP_tnt.ERF15_col_m1	-5	0.03236	28.2222	0.4655	15	GGCAAGGCCCAGGCCGGCGCCCACCC	CGCCTCCGCCGCCGC	+
GGCARGSBSCASGCCGVCGHCCACCC	AP2EREBP_tnt.ERF3_col_a_m1	-7	0.03236	28.2222	0.4655	15	GGCAAGGCCCAGGCCGGCGCCCACCC	CCACCGCCGCCGCCA	-
GGCARGSBSCASGCCGVCGHCCACCC	MADS_tnt.AGL55_col_a_m1	-20	0.03274	28.5513	0.46691	6	GGCAAGGCCCAGGCCGGCGCCCACCC	TCACCA	+
GGCARGSBSCASGCCGVCGHCCACCC	TCP_tnt.At1g72010_colamp_a_m1	-13	0.03347	29.1843	0.46756	13	GGCAAGGCCCAGGCCGGCGCCCACCC	GTGGGGCCCACAT	-
GGCARGSBSCASGCCGVCGHCCACCC	TCP_tnt.At5g08330_colamp_a_m1	-13	0.03371	29.3931	0.46756	12	GGCAAGGCCCAGGCCGGCGCCCACCC	GTGGGGCCCACA	-
GGCARGSBSCASGCCGVCGHCCACCC	AP2EREBP_tnt.ERF1_colamp_a_d1	-11	0.03413	29.7599	0.46756	8	GGCAAGGCCCAGGCCGGCGCCCACCC	CGCCGCCG	-
GGCARGSBSCASGCCGVCGHCCACCC	NAC_tnt.ANAC042_col_a_m1	-11	0.03419	29.8133	0.46756	15	GGCAAGGCCCAGGCCGGCGCCCACCC	TGCCGTGATATCTACGCTAC	+
GGCARGSBSCASGCCGVCGHCCACCC	MYB_tnt.MYB94_col_b_m1	-11	0.03482	30.3664	0.47123	15	GGCAAGGCCCAGGCCGGCGCCCACCC	ATTTCCCAACTACCTTCTA	-
GGCARGSBSCASGCCGVCGHCCACCC	AP2EREBP_tnt.ERF4_col_a_m1	-7	0.03559	31.0322	0.47123	15	GGCAAGGCCCAGGCCGGCGCCCACCC	CCTCCGCCGCCATTT	+
GGCARGSBSCASGCCGVCGHCCACCC	MYB_tnt.MYB58_col_a_m1	-13	0.03559	31.0322	0.47123	13	GGCAAGGCCCAGGCCGGCGCCCACCC	GTTTCACCAACCACA	-
GGCARGSBSCASGCCGVCGHCCACCC	AP2EREBP_tnt.CRF10_col100_a_m1	-14	0.03559	31.0322	0.47123	12	GGCAAGGCCCAGGCCGGCGCCCACCC	CCGCCGCCGCCGCCA	+
GGCARGSBSCASGCCGVCGHCCACCC	C2H2_tnt.At2g48100_col_b_m1	-20	0.0371	32.3548	0.48744	6	GGCAAGGCCCAGGCCGGCGCCCACCC	TCACCA	+
GGCARGSBSCASGCCGVCGHCCACCC	TCP_tnt.At1g69690_col_a_m1	-13	0.03894	33.955	0.49802	13	GGCAAGGCCCAGGCCGGCGCCCACCC	GTGGGGCCCACCA	-
GGCARGSBSCASGCCGVCGHCCACCC	AP2EREBP_tnt.ERF11_col_b_m1	-7	0.0391	34.098	0.49802	15	GGCAAGGCCCAGGCCGGCGCCCACCC	CCACCGCCGCCGCCA	+
GGCARGSBSCASGCCGVCGHCCACCC	AP2EREBP_tnt.ERF105_col_m1	-11	0.0391	34.098	0.49802	15	GGCAAGGCCCAGGCCGGCGCCCACCC	CTCCGCCGCCGCCAC	-
GGCARGSBSCASGCCGVCGHCCACCC	AP2EREBP_tnt.ERF115_colamp_a_m1	-11	0.0391	34.098	0.49802	15	GGCAAGGCCCAGGCCGGCGCCCACCC	CGCCGCCGCCATCGC	-
GGCARGSBSCASGCCGVCGHCCACCC	TCP_tnt.At2g45680_colamp_a_m1	-13	0.0395	34.4429	0.49925	11	GGCAAGGCCCAGGCCGGCGCCCACCC	GTGGGTCCCAC	-
CRYCCGCCSSHGYCGCCSAGBGG	AP2EREBP_tnt.ERF115_col_a_m1	-3	1.49e-07	0.000129614	0.00024	15	CGCCCGCCCCAGCCGCCCAGGGG	CCGCCGCCACCGCCG	+
CRYCCGCCSSHGYCGCCSAGBGG	AP2EREBP_tnt.CRF4_col_a_m1	3	4.44e-05	0.0386987	0.01316	18	CGCCCGCCCCAGCCGCCCAGGGG	CCTCCGCCGCCGCCGCCGCCG	+
CRYCCGCCSSHGYCGCCSAGBGG	AP2EREBP_tnt.ERF5_col_a_m1	-3	4.84e-05	0.0421702	0.01316	15	CGCCCGCCCCAGCCGCCCAGGGG	CCACCGCCGCCGCCA	+
CRYCCGCCSSHGYCGCCSAGBGG	AP2EREBP_tnt.ERF5_colamp_a_m1	0	5.69e-05	0.049627	0.01316	21	CGCCCGCCCCAGCCGCCCAGGGG	CCGCCGCCGCCGCCGCCGCCG	+
CRYCCGCCSSHGYCGCCSAGBGG	AP2EREBP_tnt.ERF9_col_a_m1	0	5.69e-05	0.049627	0.01316	21	CGCCCGCCCCAGCCGCCCAGGGG	CCGCCGCCGCCACCGCCGCCG	-
CRYCCGCCSSHGYCGCCSAGBGG	AP2EREBP_tnt.ESE3_col_a_m1	1	5.94e-05	0.0518148	0.01316	18	CGCCCGCCCCAGCCGCCCAGGGG	TCCTCCGCCGCCACCTCCG	-
CRYCCGCCSSHGYCGCCSAGBGG	AP2EREBP_tnt.CRF4_colamp_a_m1	-3	7.07e-05	0.0616844	0.01316	15	CGCCCGCCCCAGCCGCCCAGGGG	CCGCCGCCGCCGCCA	-
CRYCCGCCSSHGYCGCCSAGBGG	AP2EREBP_tnt.ERF115_colamp_a_m1	-1	7.07e-05	0.0616844	0.01316	15	CGCCCGCCCCAGCCGCCCAGGGG	CGCCGCCGCCATCGC	-
CRYCCGCCSSHGYCGCCSAGBGG	mTERF_tnt.AT5G23930_col_a_m1	2	8.89e-05	0.0775419	0.01316	18	CGCCCGCCCCAGCCGCCCAGGGG	CGCCGCCGCCGCCGCCGCCG	+
CRYCCGCCSSHGYCGCCSAGBGG	AP2EREBP_tnt.At2g33710_colamp_a_m1	1	9.05e-05	0.0789436	0.01316	17	CGCCCGCCCCAGCCGCCCAGGGG	TCCGCCGCCGCCACCTCC	+
CRYCCGCCSSHGYCGCCSAGBGG	AP2EREBP_tnt.LEP_col_a_m1	1	9.28e-05	0.0809455	0.01316	20	CGCCCGCCCCAGCCGCCCAGGGG	TCCGCCGCCGCCACCGCCGCC	+
CRYCCGCCSSHGYCGCCSAGBGG	AP2EREBP_tnt.ERF3_col_a_m1	0	0.00012	0.103726	0.01316	15	CGCCCGCCCCAGCCGCCCAGGGG	CCACCGCCGCCGCCA	-
CRYCCGCCSSHGYCGCCSAGBGG	AP2EREBP_tnt.ESE1_colamp_a_m1	0	0.00012	0.105237	0.01316	20	CGCCCGCCCCAGCCGCCCAGGGG	CCGCCGCCGCCGCCGCCGCC	-
CRYCCGCCSSHGYCGCCSAGBGG	LOBAS2_tnt.LOB_col_a_m1	-2	0.00013	0.1093	0.01316	21	CGCCCGCCCCAGCCGCCCAGGGG	TCCGCCGCCGCCTCCGCCGCC	+
CRYCCGCCSSHGYCGCCSAGBGG	AP2EREBP_tnt.At2g33710_col_m1	0	0.00013	0.111588	0.01316	15	CGCCCGCCCCAGCCGCCCAGGGG	CCTCCGCCGCCGCCA	+
CRYCCGCCSSHGYCGCCSAGBGG	AP2EREBP_tnt.ERF2_col_a_m1	0	0.00014	0.123109	0.01316	21	CGCCCGCCCCAGCCGCCCAGGGG	CCGCCGCCTCCGCCGCCGCCA	+
CRYCCGCCSSHGYCGCCSAGBGG	AP2EREBP_tnt.ESE1_col_a_m1	-3	0.00015	0.129034	0.01316	15	CGCCCGCCCCAGCCGCCCAGGGG	CCGCCGCCGCCGCCG	-
CRYCCGCCSSHGYCGCCSAGBGG	AP2EREBP_tnt.AT1G28160_col_a_m1	0	0.00016	0.138695	0.01316	15	CGCCCGCCCCAGCCGCCCAGGGG	CCACCGCCGCCGCCA	-
CRYCCGCCSSHGYCGCCSAGBGG	AP2EREBP_tnt.CRF10_col100_a_m1	-3	0.00017	0.149036	0.01316	15	CGCCCGCCCCAGCCGCCCAGGGG	CCGCCGCCGCCGCCA	+
CRYCCGCCSSHGYCGCCSAGBGG	AP2EREBP_tnt.AT4G18450_col_a_m1	-2	0.00017	0.152443	0.01316	17	CGCCCGCCCCAGCCGCCCAGGGG	GCCGCCGCCGCCGCCGC	-
CRYCCGCCSSHGYCGCCSAGBGG	AP2EREBP_tnt.PUCHI_colamp_a_m1	3	0.00018	0.154068	0.01316	22	CGCCCGCCCCAGCCGCCCAGGGG	CCTCCGCCGCCGCCGCCACCGCCGC	-
CRYCCGCCSSHGYCGCCSAGBGG	AP2EREBP_tnt.SHN3_col_a_m1	1	0.00018	0.155877	0.01316	20	CGCCCGCCCCAGCCGCCCAGGGG	TCCGCCGCCGCCGCCGCCGCC	+
CRYCCGCCSSHGYCGCCSAGBGG	LOBAS2_tnt.LBD13_colamp_a_m1	-3	0.00018	0.160104	0.01316	15	CGCCCGCCCCAGCCGCCCAGGGG	CCGCAATTTCCGCCG	-
CRYCCGCCSSHGYCGCCSAGBGG	LOBAS2_tnt.AS2_col_a_m1	0	0.00023	0.196858	0.01341	21	CGCCCGCCCCAGCCGCCCAGGGG	TCTCCGCCGCCTTCTCCGCCG	+
CRYCCGCCSSHGYCGCCSAGBGG	AP2EREBP_tnt.ERF73_colamp_a_m1	2	0.00023	0.196858	0.01341	19	CGCCCGCCCCAGCCGCCCAGGGG	CGCCGCCGCCGCCGCCGCCAC	-
CRYCCGCCSSHGYCGCCSAGBGG	AP2EREBP_tnt.ERF2_colamp_a_m1	3	0.00024	0.208604	0.01341	18	CGCCCGCCCCAGCCGCCCAGGGG	CCGCCGCCGCCTCCGCCGCCA	+
CRYCCGCCSSHGYCGCCSAGBGG	AP2EREBP_tnt.ERF11_col_b_m1	0	0.00024	0.212629	0.01341	15	CGCCCGCCCCAGCCGCCCAGGGG	CCACCGCCGCCGCCA	+
CRYCCGCCSSHGYCGCCSAGBGG	AP2EREBP_tnt.PUCHI_col_a_m1	0	0.00024	0.212629	0.01341	15	CGCCCGCCCCAGCCGCCCAGGGG	CCGCCGCCGCCGCCA	+
CRYCCGCCSSHGYCGCCSAGBGG	AP2EREBP_tnt.At5g18450_col_a_m1	-2	0.00026	0.228101	0.01341	15	CGCCCGCCCCAGCCGCCCAGGGG	TCCACCGCCTCCACC	-
CRYCCGCCSSHGYCGCCSAGBGG	AP2EREBP_tnt.ERF104_colamp_a_m1	-3	0.00026	0.228101	0.01341	15	CGCCCGCCCCAGCCGCCCAGGGG	CCGCCGCCGCCGCCA	-
CRYCCGCCSSHGYCGCCSAGBGG	AP2EREBP_tnt.RAP212_col_a_m1	0	0.00027	0.234128	0.01341	21	CGCCCGCCCCAGCCGCCCAGGGG	CCTCCGCCGCCATTTCCGCCG	-
CRYCCGCCSSHGYCGCCSAGBGG	AP2EREBP_tnt.ERF6_col_m1	3	0.00027	0.234128	0.01341	18	CGCCCGCCCCAGCCGCCCAGGGG	CCGCCGCCGCCGCCGCCACCG	+
CRYCCGCCSSHGYCGCCSAGBGG	AP2EREBP_tnt.ERF73_col_a_m1	3	0.00027	0.234128	0.01341	18	CGCCCGCCCCAGCCGCCCAGGGG	CCACCGCCGCCGCCATTTCCG	+
CRYCCGCCSSHGYCGCCSAGBGG	AP2EREBP_tnt.ABR1_col_a_m1	-1	0.00028	0.245073	0.01362	19	CGCCCGCCCCAGCCGCCCAGGGG	CGCCGCCGCCATTTCCGCC	-
CRYCCGCCSSHGYCGCCSAGBGG	AP2EREBP_tnt.ERF105_col_m1	-1	0.0003	0.262289	0.01416	15	CGCCCGCCCCAGCCGCCCAGGGG	CTCCGCCGCCGCCAC	-
CRYCCGCCSSHGYCGCCSAGBGG	AP2EREBP_tnt.ERF8_col_a_m1	-2	0.00032	0.281146	0.01469	15	CGCCCGCCCCAGCCGCCCAGGGG	TCCTCCGCCGCCGCC	+
CRYCCGCCSSHGYCGCCSAGBGG	AP2EREBP_tnt.AT1G28160_colamp_a_m1	-1	0.00033	0.287531	0.01469	14	CGCCCGCCCCAGCCGCCCAGGGG	CGCCGCCGCCGCCA	+
CRYCCGCCSSHGYCGCCSAGBGG	AP2EREBP_tnt.ERF1_col_a_m1	6	0.00039	0.335805	0.0167	22	CGCCCGCCCCAGCCGCCCAGGGG	CCGCCTCCGCCGCCACCACCGCCGCCGC	+
CRYCCGCCSSHGYCGCCSAGBGG	AP2EREBP_tnt.ESE3_colamp_a_m1	-1	0.0004	0.345687	0.01675	15	CGCCCGCCCCAGCCGCCCAGGGG	CTCCGCCGCCGCCAC	-
CRYCCGCCSSHGYCGCCSAGBGG	AP2EREBP_tnt.RAP26_col_a_m1	0	0.00042	0.370144	0.01749	15	CGCCCGCCCCAGCCGCCCAGGGG	CCTCCGCCGCCGCCA	-
CRYCCGCCSSHGYCGCCSAGBGG	AP2EREBP_tnt.ERF105_colamp_a_m1	6	0.00046	0.397299	0.01831	18	CGCCCGCCCCAGCCGCCCAGGGG	CCGCCGCCGCCGCCGCCGCCGCCG	+
CRYCCGCCSSHGYCGCCSAGBGG	HMG_tnt.3XHMGBOX1_colamp_a_m1	-2	0.00056	0.485268	0.02184	15	CGCCCGCCCCAGCCGCCCAGGGG	ACCACCACCACCACC	+
CRYCCGCCSSHGYCGCCSAGBGG	AP2EREBP_tnt.At1g22810_col_m1	-2	0.0006	0.518923	0.02261	15	CGCCCGCCCCAGCCGCCCAGGGG	TCCACCGCCACCGCC	-
CRYCCGCCSSHGYCGCCSAGBGG	AP2EREBP_tnt.ERF104_col_a_m1	-1	0.0006	0.526501	0.02261	19	CGCCCGCCCCAGCCGCCCAGGGG	CGCCGCCGCCGCCGCCGCC	+
CRYCCGCCSSHGYCGCCSAGBGG	AP2EREBP_tnt.ERF10_colamp_a_m1	-1	0.00062	0.539397	0.02265	20	CGCCCGCCCCAGCCGCCCAGGGG	CTCCGCCGCCATTTCCGCCG	-
CRYCCGCCSSHGYCGCCSAGBGG	AP2EREBP_tnt.ERF15_col_m1	-4	0.00064	0.554771	0.02279	15	CGCCCGCCCCAGCCGCCCAGGGG	CGCCTCCGCCGCCGC	+
CRYCCGCCSSHGYCGCCSAGBGG	AP2EREBP_tnt.ERF48_col_a_m1	1	0.00074	0.643455	0.02587	20	CGCCCGCCCCAGCCGCCCAGGGG	TCCACCGCCACCACCACCGCC	-
CRYCCGCCSSHGYCGCCSAGBGG	AP2EREBP_tnt.At5g65130_col_a_m1	-3	0.00078	0.676836	0.02665	15	CGCCCGCCCCAGCCGCCCAGGGG	CCACCGCCGCCGCCA	+
CRYCCGCCSSHGYCGCCSAGBGG	AP2EREBP_tnt.AT1G71450_col_a_m1	-1	0.00082	0.71281	0.02732	20	CGCCCGCCCCAGCCGCCCAGGGG	CACCGCCGCCGCCACCGCCA	+
CRYCCGCCSSHGYCGCCSAGBGG	AP2EREBP_tnt.RRTF1_col_a_m1	-1	0.00083	0.722862	0.02732	15	CGCCCGCCCCAGCCGCCCAGGGG	CGCCGCCGCAATTTC	-
CRYCCGCCSSHGYCGCCSAGBGG	AP2EREBP_tnt.ERF15_colamp_a_m1	-1	0.00085	0.741654	0.02748	18	CGCCCGCCCCAGCCGCCCAGGGG	CGCCGCCTCAGCCGCCAT	+
CRYCCGCCSSHGYCGCCSAGBGG	LOBAS2_tnt.LBD13_col_a_m1	-1	0.0009	0.787049	0.02853	17	CGCCCGCCCCAGCCGCCCAGGGG	CGCCGCAATTTCCGCCG	-
CRYCCGCCSSHGYCGCCSAGBGG	AP2EREBP_tnt.ERF10_col_a_m1	1	0.00092	0.800183	0.02853	20	CGCCCGCCCCAGCCGCCCAGGGG	TCCGCCGCCTCCGCCGCCGCC	+
CRYCCGCCSSHGYCGCCSAGBGG	AP2EREBP_tnt.ERF4_col_a_m1	0	0.00094	0.823898	0.02883	15	CGCCCGCCCCAGCCGCCCAGGGG	CCTCCGCCGCCATTT	+
CRYCCGCCSSHGYCGCCSAGBGG	AP2EREBP_tnt.ABR1_colamp_a_m1	2	0.00102	0.891534	0.03063	19	CGCCCGCCCCAGCCGCCCAGGGG	CACCGCCGCCGCCATTTCCGC	+
CRYCCGCCSSHGYCGCCSAGBGG	AP2EREBP_tnt.RRTF1_colamp_a_m1	2	0.00113	0.983653	0.03291	17	CGCCCGCCCCAGCCGCCCAGGGG	CACCGCCGCCGCAATTTCC	-
CRYCCGCCSSHGYCGCCSAGBGG	AP2EREBP_tnt.ERF7_colamp_a_m1	2	0.00114	0.992727	0.03291	19	CGCCCGCCCCAGCCGCCCAGGGG	CTCCGCCACCTCCGCCGCCAT	-
CRYCCGCCSSHGYCGCCSAGBGG	AP2EREBP_tnt.ERF7_col_a_m1	0	0.00141	1.22871	0.04004	21	CGCCCGCCCCAGCCGCCCAGGGG	CCACCGCCTCCGCCGCCGCCA	+
CRYCCGCCSSHGYCGCCSAGBGG	AP2EREBP_tnt.ERF11_colamp_a_m1	3	0.00149	1.29866	0.0416	17	CGCCCGCCCCAGCCGCCCAGGGG	CCTCCGCCGCCGCCATTTCC	-
CRYCCGCCSSHGYCGCCSAGBGG	AP2EREBP_tnt.At5g67000_col_a_m1	0	0.00158	1.37689	0.04337	15	CGCCCGCCCCAGCCGCCCAGGGG	CCGCCGCCGCAACAG	-
CRYCCGCCSSHGYCGCCSAGBGG	AP2EREBP_tnt.ERF3_colamp_a_m1	2	0.00166	1.44549	0.04478	18	CGCCCGCCCCAGCCGCCCAGGGG	CGCCGCCGCCGCCGCCGCCA	-
CRYCCGCCSSHGYCGCCSAGBGG	AP2EREBP_tnt.At4g31060_col_a_m1	0	0.00205	1.78763	0.05449	20	CGCCCGCCCCAGCCGCCCAGGGG	CCACCGACAAAACCACCACC	+
CRYCCGCCSSHGYCGCCSAGBGG	AP2EREBP_tnt.RAP211_col_a_m1	-3	0.00216	1.88328	0.05565	15	CGCCCGCCCCAGCCGCCCAGGGG	CCGCCGCCGCCGGCG	+
CRYCCGCCSSHGYCGCCSAGBGG	AP2EREBP_tnt.ERF4_colamp_a_m1	3	0.00216	1.88444	0.05565	17	CGCCCGCCCCAGCCGCCCAGGGG	CCACCTCCGCCGCCATTTCC	-
CRYCCGCCSSHGYCGCCSAGBGG	AP2EREBP_tnt.ERF13_colamp_a_m1	-6	0.0026	2.26625	0.06298	15	CGCCCGCCCCAGCCGCCCAGGGG	CCTCCGCCGCCATTT	-
CRYCCGCCSSHGYCGCCSAGBGG	AP2EREBP_tnt.At4g28140_col_a_m1	0	0.00266	2.32362	0.06364	20	CGCCCGCCCCAGCCGCCCAGGGG	CCACCACCGCCTCCACCGCC	-
CRYCCGCCSSHGYCGCCSAGBGG	AP2EREBP_tnt.AT3G57600_col_a_m1	-3	0.0029	2.53153	0.0668	11	CGCCCGCCCCAGCCGCCCAGGGG	CCGCCACCGCC	+
CRYCCGCCSSHGYCGCCSAGBGG	AP2EREBP_tnt.At1g77640_col_a_m1	1	0.00292	2.54507	0.0668	20	CGCCCGCCCCAGCCGCCCAGGGG	TCCACCGACACCACCACCACC	-
CRYCCGCCSSHGYCGCCSAGBGG	HMG_tnt.3XHMGBOX1_col_a_m1	2	0.00292	2.54507	0.0668	19	CGCCCGCCCCAGCCGCCCAGGGG	CTCCGCCGCCTCCTCCGCCGT	-
CRYCCGCCSSHGYCGCCSAGBGG	AP2EREBP_tnt.ERF9_colamp_a_m1	1	0.00308	2.68402	0.06855	16	CGCCCGCCCCAGCCGCCCAGGGG	TCCTCCGCCGCCATTTT	+
CRYCCGCCSSHGYCGCCSAGBGG	NAC_tnt.AT3G12910_col_a_m1	-3	0.00326	2.83954	0.071	17	CGCCCGCCCCAGCCGCCCAGGGG	CCGTCGAATTCACGGCA	-
CRYCCGCCSSHGYCGCCSAGBGG	AP2EREBP_tnt.At1g75490_col_a_m1	0	0.00352	3.0711	0.07538	15	CGCCCGCCCCAGCCGCCCAGGGG	CCACCTCCACCGCCA	+
CRYCCGCCSSHGYCGCCSAGBGG	AP2EREBP_tnt.RAP26_colamp_a_d1	-4	0.00374	3.25728	0.07745	6	CGCCCGCCCCAGCCGCCCAGGGG	CGCCGC	+
CRYCCGCCSSHGYCGCCSAGBGG	TCP_tnt.TCP1_col_a_m1	-1	0.00405	3.53555	0.08249	22	CGCCCGCCCCAGCCGCCCAGGGG	ATAGGCCCAAGAGAGGAGGTGGGGCCCACA	-
CRYCCGCCSSHGYCGCCSAGBGG	AP2EREBP_tnt.AT1G12630_col_a_m1	-1	0.00459	4.00498	0.09119	21	CGCCCGCCCCAGCCGCCCAGGGG	CGCCGCCGCCTTCGCCGACAA	+
CRYCCGCCSSHGYCGCCSAGBGG	AP2EREBP_tnt.ERF8_colamp_a_m1	2	0.00483	4.20777	0.09358	16	CGCCCGCCCCAGCCGCCCAGGGG	CACCTCCGCCGCCATTTT	-
CRYCCGCCSSHGYCGCCSAGBGG	AP2EREBP_tnt.ERF13_col_b_m1	2	0.00503	4.38959	0.09646	13	CGCCCGCCCCAGCCGCCCAGGGG	CTCCGCCGCCATTTC	+
CRYCCGCCSSHGYCGCCSAGBGG	AP2EREBP_tnt.ERF1_colamp_a_d1	-10	0.00547	4.77343	0.10369	8	CGCCCGCCCCAGCCGCCCAGGGG	CGCCGCCG	-
CRYCCGCCSSHGYCGCCSAGBGG	LOBAS2_tnt.LBD18_col_a_m1	0	0.00655	5.71273	0.11996	19	CGCCCGCCCCAGCCGCCCAGGGG	TTTCCTCCGGATTTTCCGG	+
CRYCCGCCSSHGYCGCCSAGBGG	LOBAS2_tnt.LBD23_colamp_a_m1	-2	0.008	6.97933	0.14337	15	CGCCCGCCCCAGCCGCCCAGGGG	AGCGTATTTTACGCT	-
CRYCCGCCSSHGYCGCCSAGBGG	AP2EREBP_tnt.AT1G44830_col_a_m1	0	0.00897	7.81978	0.15394	15	CGCCCGCCCCAGCCGCCCAGGGG	CCACCTCCACCGCCA	+
CRYCCGCCSSHGYCGCCSAGBGG	Trihelix_tnt.AT3G58630_col_a_m1	-1	0.00897	7.81978	0.15394	15	CGCCCGCCCCAGCCGCCCAGGGG	CGTCGCCGGAGATTT	-
CRYCCGCCSSHGYCGCCSAGBGG	Trihelix_tnt.AT5G05550_col_a_m1	0	0.00949	8.27447	0.16032	15	CGCCCGCCCCAGCCGCCCAGGGG	TCATCGCCGGAGAAA	-
CRYCCGCCSSHGYCGCCSAGBGG	Trihelix_tnt.AT5G05550_colamp_a_m1	0	0.01004	8.75365	0.16379	15	CGCCCGCCCCAGCCGCCCAGGGG	TCGTCGCCGGAGATA	-
CRYCCGCCSSHGYCGCCSAGBGG	LOBAS2_tnt.LBD23_col_a_m1	-2	0.01123	9.79033	0.17621	15	CGCCCGCCCCAGCCGCCCAGGGG	AGCGTAAAATACGCT	-
CRYCCGCCSSHGYCGCCSAGBGG	CAMTA_tnt.CAMTA5_col_a_m1	0	0.01165	10.1611	0.17841	18	CGCCCGCCCCAGCCGCCCAGGGG	CACGCGTTTTTTACACGG	-
CRYCCGCCSSHGYCGCCSAGBGG	AP2EREBP_tnt.DREB26_col_a_m1	0	0.01191	10.3841	0.17841	20	CGCCCGCCCCAGCCGCCCAGGGG	CCACCACCACCTCCACCGAC	+
CRYCCGCCSSHGYCGCCSAGBGG	NAC_tnt.ANAC042_col_a_m1	-4	0.01191	10.3841	0.17841	19	CGCCCGCCCCAGCCGCCCAGGGG	TGCCGTGATATCTACGCTAC	+
CRYCCGCCSSHGYCGCCSAGBGG	AP2EREBP_tnt.RAP211_colamp_a_m1	2	0.01401	12.2139	0.20248	13	CGCCCGCCCCAGCCGCCCAGGGG	AATAGCCGGCCAAAA	-
CRYCCGCCSSHGYCGCCSAGBGG	LOBAS2_tnt.LBD2_col_a_m1	-1	0.01562	13.6239	0.21636	15	CGCCCGCCCCAGCCGCCCAGGGG	CTCCGATTTTTTCGG	-
CRYCCGCCSSHGYCGCCSAGBGG	AP2EREBP_tnt.RAP21_colamp_a_m1	3	0.01737	15.1426	0.22773	17	CGCCCGCCCCAGCCGCCCAGGGG	CCTCCACCGACATTTCCACC	+
CRYCCGCCSSHGYCGCCSAGBGG	AP2EREBP_tnt.At4g28140_colamp_a_m1	0	0.01741	15.183	0.22773	15	CGCCCGCCCCAGCCGCCCAGGGG	CCGCCTCCACCGACC	-
CRYCCGCCSSHGYCGCCSAGBGG	Trihelix_tnt.AT3G58630_colamp_a_m1	-1	0.01741	15.183	0.22773	15	CGCCCGCCCCAGCCGCCCAGGGG	CGTCGCCGGAGAATT	-
CRYCCGCCSSHGYCGCCSAGBGG	AP2EREBP_tnt.At5g65130_colamp_a_m1	-3	0.0202	17.6183	0.25417	19	CGCCCGCCCCAGCCGCCCAGGGG	TTGTCGGTGGAGGTGGTGG	-
CRYCCGCCSSHGYCGCCSAGBGG	AP2EREBP_tnt.CEJ1_col_a_m1	0	0.02526	22.0276	0.29441	15	CGCCCGCCCCAGCCGCCCAGGGG	CCACCTCCACCGACA	+
CRYCCGCCSSHGYCGCCSAGBGG	LOBAS2_tnt.ASL18_col_a_m1	-4	0.02526	22.0276	0.29441	15	CGCCCGCCCCAGCCGCCCAGGGG	CTCCGGATTTTCCGG	-
CRYCCGCCSSHGYCGCCSAGBGG	NAC_tnt.ANAC094_col_a_m1	-4	0.02555	22.2768	0.29441	18	CGCCCGCCCCAGCCGCCCAGGGG	TGCCGTGATCTTCACGTT	+
CRYCCGCCSSHGYCGCCSAGBGG	AP2EREBP_tnt.AT1G71450_colamp_a_m1	-3	0.02783	24.2677	0.31413	13	CGCCCGCCCCAGCCGCCCAGGGG	CCTCCACCGTCAC	+
CRYCCGCCSSHGYCGCCSAGBGG	BZR_tnt.BZR1_col_a_m1	-3	0.02872	25.0461	0.322	20	CGCCCGCCCCAGCCGCCCAGGGG	CCACACGTGCGACTTTTTTT	+
CRYCCGCCSSHGYCGCCSAGBGG	bHLH_tnt.bHLH10_col_a_m1	0	0.03044	26.5443	0.33773	14	CGCCCGCCCCAGCCGCCCAGGGG	CCACCGACACATTC	-
CRYCCGCCSSHGYCGCCSAGBGG	AP2EREBP_tnt.At4g16750_col_a_m1	-3	0.03109	27.1099	0.33773	15	CGCCCGCCCCAGCCGCCCAGGGG	GTGTCGGTGGCGGTG	-
CRYCCGCCSSHGYCGCCSAGBGG	AP2EREBP_tnt.DREB2_col_a_m1	6	0.03136	27.3423	0.33773	15	CGCCCGCCCCAGCCGCCCAGGGG	CCACCTCCACCGACATAACCA	-
CRYCCGCCSSHGYCGCCSAGBGG	bHLH_tnt.bHLH104_col_b_m1	-4	0.03284	28.6385	0.35145	19	CGCCCGCCCCAGCCGCCCAGGGG	GCCCGGGGCTGCCACGTGTC	-
CRYCCGCCSSHGYCGCCSAGBGG	AP2EREBP_tnt.RAP21_col_a_m1	-3	0.03461	30.1792	0.36561	13	CGCCCGCCCCAGCCGCCCAGGGG	CCACCACCGACAC	-
CRYCCGCCSSHGYCGCCSAGBGG	AP2EREBP_tnt.At1g36060_col_a_m1	-3	0.03565	31.0872	0.37282	14	CGCCCGCCCCAGCCGCCCAGGGG	CCTCCACCGACCAT	-
CRYCCGCCSSHGYCGCCSAGBGG	AP2EREBP_tnt.DEAR2_col_a_m1	0	0.04009	34.9574	0.41034	15	CGCCCGCCCCAGCCGCCCAGGGG	CCACCGCCACCGACA	+
CRYCCGCCSSHGYCGCCSAGBGG	AP2EREBP_tnt.At1g75490_colamp_a_m1	-1	0.04656	40.6012	0.46143	15	CGCCCGCCCCAGCCGCCCAGGGG	CACCTCCACCGCCAC	+
GANAKGGNNAGGRAGGAGSAG	HMG_tnt.3XHMGBOX1_colamp_a_m1	-5	0.00036	0.315926	0.24375	15	GATAGGGTGAGGAAGGAGGAG	GGTGGTGGTGGTGGT	-
GANAKGGNNAGGRAGGAGSAG	AP2EREBP_tnt.ERF48_col_a_m1	1	0.00041	0.358378	0.24375	20	GATAGGGTGAGGAAGGAGGAG	GGCGGTGGTGGTGGCGGTGGA	+
GANAKGGNNAGGRAGGAGSAG	AP2EREBP_tnt.ESE3_col_a_m1	-4	0.00061	0.535436	0.24375	17	GATAGGGTGAGGAAGGAGGAG	CGGAGGTGGCGGCGGAGGA	+
GANAKGGNNAGGRAGGAGSAG	MYB_tnt.MYB13_colamp_a_m1	-2	0.00075	0.657822	0.24375	18	GATAGGGTGAGGAAGGAGGAG	ATGATTGTGGTTGGTGGA	-
GANAKGGNNAGGRAGGAGSAG	AP2EREBP_tnt.At1g22810_col_m1	-5	0.00131	1.13874	0.24375	15	GATAGGGTGAGGAAGGAGGAG	GGCGGTGGCGGTGGA	+
GANAKGGNNAGGRAGGAGSAG	MYB_tnt.MYB10_col_a_m1	-4	0.00151	1.31745	0.24375	16	GATAGGGTGAGGAAGGAGGAG	TATTGTGGTAGGTGAA	+
GANAKGGNNAGGRAGGAGSAG	C2H2_tnt.TF3A_col_a_m1	0	0.00155	1.35319	0.24375	19	GATAGGGTGAGGAAGGAGGAG	GAGGAGGAGGAGGAGGAGG	-
GANAKGGNNAGGRAGGAGSAG	AP2EREBP_tnt.ERF9_col_a_m1	-1	0.00183	1.59175	0.24375	20	GATAGGGTGAGGAAGGAGGAG	CGGCGGCGGTGGCGGCGGCGG	+
GANAKGGNNAGGRAGGAGSAG	AP2EREBP_tnt.SHN3_col_a_m1	1	0.00183	1.59175	0.24375	20	GATAGGGTGAGGAAGGAGGAG	GGCGGCGGCGGCGGCGGCGGA	-
GANAKGGNNAGGRAGGAGSAG	MYB_tnt.MYB67_col_a_m1	1	0.00192	1.67529	0.24375	20	GATAGGGTGAGGAAGGAGGAG	GTAGTGGTAATGTTAGGTGGA	+
GANAKGGNNAGGRAGGAGSAG	MYB_tnt.MYB13_col_a_m1	-5	0.00196	1.71223	0.24375	15	GATAGGGTGAGGAAGGAGGAG	GTAGTGGTTGGTGGA	+
GANAKGGNNAGGRAGGAGSAG	MYB_tnt.MYB58_colamp_a_m1	-2	0.00213	1.85494	0.24375	19	GATAGGGTGAGGAAGGAGGAG	GTTGTTGTGGTTGGTGAAACA	+
GANAKGGNNAGGRAGGAGSAG	AP2EREBP_tnt.LEP_col_a_m1	-2	0.00213	1.85494	0.24375	19	GATAGGGTGAGGAAGGAGGAG	GGCGGCGGTGGCGGCGGCGGA	-
GANAKGGNNAGGRAGGAGSAG	AP2EREBP_tnt.ABR1_col_a_m1	-2	0.00224	1.95606	0.24375	19	GATAGGGTGAGGAAGGAGGAG	GGCGGAAATGGCGGCGGCG	+
GANAKGGNNAGGRAGGAGSAG	MYB_tnt.MYB10_colamp_a_m1	-7	0.00242	2.10899	0.24375	14	GATAGGGTGAGGAAGGAGGAG	AATGGTAGGTGGAA	-
GANAKGGNNAGGRAGGAGSAG	AP2EREBP_tnt.At5g18450_col_a_m1	-5	0.00261	2.27816	0.24375	15	GATAGGGTGAGGAAGGAGGAG	GGTGGAGGCGGTGGA	+
GANAKGGNNAGGRAGGAGSAG	MYB_tnt.MYB61_col_a_m1	-5	0.00261	2.27816	0.24375	15	GATAGGGTGAGGAAGGAGGAG	GTGGTGGTAGGTGGA	-
GANAKGGNNAGGRAGGAGSAG	AP2EREBP_tnt.ERF10_colamp_a_m1	-1	0.0027	2.3546	0.24375	20	GATAGGGTGAGGAAGGAGGAG	CGGCGGAAATGGCGGCGGAG	+
GANAKGGNNAGGRAGGAGSAG	AP2EREBP_tnt.AT1G71450_col_a_m1	-1	0.0027	2.3546	0.24375	20	GATAGGGTGAGGAAGGAGGAG	TGGCGGTGGCGGCGGCGGTG	-
GANAKGGNNAGGRAGGAGSAG	AP2EREBP_tnt.ERF115_colamp_a_m1	-6	0.00309	2.69779	0.26529	15	GATAGGGTGAGGAAGGAGGAG	GCGATGGCGGCGGCG	+
GANAKGGNNAGGRAGGAGSAG	MYB_tnt.MYB83_colamp_a_m1	-4	0.00387	3.37106	0.26529	15	GATAGGGTGAGGAAGGAGGAG	TGTAGTGGTTGGTGG	+
GANAKGGNNAGGRAGGAGSAG	AP2EREBP_tnt.At2g33710_colamp_a_m1	-5	0.00418	3.64846	0.26529	16	GATAGGGTGAGGAAGGAGGAG	GGAGGTGGCGGCGGCGGA	-
GANAKGGNNAGGRAGGAGSAG	AP2EREBP_tnt.RAP212_col_a_m1	-1	0.00427	3.72531	0.26529	20	GATAGGGTGAGGAAGGAGGAG	CGGCGGAAATGGCGGCGGAGG	+
GANAKGGNNAGGRAGGAGSAG	MYB_tnt.MYB93_col_a_m1	-2	0.00427	3.72531	0.26529	19	GATAGGGTGAGGAAGGAGGAG	TTGGTTAAGGTAGGTGAACAA	+
GANAKGGNNAGGRAGGAGSAG	AP2EREBP_tnt.RRTF1_col_a_m1	-6	0.00432	3.76409	0.26529	15	GATAGGGTGAGGAAGGAGGAG	GAAATTGCGGCGGCG	+
GANAKGGNNAGGRAGGAGSAG	AP2EREBP_tnt.ERF115_col_a_m1	-4	0.00432	3.76409	0.26529	15	GATAGGGTGAGGAAGGAGGAG	CGGCGGTGGCGGCGG	-
GANAKGGNNAGGRAGGAGSAG	AP2EREBP_tnt.RAP21_colamp_a_m1	-2	0.00446	3.88529	0.26529	19	GATAGGGTGAGGAAGGAGGAG	GGTGGAAATGTCGGTGGAGG	-
GANAKGGNNAGGRAGGAGSAG	AP2EREBP_tnt.At1g77640_col_a_m1	1	0.00449	3.91144	0.26529	20	GATAGGGTGAGGAAGGAGGAG	GGTGGTGGTGGTGTCGGTGGA	+
GANAKGGNNAGGRAGGAGSAG	LOBAS2_tnt.LOB_col_a_m1	1	0.00449	3.91144	0.26529	20	GATAGGGTGAGGAAGGAGGAG	GGCGGCGGAGGCGGCGGCGGA	-
GANAKGGNNAGGRAGGAGSAG	AP2EREBP_tnt.PUCHI_colamp_a_m1	-3	0.00488	4.25574	0.27902	18	GATAGGGTGAGGAAGGAGGAG	GCGGCGGTGGCGGCGGCGGCGGAGG	+
GANAKGGNNAGGRAGGAGSAG	AP2EREBP_tnt.At1g19210_col_a_m1	-8	0.0054	4.71008	0.29365	13	GATAGGGTGAGGAAGGAGGAG	ATGGACGGTGGAGG	+
GANAKGGNNAGGRAGGAGSAG	AP2EREBP_tnt.ERF11_colamp_a_m1	-5	0.00598	5.21062	0.29365	16	GATAGGGTGAGGAAGGAGGAG	GGAAATGGCGGCGGCGGAGG	+
GANAKGGNNAGGRAGGAGSAG	AP2EREBP_tnt.ERF4_colamp_a_m1	-5	0.00598	5.21062	0.29365	16	GATAGGGTGAGGAAGGAGGAG	GGAAATGGCGGCGGAGGTGG	+
GANAKGGNNAGGRAGGAGSAG	C2C2gata_tnt.GATA1_col_a_m1	-3	0.00598	5.2169	0.29365	15	GATAGGGTGAGGAAGGAGGAG	ATGGTGATGATGATG	+
GANAKGGNNAGGRAGGAGSAG	MYB_tnt.MYB39_colamp_a_m1	0	0.00599	5.22531	0.29365	21	GATAGGGTGAGGAAGGAGGAG	TTTATTAAAAGTTAGGTGAAA	+
GANAKGGNNAGGRAGGAGSAG	AP2EREBP_tnt.ERF1_col_a_m1	0	0.00648	5.65463	0.30895	21	GATAGGGTGAGGAAGGAGGAG	GCGGCGGCGGTGGTGGCGGCGGAGGCGG	-
GANAKGGNNAGGRAGGAGSAG	MYB_tnt.MYB61_colamp_a_m1	-8	0.00686	5.98347	0.30898	13	GATAGGGTGAGGAAGGAGGAG	ATGGTAGGTGGAG	-
GANAKGGNNAGGRAGGAGSAG	AP2EREBP_tnt.CRF4_col_a_m1	-1	0.00691	6.02816	0.30898	20	GATAGGGTGAGGAAGGAGGAG	CGGCGGCGGCGGCGGCGGAGG	-
GANAKGGNNAGGRAGGAGSAG	MYB_tnt.MYB17_colamp_a_m1	-5	0.00703	6.12647	0.30898	15	GATAGGGTGAGGAAGGAGGAG	AAGTTGGTAGGTGAG	+
GANAKGGNNAGGRAGGAGSAG	HMG_tnt.3XHMGBOX1_col_a_m1	-3	0.0076	6.62619	0.32583	18	GATAGGGTGAGGAAGGAGGAG	ACGGCGGAGGAGGCGGCGGAG	+
GANAKGGNNAGGRAGGAGSAG	LOBAS2_tnt.AS2_col_a_m1	-1	0.00797	6.94566	0.33321	20	GATAGGGTGAGGAAGGAGGAG	CGGCGGAGAAGGCGGCGGAGA	-
GANAKGGNNAGGRAGGAGSAG	AP2EREBP_tnt.ESE3_colamp_a_m1	-6	0.00824	7.18276	0.33638	15	GATAGGGTGAGGAAGGAGGAG	GTGGCGGCGGCGGAG	+
GANAKGGNNAGGRAGGAGSAG	AP2EREBP_tnt.ERF5_colamp_a_m1	-1	0.00875	7.62835	0.34101	20	GATAGGGTGAGGAAGGAGGAG	CGGCGGCGGCGGCGGCGGCGG	-
GANAKGGNNAGGRAGGAGSAG	AP2EREBP_tnt.ERF73_col_a_m1	-4	0.00875	7.62835	0.34101	17	GATAGGGTGAGGAAGGAGGAG	CGGAAATGGCGGCGGCGGTGG	-
GANAKGGNNAGGRAGGAGSAG	AP2EREBP_tnt.ERF4_col_a_m1	-7	0.00964	8.40728	0.36294	14	GATAGGGTGAGGAAGGAGGAG	AAATGGCGGCGGAGG	-
GANAKGGNNAGGRAGGAGSAG	MYB_tnt.MYB74_colamp_a_m1	-7	0.00988	8.61581	0.36294	14	GATAGGGTGAGGAAGGAGGAG	AAAGGTAGGTGAAA	+
GANAKGGNNAGGRAGGAGSAG	AP2EREBP_tnt.ERF105_col_m1	-6	0.01016	8.85695	0.36294	15	GATAGGGTGAGGAAGGAGGAG	GTGGCGGCGGCGGAG	+
GANAKGGNNAGGRAGGAGSAG	MYB_tnt.MYB58_col_a_m1	-7	0.01016	8.85695	0.36294	14	GATAGGGTGAGGAAGGAGGAG	TGTGGTTGGTGAAAC	+
GANAKGGNNAGGRAGGAGSAG	AP2EREBP_tnt.ERF9_colamp_a_m1	-6	0.01114	9.71195	0.38985	15	GATAGGGTGAGGAAGGAGGAG	AAAATGGCGGCGGAGGA	-
GANAKGGNNAGGRAGGAGSAG	AP2EREBP_tnt.RRTF1_colamp_a_m1	-5	0.01152	10.0489	0.3906	16	GATAGGGTGAGGAAGGAGGAG	GGAAATTGCGGCGGCGGTG	+
GANAKGGNNAGGRAGGAGSAG	AP2EREBP_tnt.At4g31060_col_a_m1	1	0.01161	10.1278	0.3906	19	GATAGGGTGAGGAAGGAGGAG	GGTGGTGGTTTTGTCGGTGG	-
GANAKGGNNAGGRAGGAGSAG	AP2EREBP_tnt.ABR1_colamp_a_m1	-3	0.01266	11.0377	0.4175	18	GATAGGGTGAGGAAGGAGGAG	GCGGAAATGGCGGCGGCGGTG	-
GANAKGGNNAGGRAGGAGSAG	C2H2_tnt.STOP1_col_a_m1	-3	0.01326	11.5667	0.42926	18	GATAGGGTGAGGAAGGAGGAG	AGGTTTTATCTGGGGAAGG	-
GANAKGGNNAGGRAGGAGSAG	BBRBPC_tnt.BPC5_colamp_a_m1	0	0.01392	12.1415	0.43983	21	GATAGGGTGAGGAAGGAGGAG	GAGAGAGAGAGAGAGAGAGAGAGAGAGAG	+
GANAKGGNNAGGRAGGAGSAG	MYB_tnt.MYB99_col_a_m1	-8	0.0141	12.2988	0.43983	13	GATAGGGTGAGGAAGGAGGAG	GAGGTAGGTGAGA	-
GANAKGGNNAGGRAGGAGSAG	ND_tnt.FRS9_col_a_m1	0	0.01517	13.2325	0.45662	21	GATAGGGTGAGGAAGGAGGAG	GAGAGAGAGAGAGAGAGAGAG	-
GANAKGGNNAGGRAGGAGSAG	AP2EREBP_tnt.DREB2_col_a_m1	-4	0.01517	13.2325	0.45662	17	GATAGGGTGAGGAAGGAGGAG	TGGTTATGTCGGTGGAGGTGG	+
GANAKGGNNAGGRAGGAGSAG	AP2EREBP_tnt.ERF7_col_a_m1	-1	0.0166	14.4763	0.48261	20	GATAGGGTGAGGAAGGAGGAG	TGGCGGCGGCGGAGGCGGTGG	-
GANAKGGNNAGGRAGGAGSAG	AP2EREBP_tnt.ERF6_col_m1	-4	0.0166	14.4763	0.48261	17	GATAGGGTGAGGAAGGAGGAG	CGGTGGCGGCGGCGGCGGCGG	-
CGGTGGCGGCGAG	AP2EREBP_tnt.ERF1_colamp_a_d1	-3	1.03e-05	0.00900812	0.01118	8	CGGTGGCGGCGAG	CGGCGGCG	+
CGGTGGCGGCGAG	AP2EREBP_tnt.ERF104_colamp_a_m1	0	2.24e-05	0.0195183	0.01118	13	CGGTGGCGGCGAG	TGGCGGCGGCGGCGG	+
CGGTGGCGGCGAG	AP2EREBP_tnt.ERF105_col_m1	1	3.01e-05	0.0262426	0.01118	13	CGGTGGCGGCGAG	GTGGCGGCGGCGGAG	+
CGGTGGCGGCGAG	AP2EREBP_tnt.CRF4_colamp_a_m1	0	3.19e-05	0.0278305	0.01118	13	CGGTGGCGGCGAG	TGGCGGCGGCGGCGG	+
CGGTGGCGGCGAG	AP2EREBP_tnt.AT3G57600_col_a_m1	2	3.63e-05	0.0316781	0.01118	9	CGGTGGCGGCGAG	GGCGGTGGCGG	-
CGGTGGCGGCGAG	AP2EREBP_tnt.AT1G44830_col_a_m1	3	4.27e-05	0.0372481	0.01118	12	CGGTGGCGGCGAG	TGGCGGTGGAGGTGG	-
CGGTGGCGGCGAG	AP2EREBP_tnt.ESE1_col_a_m1	0	4.79e-05	0.0418108	0.01118	13	CGGTGGCGGCGAG	CGGCGGCGGCGGCGG	+
CGGTGGCGGCGAG	AP2EREBP_tnt.ERF5_col_a_m1	0	6.38e-05	0.0556745	0.01121	13	CGGTGGCGGCGAG	TGGCGGCGGCGGTGG	-
CGGTGGCGGCGAG	AP2EREBP_tnt.ERF5_colamp_a_m1	6	7.13e-05	0.0622021	0.01121	13	CGGTGGCGGCGAG	CGGCGGCGGCGGCGGCGGCGG	-
CGGTGGCGGCGAG	AP2EREBP_tnt.At1g75490_col_a_m1	3	7.15e-05	0.0623699	0.01121	12	CGGTGGCGGCGAG	TGGCGGTGGAGGTGG	-
CGGTGGCGGCGAG	AP2EREBP_tnt.ERF6_col_m1	3	7.56e-05	0.0658936	0.01121	13	CGGTGGCGGCGAG	CGGTGGCGGCGGCGGCGGCGG	-
CGGTGGCGGCGAG	AP2EREBP_tnt.ERF115_col_a_m1	3	8.47e-05	0.0738703	0.01152	12	CGGTGGCGGCGAG	CGGCGGTGGCGGCGG	-
CGGTGGCGGCGAG	AP2EREBP_tnt.CRF4_col_a_m1	6	0.0001	0.0877038	0.01218	13	CGGTGGCGGCGAG	CGGCGGCGGCGGCGGCGGAGG	-
CGGTGGCGGCGAG	AP2EREBP_tnt.RAP26_colamp_a_d1	-5	0.0001	0.0911083	0.01218	6	CGGTGGCGGCGAG	GCGGCG	-
CGGTGGCGGCGAG	AP2EREBP_tnt.AT4G18450_col_a_m1	1	0.00012	0.10373	0.01238	13	CGGTGGCGGCGAG	GCGGCGGCGGCGGCGGC	+
CGGTGGCGGCGAG	AP2EREBP_tnt.At5g65130_col_a_m1	3	0.00013	0.115259	0.01238	12	CGGTGGCGGCGAG	TGGCGGCGGCGGTGG	-
CGGTGGCGGCGAG	AP2EREBP_tnt.AT1G28160_colamp_a_m1	0	0.00017	0.144256	0.01238	13	CGGTGGCGGCGAG	TGGCGGCGGCGGCG	-
CGGTGGCGGCGAG	AP2EREBP_tnt.ERF4_col_a_m1	0	0.00018	0.159948	0.01238	13	CGGTGGCGGCGAG	AAATGGCGGCGGAGG	-
CGGTGGCGGCGAG	AP2EREBP_tnt.ERF8_col_a_m1	2	0.00018	0.159948	0.01238	13	CGGTGGCGGCGAG	GGCGGCGGCGGAGGA	-
CGGTGGCGGCGAG	AP2EREBP_tnt.ESE1_colamp_a_m1	2	0.00019	0.163324	0.01238	13	CGGTGGCGGCGAG	GGCGGCGGCGGCGGCGGCGG	+
CGGTGGCGGCGAG	AP2EREBP_tnt.SHN3_col_a_m1	5	0.0002	0.171528	0.01238	13	CGGTGGCGGCGAG	GGCGGCGGCGGCGGCGGCGGA	-
CGGTGGCGGCGAG	AP2EREBP_tnt.ERF1_col_a_m1	10	0.0002	0.176388	0.01238	13	CGGTGGCGGCGAG	GCGGCGGCGGTGGTGGCGGCGGAGGCGG	-
CGGTGGCGGCGAG	AP2EREBP_tnt.CRF10_col100_a_m1	3	0.0002	0.178202	0.01238	12	CGGTGGCGGCGAG	TGGCGGCGGCGGCGG	-
CGGTGGCGGCGAG	AP2EREBP_tnt.ERF2_col_a_m1	0	0.00021	0.181213	0.01238	13	CGGTGGCGGCGAG	TGGCGGCGGCGGAGGCGGCGG	-
CGGTGGCGGCGAG	AP2EREBP_tnt.ERF73_col_a_m1	3	0.00021	0.181213	0.01238	13	CGGTGGCGGCGAG	CGGAAATGGCGGCGGCGGTGG	-
CGGTGGCGGCGAG	AP2EREBP_tnt.ERF10_colamp_a_m1	6	0.00021	0.182244	0.01238	13	CGGTGGCGGCGAG	CGGCGGAAATGGCGGCGGAG	+
CGGTGGCGGCGAG	AP2EREBP_tnt.At1g22810_col_m1	2	0.00022	0.188055	0.01238	13	CGGTGGCGGCGAG	GGCGGTGGCGGTGGA	+
CGGTGGCGGCGAG	AP2EREBP_tnt.ERF73_colamp_a_m1	1	0.00022	0.191417	0.01238	13	CGGTGGCGGCGAG	GTGGCGGCGGCGGCGGCGGCG	+
CGGTGGCGGCGAG	AP2EREBP_tnt.AT1G28160_col_a_m1	0	0.00023	0.198426	0.01238	13	CGGTGGCGGCGAG	TGGCGGCGGCGGTGG	+
CGGTGGCGGCGAG	AP2EREBP_tnt.CEJ1_col_a_m1	3	0.00023	0.198426	0.01238	12	CGGTGGCGGCGAG	TGTCGGTGGAGGTGG	-
CGGTGGCGGCGAG	AP2EREBP_tnt.ERF13_colamp_a_m1	0	0.00025	0.22082	0.01292	13	CGGTGGCGGCGAG	AAATGGCGGCGGAGG	+
CGGTGGCGGCGAG	AP2EREBP_tnt.DEAR2_col_a_m1	3	0.00025	0.22082	0.01292	12	CGGTGGCGGCGAG	TGTCGGTGGCGGTGG	-
CGGTGGCGGCGAG	AP2EREBP_tnt.DREB26_col_a_m1	2	0.00027	0.239082	0.01347	13	CGGTGGCGGCGAG	GTCGGTGGAGGTGGTGGTGG	-
CGGTGGCGGCGAG	AP2EREBP_tnt.ERF3_col_a_m1	0	0.00028	0.245604	0.01347	13	CGGTGGCGGCGAG	TGGCGGCGGCGGTGG	+
CGGTGGCGGCGAG	AP2EREBP_tnt.ERF115_colamp_a_m1	1	0.0003	0.258966	0.01347	13	CGGTGGCGGCGAG	GCGATGGCGGCGGCG	+
CGGTGGCGGCGAG	AP2EREBP_tnt.ERF11_col_b_m1	0	0.0003	0.258966	0.01347	13	CGGTGGCGGCGAG	TGGCGGCGGCGGTGG	-
CGGTGGCGGCGAG	AP2EREBP_tnt.ERF15_col_m1	-2	0.00031	0.273018	0.01381	11	CGGTGGCGGCGAG	GCGGCGGCGGAGGCG	-
CGGTGGCGGCGAG	AP2EREBP_tnt.ESE3_colamp_a_m1	4	0.00033	0.287793	0.01381	11	CGGTGGCGGCGAG	GTGGCGGCGGCGGAG	+
CGGTGGCGGCGAG	AP2EREBP_tnt.ERF104_col_a_m1	2	0.00034	0.293955	0.01381	13	CGGTGGCGGCGAG	GGCGGCGGCGGCGGCGGCG	-
CGGTGGCGGCGAG	AP2EREBP_tnt.ERF10_col_a_m1	-1	0.00034	0.295122	0.01381	12	CGGTGGCGGCGAG	GGCGGCGGCGGAGGCGGCGGA	-
CGGTGGCGGCGAG	AP2EREBP_tnt.At2g33710_col_m1	3	0.00035	0.303326	0.01385	12	CGGTGGCGGCGAG	TGGCGGCGGCGGAGG	-
CGGTGGCGGCGAG	AP2EREBP_tnt.ERF13_col_b_m1	1	0.00037	0.319654	0.01425	13	CGGTGGCGGCGAG	GAAATGGCGGCGGAG	-
CGGTGGCGGCGAG	AP2EREBP_tnt.RAP212_col_a_m1	6	0.0004	0.346314	0.01508	13	CGGTGGCGGCGAG	CGGCGGAAATGGCGGCGGAGG	+
CGGTGGCGGCGAG	AP2EREBP_tnt.RAP26_col_a_m1	3	0.00041	0.354851	0.0151	12	CGGTGGCGGCGAG	TGGCGGCGGCGGAGG	+
CGGTGGCGGCGAG	AP2EREBP_tnt.PUCHI_col_a_m1	3	0.00043	0.373801	0.01555	12	CGGTGGCGGCGAG	TGGCGGCGGCGGCGG	-
CGGTGGCGGCGAG	AP2EREBP_tnt.At4g28140_colamp_a_m1	3	0.00045	0.393711	0.01586	12	CGGTGGCGGCGAG	GGTCGGTGGAGGCGG	+
CGGTGGCGGCGAG	AP2EREBP_tnt.ERF9_colamp_a_m1	1	0.00046	0.39809	0.01586	13	CGGTGGCGGCGAG	AAAATGGCGGCGGAGGA	-
CGGTGGCGGCGAG	AP2EREBP_tnt.ERF9_col_a_m1	6	0.00054	0.47501	0.01853	13	CGGTGGCGGCGAG	CGGCGGCGGTGGCGGCGGCGG	+
CGGTGGCGGCGAG	AP2EREBP_tnt.ERF8_colamp_a_m1	1	0.00059	0.510753	0.01939	13	CGGTGGCGGCGAG	AAAATGGCGGCGGAGGTG	+
CGGTGGCGGCGAG	AP2EREBP_tnt.LEP_col_a_m1	8	0.0006	0.527166	0.01939	13	CGGTGGCGGCGAG	GGCGGCGGTGGCGGCGGCGGA	-
CGGTGGCGGCGAG	mTERF_tnt.AT5G23930_col_a_m1	0	0.00061	0.528206	0.01939	13	CGGTGGCGGCGAG	CGGCGGCGGCGGCGGCGGCG	-
CGGTGGCGGCGAG	AP2EREBP_tnt.ERF4_colamp_a_m1	2	0.00064	0.556233	0.02003	13	CGGTGGCGGCGAG	GGAAATGGCGGCGGAGGTGG	+
CGGTGGCGGCGAG	AP2EREBP_tnt.AT1G01250_colamp_a_m1	3	0.00068	0.593491	0.02096	12	CGGTGGCGGCGAG	TGTCGGTGGAGGTGA	+
CGGTGGCGGCGAG	AP2EREBP_tnt.ERF11_colamp_a_m1	2	0.00071	0.616568	0.02134	13	CGGTGGCGGCGAG	GGAAATGGCGGCGGCGGAGG	+
CGGTGGCGGCGAG	AP2EREBP_tnt.At2g33710_colamp_a_m1	5	0.00072	0.626948	0.02134	13	CGGTGGCGGCGAG	GGAGGTGGCGGCGGCGGA	-
CGGTGGCGGCGAG	AP2EREBP_tnt.At4g28140_col_a_m1	2	0.00082	0.718808	0.02386	13	CGGTGGCGGCGAG	GGCGGTGGAGGCGGTGGTGG	+
CGGTGGCGGCGAG	AP2EREBP_tnt.At1g75490_colamp_a_m1	4	0.00083	0.726412	0.02386	11	CGGTGGCGGCGAG	GTGGCGGTGGAGGTG	-
CGGTGGCGGCGAG	AP2EREBP_tnt.ERF15_colamp_a_m1	-2	0.00093	0.807565	0.02607	11	CGGTGGCGGCGAG	ATGGCGGCTGAGGCGGCG	-
CGGTGGCGGCGAG	AP2EREBP_tnt.ERF105_colamp_a_m1	0	0.00096	0.835702	0.02652	13	CGGTGGCGGCGAG	CGGCGGCGGCGGCGGCGGCGGCGG	-
CGGTGGCGGCGAG	AP2EREBP_tnt.ESE3_col_a_m1	3	0.001	0.870622	0.02679	13	CGGTGGCGGCGAG	CGGAGGTGGCGGCGGAGGA	+
CGGTGGCGGCGAG	AP2EREBP_tnt.ERF2_colamp_a_m1	0	0.00101	0.880021	0.02679	13	CGGTGGCGGCGAG	TGGCGGCGGAGGCGGCGGCGG	-
CGGTGGCGGCGAG	AP2EREBP_tnt.At5g18450_col_a_m1	2	0.00102	0.887319	0.02679	13	CGGTGGCGGCGAG	GGTGGAGGCGGTGGA	+
CGGTGGCGGCGAG	AP2EREBP_tnt.ABR1_col_a_m1	5	0.00105	0.915429	0.02686	13	CGGTGGCGGCGAG	GGCGGAAATGGCGGCGGCG	+
CGGTGGCGGCGAG	AP2EREBP_tnt.AT1G71450_col_a_m1	3	0.00106	0.925694	0.02686	13	CGGTGGCGGCGAG	TGGCGGTGGCGGCGGCGGTG	-
CGGTGGCGGCGAG	AP2EREBP_tnt.ERF38_col_a_m1	3	0.00107	0.932524	0.02686	12	CGGTGGCGGCGAG	TGTCGGTGGAGGTGG	+
CGGTGGCGGCGAG	AP2EREBP_tnt.ERF7_colamp_a_m1	-2	0.00117	1.02348	0.02877	11	CGGTGGCGGCGAG	ATGGCGGCGGAGGTGGCGGAG	+
CGGTGGCGGCGAG	AP2EREBP_tnt.DEAR2_colamp_a_m1	4	0.00118	1.02956	0.02877	11	CGGTGGCGGCGAG	ATGTCGGTGGCGGTG	+
CGGTGGCGGCGAG	AP2EREBP_tnt.ERF7_col_a_m1	3	0.0013	1.13112	0.03114	13	CGGTGGCGGCGAG	TGGCGGCGGCGGAGGCGGTGG	-
CGGTGGCGGCGAG	AP2EREBP_tnt.PUCHI_colamp_a_m1	10	0.00133	1.1576	0.03141	13	CGGTGGCGGCGAG	GCGGCGGTGGCGGCGGCGGCGGAGG	+
CGGTGGCGGCGAG	AP2EREBP_tnt.At5g65130_colamp_a_m1	4	0.00156	1.3611	0.0364	13	CGGTGGCGGCGAG	TTGTCGGTGGAGGTGGTGG	-
CGGTGGCGGCGAG	AP2EREBP_tnt.At4g16750_col_a_m1	4	0.00158	1.38122	0.03642	11	CGGTGGCGGCGAG	GTGTCGGTGGCGGTG	-
CGGTGGCGGCGAG	AP2EREBP_tnt.DEAR5_col_a_m1	5	0.00164	1.42944	0.03668	13	CGGTGGCGGCGAG	ATTGTCGGTGGTGATGAAG	-
CGGTGGCGGCGAG	HMG_tnt.3XHMGBOX1_colamp_a_m1	2	0.00166	1.44989	0.03668	13	CGGTGGCGGCGAG	GGTGGTGGTGGTGGT	-
CGGTGGCGGCGAG	AP2EREBP_tnt.RAP21_col_a_m1	4	0.00166	1.44999	0.03668	9	CGGTGGCGGCGAG	GTGTCGGTGGTGG	+
CGGTGGCGGCGAG	AP2EREBP_tnt.ERF3_colamp_a_m1	0	0.00174	1.5197	0.03793	13	CGGTGGCGGCGAG	TGGCGGCGGCGGCGGCGGCG	+
CGGTGGCGGCGAG	AP2EREBP_tnt.ERF48_col_a_m1	8	0.00183	1.59826	0.03937	13	CGGTGGCGGCGAG	GGCGGTGGTGGTGGCGGTGGA	+
CGGTGGCGGCGAG	AP2EREBP_tnt.ABR1_colamp_a_m1	4	0.00212	1.8498	0.04497	13	CGGTGGCGGCGAG	GCGGAAATGGCGGCGGCGGTG	-
CGGTGGCGGCGAG	bZIP_tnt.TGA2_colamp_v31_m1	0	0.00224	1.94921	0.04654	11	CGGTGGCGGCGAG	TGGTGACGTCA	-
CGGTGGCGGCGAG	AP2EREBP_tnt.DEAR3_col_a_m1	6	0.00225	1.96411	0.04654	11	CGGTGGCGGCGAG	AATTGTCGGTGGTGGCA	+
CGGTGGCGGCGAG	AP2EREBP_tnt.At1g36060_col_a_m1	5	0.00235	2.04619	0.04761	9	CGGTGGCGGCGAG	ATGGTCGGTGGAGG	+
CGGTGGCGGCGAG	AP2EREBP_tnt.At4g16750_colamp_a_m1	5	0.00236	2.06008	0.04761	12	CGGTGGCGGCGAG	AGTGTCGGTGGAAATGA	+
CGGTGGCGGCGAG	AP2EREBP_tnt.Rap210_col_a_m1	0	0.00281	2.45152	0.05597	13	CGGTGGCGGCGAG	TTTTGTCGGCAAAGG	+
CGGTGGCGGCGAG	AP2EREBP_tnt.RRTF1_col_a_m1	1	0.00295	2.56941	0.05795	13	CGGTGGCGGCGAG	GAAATTGCGGCGGCG	+
CGGTGGCGGCGAG	AP2EREBP_tnt.DREB2_col_a_m1	9	0.00311	2.71528	0.06052	12	CGGTGGCGGCGAG	TGGTTATGTCGGTGGAGGTGG	+
CGGTGGCGGCGAG	AP2EREBP_tnt.At1g22810_colamp_a_m1	1	0.00324	2.82139	0.06142	13	CGGTGGCGGCGAG	GCTGTGTCGGTGGCG	-
CGGTGGCGGCGAG	AP2EREBP_tnt.RAP211_col_a_m1	0	0.00324	2.82139	0.06142	13	CGGTGGCGGCGAG	CGCCGGCGGCGGCGG	-
CGGTGGCGGCGAG	AP2EREBP_tnt.AT1G77200_colamp_a_m1	-1	0.00342	2.98653	0.06427	12	CGGTGGCGGCGAG	ATTGTCGGTGAA	+
CGGTGGCGGCGAG	AP2EREBP_tnt.DDF2_col_a_m1	0	0.00355	3.0965	0.06588	13	CGGTGGCGGCGAG	TGATGTCGGCGAAGA	+
CGGTGGCGGCGAG	AP2EREBP_tnt.AT1G71450_colamp_a_m1	-2	0.00375	3.2727	0.06841	11	CGGTGGCGGCGAG	GTGACGGTGGAGG	-
CGGTGGCGGCGAG	AP2EREBP_tnt.CBF1_col_a_m1	-1	0.00377	3.28891	0.06841	12	CGGTGGCGGCGAG	GATGTCGGCGAA	-
CGGTGGCGGCGAG	AP2EREBP_tnt.TINY_col_a_m1	1	0.0039	3.39674	0.06988	13	CGGTGGCGGCGAG	ATTTTGTCGGTGGAG	-
CGGTGGCGGCGAG	LOBAS2_tnt.LOB_col_a_m1	5	0.00394	3.43642	0.06993	13	CGGTGGCGGCGAG	GGCGGCGGAGGCGGCGGCGGA	-
CGGTGGCGGCGAG	AP2EREBP_tnt.At1g36060_colamp_a_m1	5	0.00431	3.76037	0.07513	9	CGGTGGCGGCGAG	ATGGTCGGTGGAGG	-
CGGTGGCGGCGAG	HMG_tnt.3XHMGBOX1_col_a_m1	1	0.00433	3.77241	0.07513	13	CGGTGGCGGCGAG	ACGGCGGAGGAGGCGGCGGAG	+
CGGTGGCGGCGAG	AP2EREBP_tnt.DDF1_col_a_m1	0	0.00447	3.89889	0.07683	13	CGGTGGCGGCGAG	TGATGTCGGCGACGA	+
CGGTGGCGGCGAG	AP2EREBP_tnt.CBF4_col_a_m1	0	0.00452	3.94299	0.07689	13	CGGTGGCGGCGAG	TGATGTCGGCGAA	+
CGGTGGCGGCGAG	AP2EREBP_tnt.CBF4_colamp_a_m1	0	0.00502	4.37801	0.0845	12	CGGTGGCGGCGAG	TGATGTCGGCAA	+
CGGTGGCGGCGAG	bHLH_tnt.bHLH10_col_a_m1	2	0.00518	4.51566	0.08583	12	CGGTGGCGGCGAG	GAATGTGTCGGTGG	+
CGGTGGCGGCGAG	AP2EREBP_tnt.At1g77640_col_a_m1	8	0.00521	4.53882	0.08583	13	CGGTGGCGGCGAG	GGTGGTGGTGGTGTCGGTGGA	+
CGGTGGCGGCGAG	AP2EREBP_tnt.AT1G01250_col_a_m1	2	0.00536	4.67754	0.08757	13	CGGTGGCGGCGAG	GATATTGTCGGTGGT	+
CGGTGGCGGCGAG	AP2EREBP_tnt.At2g44940_colamp_a_m1	-1	0.00544	4.74158	0.08789	12	CGGTGGCGGCGAG	ATTGTCGGTGGAG	+
CGGTGGCGGCGAG	AP2EREBP_tnt.At2g44940_col_a_m1	0	0.00587	5.11957	0.09353	13	CGGTGGCGGCGAG	AATTGTCGGTGGAGT	+
CGGTGGCGGCGAG	AP2EREBP_tnt.CBF2_colamp_a_m1	0	0.00596	5.19601	0.09353	13	CGGTGGCGGCGAG	TTATGTCGGCAAA	+
CGGTGGCGGCGAG	bHLH_tnt.bHLH10_colamp_a_m1	-1	0.00596	5.19601	0.09353	12	CGGTGGCGGCGAG	ATTGTCGGTGGAG	+
CGGTGGCGGCGAG	AP2EREBP_tnt.AT1G12630_colamp_a_m1	2	0.00613	5.34848	0.09369	13	CGGTGGCGGCGAG	GATTTTGTCGGCAAAA	+
CGGTGGCGGCGAG	AP2EREBP_tnt.At4g31060_colamp_a_m1	1	0.00614	5.35501	0.09369	13	CGGTGGCGGCGAG	ATTTTGTCGGTGGAG	+
CGGTGGCGGCGAG	AP2EREBP_tnt.CBF2_col_a_m1	0	0.00614	5.35501	0.09369	13	CGGTGGCGGCGAG	TGATGTCGGCAAAGA	-
CGGTGGCGGCGAG	AP2EREBP_tnt.AT1G77200_col_a_m1	2	0.00621	5.41214	0.09382	12	CGGTGGCGGCGAG	GAATTTGTCGGTGG	-
CGGTGGCGGCGAG	AP2EREBP_tnt.CBF3_colamp_a_m1	-1	0.00635	5.54065	0.09516	11	CGGTGGCGGCGAG	TATGTCGGTAA	+
CGGTGGCGGCGAG	AP2EREBP_tnt.Rap210_colamp_a_m1	-1	0.00649	5.66109	0.09531	12	CGGTGGCGGCGAG	TTTGTCGGCAAAAA	+
CGGTGGCGGCGAG	AP2EREBP_tnt.At1g19210_col_a_m1	5	0.00649	5.66109	0.09531	9	CGGTGGCGGCGAG	ATGGACGGTGGAGG	+
CGGTGGCGGCGAG	ARF_tnt.ARF16_col_b_m1	4	0.00654	5.70211	0.09531	13	CGGTGGCGGCGAG	TTTACGTTTTTGGCGGGAAAA	+
CGGTGGCGGCGAG	AP2EREBP_tnt.RRTF1_colamp_a_m1	2	0.0067	5.84284	0.0968	13	CGGTGGCGGCGAG	GGAAATTGCGGCGGCGGTG	+
CGGTGGCGGCGAG	AP2EREBP_tnt.RAP21_colamp_a_m1	5	0.0068	5.93386	0.09745	13	CGGTGGCGGCGAG	GGTGGAAATGTCGGTGGAGG	-
CGGTGGCGGCGAG	AP2EREBP_tnt.CBF3_col_a_m1	0	0.0071	6.19182	0.1008	13	CGGTGGCGGCGAG	TTATGTCGGTGAAG	-
CGGTGGCGGCGAG	AP2EREBP_tnt.DEAR5_colamp_a_m1	-1	0.00733	6.39544	0.10322	11	CGGTGGCGGCGAG	ATTGTCGGTGA	+
CGGTGGCGGCGAG	AP2EREBP_tnt.CBF1_colamp_a_m1	0	0.00768	6.69264	0.1068	13	CGGTGGCGGCGAG	TGATGTCGGCGAAGA	+
CGGTGGCGGCGAG	AP2EREBP_tnt.AT3G16280_colamp_a_m1	2	0.00776	6.76908	0.1068	12	CGGTGGCGGCGAG	AAAATTGTCGGTGG	-
CGGTGGCGGCGAG	AP2EREBP_tnt.At4g31060_col_a_m1	8	0.00778	6.78834	0.1068	12	CGGTGGCGGCGAG	GGTGGTGGTTTTGTCGGTGG	-
CGGTGGCGGCGAG	AP2EREBP_tnt.AT3G60490_col_a_m1	2	0.00811	7.07616	0.1104	12	CGGTGGCGGCGAG	AATATTGTCGGTGG	+
CGGTGGCGGCGAG	AP2EREBP_tnt.RAP211_colamp_a_m1	0	0.00915	7.98239	0.1235	13	CGGTGGCGGCGAG	AATAGCCGGCCAAAA	-
CGGTGGCGGCGAG	AP2EREBP_tnt.CEJ1_colamp_a_m1	-1	0.00934	8.14662	0.12501	12	CGGTGGCGGCGAG	ATTGTCGGTGATT	-
CGGTGGCGGCGAG	AP2EREBP_tnt.DEAR3_colamp_a_m1	5	0.00977	8.51531	0.12961	8	CGGTGGCGGCGAG	ATTGTCGGTGATT	+
CGGTGGCGGCGAG	AP2EREBP_tnt.At4g32800_colamp_a_m1	2	0.00998	8.69845	0.13133	13	CGGTGGCGGCGAG	AATTTTGTCGGTGGAT	+
CGGTGGCGGCGAG	AP2EREBP_tnt.AT3G60490_colamp_a_m1	2	0.01042	9.08503	0.13412	13	CGGTGGCGGCGAG	AAAATTGTCGGTGGAG	+
CGGTGGCGGCGAG	AP2EREBP_tnt.At4g32800_col_m1	2	0.01042	9.08503	0.13412	13	CGGTGGCGGCGAG	GAAATTGTCGGTGGAG	-
CGGTGGCGGCGAG	AP2EREBP_tnt.At1g19210_colamp_a_m1	4	0.01043	9.09821	0.13412	11	CGGTGGCGGCGAG	TGGACGGTGGAGATG	-
CGGTGGCGGCGAG	AP2EREBP_tnt.AT3G16280_col_a_m1	0	0.01056	9.20967	0.1347	13	CGGTGGCGGCGAG	TATTGTCGGTGGAG	+
CGGTGGCGGCGAG	AP2EREBP_tnt.At5g67000_col_a_m1	0	0.0109	9.50137	0.13789	13	CGGTGGCGGCGAG	CTGTTGCGGCGGCGG	+
CGGTGGCGGCGAG	LOBAS2_tnt.AS2_col_a_m1	6	0.01165	10.1603	0.14632	13	CGGTGGCGGCGAG	CGGCGGAGAAGGCGGCGGAGA	-
CGGTGGCGGCGAG	AP2EREBP_tnt.AT1G12630_col_a_m1	-2	0.01217	10.612	0.15166	11	CGGTGGCGGCGAG	TTGTCGGCGAAGGCGGCGGCG	-
CGGTGGCGGCGAG	TCP_tnt.TCP17_col_a_m1	-2	0.01284	11.1974	0.15881	11	CGGTGGCGGCGAG	GTGGGGACCAC	-
CGGTGGCGGCGAG	E2FDP_tnt.E2FA_col_a_m1	0	0.01311	11.4312	0.16091	13	CGGTGGCGGCGAG	TTTTGGCGCCAAAT	-
CGGTGGCGGCGAG	AP2EREBP_tnt.DREB19_col_a_m1	6	0.01373	11.9716	0.16726	11	CGGTGGCGGCGAG	TAATGTCGGTGGAGGTG	-
CGGTGGCGGCGAG	TCP_tnt.At1g69690_colamp_a_m1	0	0.01385	12.0769	0.16748	13	CGGTGGCGGCGAG	TGGTGGGCCCCAC	+
CGGTGGCGGCGAG	E2FDP_tnt.E2FA_colamp_a_m1	0	0.01428	12.4524	0.17142	13	CGGTGGCGGCGAG	TTTTGGCGCCATTT	+
CGGTGGCGGCGAG	bZIP_tnt.bZIP50_colamp_v31_m1	2	0.01622	14.1436	0.19327	12	CGGTGGCGGCGAG	GATGATGACGTCAG	-
CGGTGGCGGCGAG	TCP_tnt.TCP20_colamp_a_m1	-1	0.01784	15.5555	0.20951	12	CGGTGGCGGCGAG	GGTGGGCCCCAC	-
CGGTGGCGGCGAG	LOBAS2_tnt.LBD13_col_a_m1	6	0.01923	16.7662	0.2242	11	CGGTGGCGGCGAG	CGGCGGAAATTGCGGCG	+
CGGTGGCGGCGAG	Trihelix_tnt.AT3G10030_col_a_m1	0	0.02085	18.1802	0.24139	13	CGGTGGCGGCGAG	AGTTAACGGCGTTA	+
CGGTGGCGGCGAG	C2H2_tnt.AT2G15740_col_a_m1	2	0.02106	18.3645	0.24212	9	CGGTGGCGGCGAG	AACGATGACGA	+
CGGTGGCGGCGAG	TCP_tnt.At2g45680_colamp_a_m1	-2	0.023	20.0559	0.26074	11	CGGTGGCGGCGAG	GTGGGACCCAC	+
CGGTGGCGGCGAG	TCP_tnt.TCP17_colamp_a_m1	-2	0.023	20.0559	0.26074	11	CGGTGGCGGCGAG	GTGGGGACCAC	+
CGGTGGCGGCGAG	C2C2gata_tnt.GATA1_col_a_m1	1	0.02326	20.2825	0.26187	13	CGGTGGCGGCGAG	ATGGTGATGATGATG	+
CGGTGGCGGCGAG	TCP_tnt.At1g69690_col_a_m1	0	0.024	20.924	0.26547	13	CGGTGGCGGCGAG	TGGTGGGCCCCAC	+
CGGTGGCGGCGAG	TCP_tnt.TCP7_col_a_m1	-2	0.02403	20.9567	0.26547	11	CGGTGGCGGCGAG	GTGGGACCCAC	+
CGGTGGCGGCGAG	TCP_tnt.At5g08330_colamp_a_m1	-1	0.02408	20.9941	0.26547	12	CGGTGGCGGCGAG	TGTGGGCCCCAC	+
CGGTGGCGGCGAG	Trihelix_tnt.AT5G05550_colamp_a_m1	0	0.02423	21.1286	0.26547	13	CGGTGGCGGCGAG	TATCTCCGGCGACGA	+
CGGTGGCGGCGAG	TCP_tnt.At1g72010_col_m1	0	0.02501	21.8073	0.26968	13	CGGTGGCGGCGAG	ATGTGGGCCCCAC	+
CGGTGGCGGCGAG	TCP_tnt.At1g72010_colamp_a_m1	0	0.02501	21.8073	0.26968	13	CGGTGGCGGCGAG	ATGTGGGCCCCAC	+
CGGTGGCGGCGAG	TCP_tnt.TCP24_colamp_a_m1	-2	0.02511	21.8957	0.26968	11	CGGTGGCGGCGAG	GTGGGGACCAC	+
CGGTGGCGGCGAG	AP2EREBP_tnt.DDF1_colamp_a_m1	-2	0.02606	22.7249	0.27802	11	CGGTGGCGGCGAG	ATGTCGGCGAAGA	-
CGGTGGCGGCGAG	Trihelix_tnt.At3g14180_col_m1	-1	0.02623	22.8702	0.27802	11	CGGTGGCGGCGAG	TTTTCCGGCGA	-
CGGTGGCGGCGAG	Trihelix_tnt.AT5G05550_col_a_m1	0	0.02737	23.8654	0.28825	13	CGGTGGCGGCGAG	TTTCTCCGGCGATGA	+
CGGTGGCGGCGAG	MYB_tnt.MYB55_col_m1	2	0.02778	24.2213	0.29067	12	CGGTGGCGGCGAG	GGTGGTGGTTGAGG	-
CGGTGGCGGCGAG	Trihelix_tnt.AT3G58630_col_a_m1	1	0.02849	24.8475	0.2955	13	CGGTGGCGGCGAG	AAATCTCCGGCGACG	+
CGGTGGCGGCGAG	bZIP_tnt.TGA4_col_a_m1	0	0.0286	24.9388	0.2955	11	CGGTGGCGGCGAG	TGATGACGTCA	-
CGGTGGCGGCGAG	TCP_tnt.PTF1_col_a_m1	-2	0.02947	25.6953	0.30255	11	CGGTGGCGGCGAG	GTGGGGACCACAA	+
CGGTGGCGGCGAG	AP2EREBP_tnt.DREB2_colamp_a_m1	6	0.03088	26.9239	0.31503	9	CGGTGGCGGCGAG	TTATGTCGGTGGAGA	-
CGGTGGCGGCGAG	TCP_tnt.TCP16_col_a_m1	-2	0.03117	27.1763	0.31601	11	CGGTGGCGGCGAG	GTGGACCCCAC	-
CGGTGGCGGCGAG	ABI3VP1_tnt.REM16_col_a_m1	4	0.0332	28.9465	0.33246	13	CGGTGGCGGCGAG	TTTACGTTTTTGGCGGGAAAA	+
CGGTGGCGGCGAG	Trihelix_tnt.AT3G58630_colamp_a_m1	1	0.03619	31.5603	0.35809	13	CGGTGGCGGCGAG	AATTCTCCGGCGACG	+
CGGTGGCGGCGAG	TCP_tnt.TCP24_col_m1	-1	0.03653	31.8513	0.35921	12	CGGTGGCGGCGAG	TGTGGTCCCAAC	-
CGGTGGCGGCGAG	TCP_tnt.TCP3_col_m1	0	0.044	38.3646	0.42499	13	CGGTGGCGGCGAG	ATGTGGTCCCAAC	-
CGGTGGCGGCGAG	TCP_tnt.TCP3_colamp_a_m1	-1	0.04474	39.0151	0.42965	12	CGGTGGCGGCGAG	TGTGGTCCCAAC	-
CGGTGGCGGCGAG	MYB_tnt.MYB77_colamp_a_m1	9	0.0451	39.3297	0.43058	11	CGGTGGCGGCGAG	CGTTTGATACGGTTACGGTT	+
CGGTGGCGGCGAG	E2FDP_tnt.DEL1_colamp_a_m1	1	0.04574	39.8876	0.43164	13	CGGTGGCGGCGAG	TTTTTGGCGGGAAAA	+
CGGTGGCGGCGAG	E2FDP_tnt.DEL2_colamp_a_m1	1	0.04754	41.4547	0.44096	13	CGGTGGCGGCGAG	TTTTTGGCGGGAAAA	+
CGGTGGCGGCGAG	E2FDP_tnt.E2FC_col_a_m1	0	0.05133	44.7571	0.46673	13	CGGTGGCGGCGAG	TTTTGGCGCCAATAT	-
CGGTGGCGGCGAG	bZIP_tnt.TGA9_col_a_m1	-1	0.05146	44.8751	0.46673	11	CGGTGGCGGCGAG	GATGACGTCAT	+
CGGTGGCGGCGAG	TCP_tnt.TCP16_colamp_a_m1	0	0.05146	44.8751	0.46673	11	CGGTGGCGGCGAG	TGGTGGACCCA	-
CGGTGGCGGCGAG	TCP_tnt.At5g08330_col_a_m1	-1	0.0522	45.5209	0.47083	12	CGGTGGCGGCGAG	TGTGGGCCCCACTT	+
CGGTGGCGGCGAG	ARF_ecoli.MP_col_m1	0	0.05254	45.8142	0.47126	10	CGGTGGCGGCGAG	TTTTGTCGGC	-
CGGTGGCGGCGAG	C3H_tnt.At5g08750_col_a_m1	-1	0.05332	46.4957	0.47553	12	CGGTGGCGGCGAG	TTTTGCGGCTGAGGT	-
GTTGGAGT	C2C2YABBY_tnt.CRC_colamp_a_m1	9	0.00018	0.157056	0.31411	8	GTTGGAGT	GGTTAGTGTTTTGGAGTCGAATATGACTTG	-
CCWCGTCG	bZIP_tnt.bZIP43_col_a_m1	1	0.00026	0.22757	0.10865	8	CCACGTCG	GCCACGTCAGCA	+
CCWCGTCG	bZIP_tnt.bZIP42_col_a_m1	1	0.00035	0.302858	0.10865	8	CCACGTCG	GCCACGTCAGCA	-
CCWCGTCG	bZIP_tnt.bZIP42_colamp_a_m1	2	0.00055	0.476298	0.10865	8	CCACGTCG	TGCCACGTCAGCA	+
CCWCGTCG	bZIP_tnt.bZIP44_colamp_a_m1	1	0.00055	0.476298	0.10865	8	CCACGTCG	GCCACGTCAGCAT	-
CCWCGTCG	bZIP_tnt.bZIP48_col_a_m1	1	0.00063	0.550869	0.10865	8	CCACGTCG	GCCACGTCAGCATC	+
CCWCGTCG	bZIP_tnt.GBF3_col_m1	2	0.00067	0.583344	0.10865	8	CCACGTCG	TGCCACGTCAGCATT	+
CCWCGTCG	bZIP_tnt.bZIP44_col_m1	2	0.00067	0.583344	0.10865	8	CCACGTCG	TGCCACGTCAGCATC	-
CCWCGTCG	bZIP_tnt.bZIP3_col_a_m1	2	0.00072	0.625435	0.10865	8	CCACGTCG	TGCCACGTCAGCATC	-
CCWCGTCG	bZIP_tnt.bZIP16_colamp_a_m1	2	0.00077	0.670406	0.10865	8	CCACGTCG	TGCCACGTCAGCATT	-
CCWCGTCG	bZIP_tnt.bZIP48_colamp_a_m1	2	0.00082	0.718445	0.10865	8	CCACGTCG	TGCCACGTCAGCATT	+
CCWCGTCG	bZIP_tnt.GBF5_col_v3a_m1	2	0.00082	0.718445	0.10865	8	CCACGTCG	TGCCACGTCAGCATT	-
CCWCGTCG	bZIP_tnt.bZIP16_col_v3a_m1	2	0.00082	0.718445	0.10865	8	CCACGTCG	TGCCACGTGACCATT	-
CCWCGTCG	bZIP_tnt.GBF5_colamp_a_m1	2	0.00088	0.769753	0.10865	8	CCACGTCG	TGCCACGTCAGCATT	-
CCWCGTCG	bZIP_tnt.bZIP68_col_a_m1	2	0.00095	0.82454	0.10865	8	CCACGTCG	TGCCACGTCAGCATC	+
CCWCGTCG	bZIP_tnt.bZIP53_col_m1	2	0.00095	0.82454	0.10865	8	CCACGTCG	TGCCACGTCAGCATC	-
CCWCGTCG	bZIP_tnt.GBF6_col_m1	2	0.00108	0.945394	0.11679	8	CCACGTCG	TGCCACGTCAGCATC	+
CCWCGTCG	bZIP_tnt.bZIP53_colamp_a_m1	2	0.00124	1.08284	0.1259	8	CCACGTCG	TGCCACGTCAGCATA	-
CCWCGTCG	bZIP_tnt.bZIP28_col_a_m1	2	0.00152	1.32438	0.14543	8	CCACGTCG	TGCCACGTCATCATT	-
CCWCGTCG	bZIP_tnt.GBF6_colamp_a_m1	2	0.00162	1.41549	0.14726	8	CCACGTCG	TGCCACGTCAGCATT	-
CCWCGTCG	bZIP_tnt.ABI5_colamp_v3b_m1	2	0.00185	1.61544	0.15966	8	CCACGTCG	TGCCACGTCACCATT	-
CCWCGTCG	bZIP_tnt.GBF3_colamp_m1	2	0.0024	2.09542	0.19723	8	CCACGTCG	TGCCACGTGACCATT	-
CCWCGTCG	bZIP_tnt.ABI5_col_v3h_m1	4	0.00324	2.82623	0.24791	8	CCACGTCG	ACTGCCACGTCACCATTT	-
CCWCGTCG	bHLH_tnt.PIF7_col_a_m1	7	0.00331	2.88468	0.24791	8	CCACGTCG	GTGAATGCCACGTGG	+
CCWCGTCG	bZIP_tnt.AREB3_col_v31_m1	2	0.00399	3.47616	0.26093	8	CCACGTCG	TGCCACGTGTCCATT	-
CCWCGTCG	AP2EREBP_tnt.CBF3_col_a_m1	0	0.00399	3.47936	0.26093	8	CCACGTCG	TTATGTCGGTGAAG	-
CCWCGTCG	bZIP_tnt.AREB3_colamp_a_m1	2	0.00424	3.6962	0.26093	8	CCACGTCG	TGCCACGTGTCCATT	-
CCWCGTCG	bZIP_tnt.HY5_colamp_v3a_m1	2	0.00424	3.6962	0.26093	8	CCACGTCG	GGCCACGTCATCATT	-
CCWCGTCG	bZIP_tnt.ABF2_col_v3a_m1	7	0.00445	3.88119	0.26454	8	CCACGTCG	AAAAATGCCACGTGACCA	+
CCWCGTCG	AP2EREBP_tnt.CBF4_col_a_m1	0	0.00595	5.19252	0.34212	8	CCACGTCG	TGATGTCGGCGAA	+
CCWCGTCG	NAC_tnt.ANAC047_colamp_a_d1	-1	0.00704	6.14112	0.39006	5	CCACGTCG	CACGT	+
CCWCGTCG	C2H2_tnt.AT5G22990_col_a_m1	1	0.00726	6.32916	0.39006	8	CCACGTCG	TCGTCATCGTTTTCG	+
CCWCGTCG	AP2EREBP_tnt.CBF1_col_a_m1	-1	0.00763	6.65667	0.39006	7	CCACGTCG	GATGTCGGCGAA	-
CCWCGTCG	AP2EREBP_tnt.CBF1_colamp_a_m1	0	0.00769	6.70947	0.39006	8	CCACGTCG	TGATGTCGGCGAAGA	+
CCWCGTCG	AP2EREBP_tnt.DEAR5_colamp_a_m1	-1	0.00895	7.80077	0.44055	7	CCACGTCG	ATTGTCGGTGA	+
CCWCGTCG	C2H2_tnt.AT2G15740_col_a_m1	1	0.01002	8.73459	0.47958	8	CCACGTCG	TCGTCATCGTT	-
