# Supplementary material for: A wheat MYB transcription factor activates defense by repressing TaSIZ1 in response to branched-chain amino acid accumulation
Source: Plant Cell. 2026 May 6;38(5):koag135. doi: 10.1093/plcell/koag135 (PMC13196585; doi:10.1093/plcell/koag135)
Supplement: koag135_Supplementary_Data [file koag135_supplementary_data.zip › Supplemental Data Set S4.xlsx]

## Sheet: Data Set S4
Supplemental Data Set S4: Details of the 167 wheat proteins predicted to encode transcription factors with binding sites in the TaSIZ1 promoter. Sequence similarity searches were used to identify wheat orthologs for transcription factors with binding sites in the TaSIZ1 promoter. Proteins were classified using UniProt and through sequence similarity searches against the PlantTFDB (version 5.0) da…
Uniprot IDs	Ensembl IDs	Protein names	TF_Family	Gene Names	Enriched in Proteomics	Organism
A0A3B6B386	TraesCS2A02G373700	AP2/ERF domain-containing protein	AP2		NO	Triticum aestivum
A0A3B6C9U9	TraesCS2B02G390800	AP2/ERF domain-containing protein	AP2		NO	Triticum aestivum
A0A1D5UG83	TraesCS2D02G369900	AP2/ERF domain-containing protein	AP2		NO	Triticum aestivum
A0A3B6NRG7	TraesCS6A02G235100	AP2/ERF domain-containing protein	AP2	LOC123127829	NO	Triticum aestivum
A0A3B6PLA4	TraesCS6B02G263800	AP2/ERF domain-containing protein	AP2		NO	Triticum aestivum
A0A3B6QIH7	TraesCS6D02G217800	AP2/ERF domain-containing protein	AP2	LOC123141561	NO	Triticum aestivum
A0A3B5Y0D6	TraesCS1A02G221900	AP2/ERF domain-containing protein	AP2		NO	Triticum aestivum
A0A3B5Y1L7	TraesCS1A02G244800	AP2/ERF domain-containing protein	AP2	LOC123143654	NO	Triticum aestivum
A0A3B5YXT5	TraesCS1B02G235100	AP2/ERF domain-containing protein	AP2		NO	Triticum aestivum
A0A3B5YYH0	TraesCS1B02G256000	AP2/ERF domain-containing protein	AP2		NO	Triticum aestivum
A0A3B5Z0A7	TraesCS1B02G307000	AP2/ERF domain-containing protein	AP2		NO	Triticum aestivum
A0A3B5ZUQ3	TraesCS1D02G223600	AP2/ERF domain-containing protein	AP2		NO	Triticum aestivum
A0A3B5ZX57	TraesCS1D02G244500	AP2/ERF domain-containing protein	AP2		NO	Triticum aestivum
A0A3B6CEI8	TraesCS2B02G529200	AP2/ERF domain-containing protein	AP2		NO	Triticum aestivum
Q4U0C8	TraesCS3A02G099200	Dehydration responsive element binding protein W73	Non-TF		NO	Triticum aestivum
A0A3B6RHY5	TraesCS7A02G250800	AP2/ERF domain-containing protein	AP2		NO	Triticum aestivum
A0A3B6REI3	TraesCS7A02G250900	AP2/ERF domain-containing protein	AP2		NO	Triticum aestivum
A0A3B6SCW2	TraesCS7B02G140200	AP2/ERF domain-containing protein	AP2		NO	Triticum aestivum
A0A3B6SIB7	TraesCS7B02G140300	AP2/ERF domain-containing protein	AP2		NO	Triticum aestivum
A0A3B6TDV7	TraesCS7D02G250700	AP2/ERF domain-containing protein	AP2		NO	Triticum aestivum
A0A3B6TIJ1	TraesCS7D02G250800	AP2/ERF domain-containing protein	AP2		NO	Triticum aestivum
A0A3B6HPM9	TraesCS4A02G088400	AP2/ERF domain-containing protein	AP2		NO	Triticum aestivum
A0A3B6IR08	TraesCS4B02G215800	AP2/ERF domain-containing protein	AP2		NO	Triticum aestivum
A0A3B6JLW5	TraesCS4D02G216300	AP2/ERF domain-containing protein	AP2		NO	Triticum aestivum
A0A3B6NT27	TraesCS6A02G330500	AP2/ERF domain-containing protein	AP2		NO	Triticum aestivum
A0A3B6PRD2	TraesCS6B02G361400	AP2/ERF domain-containing protein	AP2	LOC123134655	NO	Triticum aestivum
A0A3B6QIW8	TraesCS6D02G309600	AP2/ERF domain-containing protein	AP2		NO	Triticum aestivum
A0A3B6RFD8	TraesCS7A02G169300	AP2/ERF domain-containing protein	AP2	LOC123148905	NO	Triticum aestivum
A0A3B6SDE4	TraesCS7B02G074500	AP2/ERF domain-containing protein	AP2	LOC123160340	NO	Triticum aestivum
A0A3B6TN12	TraesCS7D02G170600	AP2/ERF domain-containing protein	AP2	LOC123167969	NO	Triticum aestivum
A0A3B6HM81	TraesCS4A02G013600	AP2/ERF domain-containing protein	AP2		NO	Triticum aestivum
A0A3B6IWY7	TraesCS4B02G290100	AP2/ERF domain-containing protein	AP2		NO	Triticum aestivum
A0A3B6JLP3	TraesCS4D02G289200	AP2/ERF domain-containing protein	AP2		NO	Triticum aestivum
A0MAU3	TraesCS4A02G035400	Dehydration responsive element binding protein	Non-TF		NO	Triticum aestivum
A0A3B6IUF4	TraesCS4B02G268100	AP2/ERF domain-containing protein	AP2	LOC123095153	NO	Triticum aestivum
A0A3B6JMD8	TraesCS4D02G267500	AP2/ERF domain-containing protein	AP2		NO	Triticum aestivum
A0A1S5WIH3	TraesCS5B02G193200	WXPL1B transcription factor	Non-TF		NO	Triticum aestivum
A7X9Z8	TraesCS5D02G200900	Drought-responsive factor-like transcription factor DRFL1a (WXPL1D transcription factor)	Non-TF		NO	Triticum aestivum
A7XA64	TraesCS6A02G301900	DRF-like transcription factor DRFL2c	Non-TF		NO	Triticum aestivum
A7XA61	TraesCS6B02G331000	DRF-like transcription factor DRFL2a (WXPL2B transcription factor)	Non-TF	DRFL2 LOC123138190	NO	Triticum aestivum
A7XA65	TraesCS6D02G281200	DRF-like transcription factor DRFL2b	Non-TF		NO	Triticum aestivum
A0A3B6RC30	TraesCS7A02G180900	AP2/ERF domain-containing protein	AP2	LOC123150946	NO	Triticum aestivum
A0A3B6SFX1	TraesCS7B02G085900	AP2/ERF domain-containing protein	AP2	LOC123159838	NO	Triticum aestivum
A0A3B6TGE2	TraesCS7D02G182700	AP2/ERF domain-containing protein	AP2	LOC123166284	NO	Triticum aestivum
A0A3B6TXA4	TraesCS7D02G469200	AP2/ERF domain-containing protein	AP2		NO	Triticum aestivum
A0A3B6B0H7	TraesCS2A02G310700	AP2/ERF domain-containing protein	AP2		NO	Triticum aestivum
A0A3B6CA29	TraesCS2B02G327700	AP2/ERF domain-containing protein	AP2		NO	Triticum aestivum
A0A1D5UN79	TraesCS2D02G308900	AP2/ERF domain-containing protein	AP2		NO	Triticum aestivum
W5ERU7	TraesCS4A02G227400	AP2/ERF domain-containing protein	AP2	LOC123094536	NO	Triticum aestivum
A0A3B6IPE3	TraesCS4B02G088900	AP2/ERF domain-containing protein	AP2		NO	Triticum aestivum
A0A3B6CA54	TraesCS2B02G329500	NB-ARC domain-containing protein	Non-TF		NO	Triticum aestivum
A0A1D6DJM6	TraesCS2D02G311000	NB-ARC domain-containing protein	Non-TF		NO	Triticum aestivum
A0A3B6NV62	TraesCS6A02G340100	AP2/ERF domain-containing protein	AP2		NO	Triticum aestivum
A0A3B6PR03	TraesCS6B02G371300	AP2/ERF domain-containing protein	AP2		NO	Triticum aestivum
A0A3B6QIZ8	TraesCS6D02G320700	AP2/ERF domain-containing protein	AP2	LOC123141928	NO	Triticum aestivum
A0A3B6B447	TraesCS2A02G415300	AP2/ERF domain-containing protein	AP2		NO	Triticum aestivum
A0A3B6CBC1	TraesCS2B02G434300	AP2/ERF domain-containing protein	AP2		NO	Triticum aestivum
A0A3B6DLH3	TraesCS2D02G412400	AP2/ERF domain-containing protein	AP2		NO	Triticum aestivum
A0A3B6NS16	TraesCS6A02G250900	AP2/ERF domain-containing protein	AP2	LOC123130768	NO	Triticum aestivum
A0A3B6PLP0	TraesCS6B02G274500	AP2/ERF domain-containing protein	AP2	LOC123134309	NO	Triticum aestivum
A0A3B6QIB0	TraesCS6D02G232700	AP2/ERF domain-containing protein	AP2		NO	Triticum aestivum
A0A3B6EMR8	TraesCS3A02G293400	RING-type E3 ubiquitin transferase (EC 2.3.2.27)	Non-TF		NO	Triticum aestivum
A0A3B6EJP6	TraesCS3A02G293500	RING-type E3 ubiquitin transferase (EC 2.3.2.27)	Non-TF		NO	Triticum aestivum
W5D351	TraesCS3B02G328200	RING-type E3 ubiquitin transferase (EC 2.3.2.27)	Non-TF		NO	Triticum aestivum
A0A3B6GVU1	TraesCS3D02G293200	RING-type E3 ubiquitin transferase (EC 2.3.2.27)	Non-TF		NO	Triticum aestivum
A0A3B6GWC2	TraesCS3D02G293300	RING-type E3 ubiquitin transferase (EC 2.3.2.27)	Non-TF		NO	Triticum aestivum
A0A3B6HS28	TraesCS4A02G137300	RING-type E3 ubiquitin transferase (EC 2.3.2.27)	Non-TF		NO	Triticum aestivum
A0A3B6JKG1	TraesCS4D02G170000	RING-type E3 ubiquitin transferase (EC 2.3.2.27)	Non-TF		NO	Triticum aestivum
A0A3B6KBW6	TraesCS5A02G027500	RING-type domain-containing protein	Non-TF		NO	Triticum aestivum
A0A3B6KCR9	TraesCS5A02G028100	RING-type domain-containing protein	Non-TF		NO	Triticum aestivum
A0A3B6K9T3	TraesCS5A02G028400	RING-type domain-containing protein	Non-TF		NO	Triticum aestivum
A0A3B6KNV2	TraesCS5A02G372500	RING-type domain-containing protein	Non-TF		NO	Triticum aestivum
A0A3B6KPK8	TraesCS5A02G372600	RING-type domain-containing protein	Non-TF		NO	Triticum aestivum
A0A3B6LE01	TraesCS5B02G026700	RING-type domain-containing protein	Non-TF		NO	Triticum aestivum
A0A3B6LSW4	TraesCS5B02G374600	RING-type domain-containing protein	Non-TF		NO	Triticum aestivum
A0A3B6LSL6	TraesCS5B02G374700	RING-type domain-containing protein	Non-TF		NO	Triticum aestivum
A0A3B6MK39	TraesCS5D02G035300	RING-type domain-containing protein	Non-TF		NO	Triticum aestivum
A0A3B6MIY5	TraesCS5D02G035900	RING-type domain-containing protein	Non-TF		NO	Triticum aestivum
A0A3B6MK49	TraesCS5D02G036300	RING-type domain-containing protein	Non-TF	LOC123120191	NO	Triticum aestivum
A0A3B6MYP6	TraesCS5D02G382000	RING-type domain-containing protein	Non-TF		NO	Triticum aestivum
A0A3B6MXR3	TraesCS5D02G382100	RING-type domain-containing protein	Non-TF		NO	Triticum aestivum
A0A3B6MX17	TraesCS5D02G382200	RING-type domain-containing protein	Non-TF		NO	Triticum aestivum
A0A3B6NHV7	TraesCS6A02G033600	RING-type domain-containing protein	Non-TF		NO	Triticum aestivum
A0A3B6NSD5	TraesCS6A02G244500	RING-type domain-containing protein	Non-TF		NO	Triticum aestivum
A0A3B6NQC2	TraesCS6A02G251500	RING-type domain-containing protein	Non-TF		NO	Triticum aestivum
A0A3B6PMP8	TraesCS6B02G273800	RING-type domain-containing protein	Non-TF		NO	Triticum aestivum
A0A3B6PNJ1	TraesCS6B02G279800	RING-type domain-containing protein	Non-TF		NO	Triticum aestivum
A0A3B6QIE1	TraesCS6D02G233300	RING-type domain-containing protein	Non-TF		NO	Triticum aestivum
A0A3B6RLI5	TraesCS7A02G346400	RING-type E3 ubiquitin transferase (EC 2.3.2.27)	Non-TF		NO	Triticum aestivum
A0A3B6PN54	TraesCS6B02G230000	Myb/SANT-like DNA-binding domain-containing protein	Myb/SANT		YES	Triticum aestivum
A0A3B6RHL6	TraesCS7A02G348200	RING-type E3 ubiquitin transferase (EC 2.3.2.27)	Non-TF	LOC123151544	NO	Triticum aestivum
A0A3B6SLC6	TraesCS7B02G234500	RING-type E3 ubiquitin transferase (EC 2.3.2.27)	Non-TF	LOC123159484	NO	Triticum aestivum
A0A3B6SLD6	TraesCS7B02G235500	RING-type E3 ubiquitin transferase (EC 2.3.2.27)	Non-TF	LOC123158035	NO	Triticum aestivum
A0A3B6SLF1	TraesCS7B02G236700	RING-type E3 ubiquitin transferase (EC 2.3.2.27)	Non-TF		NO	Triticum aestivum
A0A3B6TLE5	TraesCS7D02G330800	RING-type E3 ubiquitin transferase (EC 2.3.2.27)	Non-TF	LOC123167403	NO	Triticum aestivum
A0A3B6TT33	TraesCS7D02G332700	RING-type E3 ubiquitin transferase (EC 2.3.2.27)	Non-TF		NO	Triticum aestivum
A0A3B6HU13	TraesCS4A02G113000	Uncharacterized protein	Non-TF		NO	Triticum aestivum
A0A3B6IRN8	TraesCS4B02G191200	Uncharacterized protein	Non-TF		NO	Triticum aestivum
A0A3B6JJS6	TraesCS4D02G192400	Uncharacterized protein	Non-TF	LOC123099991	NO	Triticum aestivum
A0A3B6NTS8	TraesCS6A02G306500	TCP domain-containing protein	TCP		NO	Triticum aestivum
A0A3B6PRZ4	TraesCS6B02G334900	TCP domain-containing protein	TCP		NO	Triticum aestivum
A0A3B6QL15	TraesCS6D02G285600	TCP domain-containing protein	TCP		NO	Triticum aestivum
A0A3B6SDX0	TraesCS7B02G091900	TCP domain-containing protein	TCP		NO	Triticum aestivum
A0A3B6TMF5	TraesCS7D02G187600	TCP domain-containing protein	TCP	LOC123168590	NO	Triticum aestivum
A0A3B5Y6P3	TraesCS1A02G399500	AP2/ERF domain-containing protein	AP2		NO	Triticum aestivum
A0A3B5Z4J8	TraesCS1B02G427500	AP2/ERF domain-containing protein	AP2		NO	Triticum aestivum
A0A3B5Z595	TraesCS1B02G427600	AP2/ERF domain-containing protein	AP2		NO	Triticum aestivum
A0A3B6A2E0	TraesCS1D02G407000	AP2/ERF domain-containing protein	AP2		NO	Triticum aestivum
A0A3B6A0Z6	TraesCS1D02G407100	AP2/ERF domain-containing protein	AP2		NO	Triticum aestivum
A0A3B5Y293	TraesCS1A02G263100	AP2/ERF domain-containing protein	AP2		NO	Triticum aestivum
A0A3B5YZH7	TraesCS1B02G273700	AP2/ERF domain-containing protein	AP2		NO	Triticum aestivum
A0A3B5ZXS6	TraesCS1D02G263200	AP2/ERF domain-containing protein	AP2		NO	Triticum aestivum
A0A3B6EME6	TraesCS3A02G404400	AP2/ERF domain-containing protein	AP2		NO	Triticum aestivum
A0A3B6FUS0	TraesCS3B02G437900	AP2/ERF domain-containing protein	AP2		NO	Triticum aestivum
A0A3B6H3C0	TraesCS3D02G399600	AP2/ERF domain-containing protein	AP2		NO	Triticum aestivum
A0A3B6B207	TraesCS2A02G376000	TCP domain-containing protein	TCP		NO	Triticum aestivum
A0A3B6C9W3	TraesCS2B02G392900	TCP domain-containing protein	TCP		NO	Triticum aestivum
A0A3B6DFX1	TraesCS2D02G372200	TCP domain-containing protein	TCP		NO	Triticum aestivum
A0A3B6NRF1	TraesCS6A02G233800	TCP domain-containing protein	TCP		NO	Triticum aestivum
A0A3B6NVS9	TraesCS6A02G412800	TCP domain-containing protein	TCP		NO	Triticum aestivum
A0A3B6PPF7	TraesCS6B02G262600	TCP domain-containing protein	TCP		NO	Triticum aestivum
A0A3B6PUJ9	TraesCS6B02G462100	TCP domain-containing protein	TCP		NO	Triticum aestivum
A0A3B6QIF6	TraesCS6D02G216100	TCP domain-containing protein	TCP		NO	Triticum aestivum
A0A3B6QLK0	TraesCS6D02G397000	TCP domain-containing protein	TCP		NO	Triticum aestivum
A0A3B6EH23	TraesCS3A02G252000	MYB transcription factor	MYB		NO	Triticum aestivum
A0A3B6FMW8	TraesCS3B02G281500	MYB transcription factor	MYB		NO	Triticum aestivum
A0A3B6GSU6	TraesCS3D02G252400	MYB transcription factor	MYB		NO	Triticum aestivum
A0A3B6IY94	TraesCS4B02G384700	NAC domain-containing protein	NAC		NO	Triticum aestivum
A0A3B6KQE2	TraesCS5A02G411700	NAC domain-containing protein	NAC	LOC123107898	NO	Triticum aestivum
A0A3B6KNH6	TraesCS5A02G411800	NAC domain-containing protein	NAC	LOC123107902	NO	Triticum aestivum
A0A3B6KMQ1	TraesCS5A02G411900	NAC domain-containing protein	NAC		NO	Triticum aestivum
A0A3B6LU05	TraesCS5B02G415400	NAC domain-containing protein	NAC	LOC123117064	NO	Triticum aestivum
A0A3B6LU01	TraesCS5B02G415600	NAC domain-containing protein	NAC		NO	Triticum aestivum
A0A3B6LSQ9	TraesCS5B02G415700	NAC domain-containing protein	NAC		NO	Triticum aestivum
A0A3B6MYL5	TraesCS5D02G420800	NAC domain-containing protein	NAC	LOC123125628	NO	Triticum aestivum
A0A3B6N025	TraesCS5D02G421000	NAC domain-containing protein	NAC		NO	Triticum aestivum
A0A3B6MYD2	TraesCS5D02G421100	NAC domain-containing protein	NAC	LOC123125630	NO	Triticum aestivum
A0A3B5Y4M2	TraesCS1A02G334300	Myb/SANT-like DNA-binding domain-containing protein	Myb/SANT		NO	Triticum aestivum
A0A3B5Y5Z5	TraesCS1A02G392300	Myb/SANT-like DNA-binding domain-containing protein	Myb/SANT		NO	Triticum aestivum
A0A3B5Z1Z2	TraesCS1B02G347500	Myb/SANT-like DNA-binding domain-containing protein	Myb/SANT		NO	Triticum aestivum
A0A3B5Z5E2	TraesCS1B02G420500	Myb/SANT-like DNA-binding domain-containing protein	Myb/SANT		NO	Triticum aestivum
A0A3B6A0C6	TraesCS1D02G336800	Myb/SANT-like DNA-binding domain-containing protein	Myb/SANT		NO	Triticum aestivum
A0A3B6A0R9	TraesCS1D02G400500	Myb/SANT-like DNA-binding domain-containing protein	Myb/SANT		NO	Triticum aestivum
A0A3B6EK37	TraesCS3A02G271400	Myb/SANT-like DNA-binding domain-containing protein	Myb/SANT		NO	Triticum aestivum
A0A3B6GUY5	TraesCS3D02G271000	Myb/SANT-like DNA-binding domain-containing protein	Myb/SANT		NO	Triticum aestivum
A0A3B6HSH0	TraesCS4A02G111200	Myb/SANT-like DNA-binding domain-containing protein	Myb/SANT	LOC123085589	NO	Triticum aestivum
A0A3B6HQD7	TraesCS4A02G111300	Myb/SANT-like DNA-binding domain-containing protein	Myb/SANT		NO	Triticum aestivum
A0A3B6IRT5	TraesCS4B02G192600	Myb/SANT-like DNA-binding domain-containing protein	Myb/SANT		NO	Triticum aestivum
A0A3B6IQ93	TraesCS4B02G192700	Myb/SANT-like DNA-binding domain-containing protein	Myb/SANT	LOC123094914	NO	Triticum aestivum
A0A3B6ITJ0	TraesCS4B02G192800	Myb/SANT-like DNA-binding domain-containing protein	Myb/SANT		NO	Triticum aestivum
A0A3B6JL21	TraesCS4D02G193800	Myb/SANT-like DNA-binding domain-containing protein	Myb/SANT		NO	Triticum aestivum
A0A3B6JLG0	TraesCS4D02G193900	Myb/SANT-like DNA-binding domain-containing protein	Myb/SANT		NO	Triticum aestivum
A0A3B6AZE2	TraesCS2A02G291700	UMP kinase (EC 2.7.4.22) (Uridine monophosphate kinase)	Non-TF		NO	Triticum aestivum
A0A3B6C6S6	TraesCS2B02G308200	UMP kinase (EC 2.7.4.22) (Uridine monophosphate kinase)	Non-TF		NO	Triticum aestivum
A0A3B6DDK9	TraesCS2D02G289700	UMP kinase (EC 2.7.4.22) (Uridine monophosphate kinase)	Non-TF		NO	Triticum aestivum
A0A3B6B081	TraesCS2A02G313300	Myb/SANT-like DNA-binding domain-containing protein	Myb/SANT		NO	Triticum aestivum
A0A3B6CA79	TraesCS2B02G332100	Myb/SANT-like DNA-binding domain-containing protein	Myb/SANT		NO	Triticum aestivum
A0A1D5UHL3	TraesCS2D02G311800	Myb/SANT-like DNA-binding domain-containing protein	Myb/SANT		NO	Triticum aestivum
A0A3B6NPZ3	TraesCS6A02G198600	Myb/SANT-like DNA-binding domain-containing protein	Myb/SANT		NO	Triticum aestivum
A0A3B6QH41	TraesCS6D02G184500	Myb/SANT-like DNA-binding domain-containing protein	Myb/SANT	LOC123144568	NO	Triticum aestivum
A0A3B6B9P4	TraesCS2A02G559700	RING-CH-type domain-containing protein	Non-TF		NO	Triticum aestivum
A0A3B6B8W0	TraesCS2A02G559800	RING-CH-type domain-containing protein	Non-TF		NO	Triticum aestivum
A0A3B6CHI5	TraesCS2B02G619900	RING-CH-type domain-containing protein	Non-TF		NO	Triticum aestivum
A0A3B6CHE0	TraesCS2B02G620000	RING-CH-type domain-containing protein	Non-TF		NO	Triticum aestivum
A0A3B6DP70	TraesCS2D02G570300	RING-CH-type domain-containing protein	Non-TF		NO	Triticum aestivum
A0A3B6DNH6	TraesCS2D02G570400	RING-CH-type domain-containing protein	Non-TF		NO	Triticum aestivum
A0A077RZA1	TraesCS3B02G305100	Myb/SANT-like DNA-binding domain-containing protein	Myb/SANT		YES	Triticum aestivum
