# Supplementary material for: A wheat MYB transcription factor activates defense by repressing TaSIZ1 in response to branched-chain amino acid accumulation
Source: Plant Cell. 2026 May 6;38(5):koag135. doi: 10.1093/plcell/koag135 (PMC13196585; doi:10.1093/plcell/koag135)
Supplement: koag135_Supplementary_Data [file koag135_supplementary_data.zip › Supplemental Data Set S5.xlsx]

## Sheet: Data Set S5
Supplemental Data Set S5: Potential MYB/SANT DNA-binding elements annotated in the TaSIZ1 promoter region. The 2-kb predicted promoter sequence immediately upstream of the 5’UTR of TaSIZ1 was analyzed using the plantPAN version 4.0 database to identify potential binding sites for MYB/SANT transcription factors. Those corresponding to AtASIL1 (AT1G54060) are highlighted by green shading.
Matrix ID	Family	Position	Strand	Similar Score	Hit Sequence	Transcription factor ID or Motif name
TFmatrixID_0003	AT-Hook	554	+	0.98	aATATAtata	AT1G63480
TFmatrixID_0003	AT-Hook	554	-	1	aataTATATa	AT1G63480
TFmatrixID_0006	AT-Hook	426	-	0.95	gataATAATc	AT4G14465
TFmatrixID_0008	AT-Hook	3594	-	0.95	gaaaATATTt	AT4G35390
TFmatrixID_0011	NAC; NAM	3602	+	0.92	ttcACGTAag	AT3G15500
TFmatrixID_0012	NAC; NAM	2760	+	0.9	tgTACGTatt	AT3G15500
TFmatrixID_0012	NAC; NAM	2760	-	0.87	tgtACGTAtt	AT3G15500
TFmatrixID_0012	NAC; NAM	3602	-	0.9	ttcACGTAag	AT3G15500
TFmatrixID_0012	NAC; NAM	4870	+	0.88	ttTACGTtaa	AT3G15500
TFmatrixID_0015	MYB; ARR-B	2257	+	0.9	caGGATCtgg	AT1G67710
TFmatrixID_0015	MYB; ARR-B	2895	-	0.93	tcaGATCCgg	AT1G67710
TFmatrixID_0016	MYB; ARR-B	2344	+	0.94	ccAGATCttc	AT1G67710
TFmatrixID_0016	MYB; ARR-B	2344	-	0.95	ccaGATCTtc	AT1G67710
TFmatrixID_0018	Myb/SANT; MYB; ARR-B	2257	+	0.94	caGGATCtgg	AT2G01760
TFmatrixID_0018	Myb/SANT; MYB; ARR-B	2895	-	0.96	tcaGATCCgg	AT2G01760
TFmatrixID_0019	Myb/SANT; MYB; ARR-B	2344	+	0.94	ccAGATCttc	AT2G01760
TFmatrixID_0019	Myb/SANT; MYB; ARR-B	2344	-	0.94	ccaGATCTtc	AT2G01760
TFmatrixID_0020	AP2; ERF	4509	-	0.94	ttGTCGGtct	AT1G77200
TFmatrixID_0021	C2H2	3110	+	0.94	acCAGCTgcc	AT4G35610
TFmatrixID_0021	C2H2	3110	-	0.93	accAGCTGcc	AT4G35610
TFmatrixID_0021	C2H2	3794	-	0.9	tgaAGCTGaa	AT4G35610
TFmatrixID_0022	Trihelix	3419	-	0.92	acTTACCgaa	AT5G28300
TFmatrixID_0024	AP2; ERF	4750	+	1	gtGCCGGcac	AT4G17500
TFmatrixID_0024	AP2; ERF	4750	-	1	gtgCCGGCac	AT4G17500
TFmatrixID_0025	Homeodomain; bZIP; HD-ZIP	5357	+	0.96	gtaTGATTga	AT3G61890
TFmatrixID_0025	Homeodomain; bZIP; HD-ZIP	5535	+	0.96	gtaTGATTga	AT3G61890
TFmatrixID_0025	Homeodomain; bZIP; HD-ZIP	5890	+	0.96	gtaTGATTga	AT3G61890
TFmatrixID_0026	bZIP; Homeodomain; HD-ZIP	771	-	0.94	tcaATAATca	AT5G03790
TFmatrixID_0027	bZIP	398	+	0.87	aTGACGttaa	AT1G42990
TFmatrixID_0028	bZIP	398	-	0.85	atGACGTtaa	AT1G42990
TFmatrixID_0028	bZIP	3834	+	0.86	aaaACGTCat	AT1G42990
TFmatrixID_0028	bZIP	4926	-	0.97	ttGACGTggt	AT1G42990
TFmatrixID_0029	MYB-related	1226	+	0.88	aagATATCtc	AT2G46830
TFmatrixID_0029	MYB-related	1254	+	0.91	aaaATATCaa	AT2G46830
TFmatrixID_0029	MYB-related	1346	+	0.88	ttaATATCtc	AT2G46830
TFmatrixID_0029	MYB-related	1528	+	0.89	ataATATCtc	AT2G46830
TFmatrixID_0029	MYB-related	1989	+	0.89	acaATATCta	AT2G46830
TFmatrixID_0029	MYB-related	3786	-	0.9	gtGATATttg	AT2G46830
TFmatrixID_0032	AP2; ERF	4616	+	0.92	caTGTCGtcg	AT1G12610
TFmatrixID_0033	AP2; ERF	5019	-	1	ggggCGGCGa	AT2G23340
TFmatrixID_0034	AP2; ERF	4123	-	0.96	cGTCGGtctg	AT2G23340
TFmatrixID_0034	AP2; ERF	4166	-	0.96	cGTCGGtctg	AT2G23340
TFmatrixID_0034	AP2; ERF	4209	-	0.96	cGTCGGtctg	AT2G23340
TFmatrixID_0034	AP2; ERF	4252	-	0.96	cGTCGGtctg	AT2G23340
TFmatrixID_0034	AP2; ERF	4295	-	0.96	cGTCGGtctg	AT2G23340
TFmatrixID_0034	AP2; ERF	4338	-	0.96	cGTCGGtctg	AT2G23340
TFmatrixID_0034	AP2; ERF	4381	-	0.96	cGTCGGtctg	AT2G23340
TFmatrixID_0034	AP2; ERF	4424	-	0.96	cGTCGGtctg	AT2G23340
TFmatrixID_0034	AP2; ERF	4467	-	0.96	cGTCGGtctg	AT2G23340
TFmatrixID_0034	AP2; ERF	4510	-	0.95	tGTCGGtctg	AT2G23340
TFmatrixID_0035	AP2; ERF	4509	-	0.87	ttGTCGGtct	AT4G36900
TFmatrixID_0037	AP2	5272	+	0.95	tgCGGCCgca	AT2G40340
TFmatrixID_0037	AP2	5272	-	0.95	tgcGGCCGca	AT2G40340
TFmatrixID_0038	AP2	4509	-	0.93	ttGTCGGtct	AT2G40340
TFmatrixID_0040	B3; ARF	4509	+	0.96	ttGTCGGtct	AT2G33860
TFmatrixID_0040	B3; ARF	5004	-	0.97	gatCCGACag	AT2G33860
TFmatrixID_0041	B3; ARF	4793	+	0.92	ctGTCGAcga	AT2G33860
TFmatrixID_0041	B3; ARF	4793	-	0.96	ctgTCGACga	AT2G33860
TFmatrixID_0042	GATA; tify	2257	-	0.96	cagGATCTgg	AT5G25830
TFmatrixID_0042	GATA; tify	2344	+	0.99	ccAGATCttc	AT5G25830
TFmatrixID_0042	GATA; tify	2344	-	0.99	ccaGATCTtc	AT5G25830
TFmatrixID_0042	GATA; tify	2895	+	0.96	tcAGATCcgg	AT5G25830
TFmatrixID_0042	GATA; tify	5388	-	0.95	cccGATCTta	AT5G25830
TFmatrixID_0042	GATA; tify	5566	-	0.95	cccGATCTta	AT5G25830
TFmatrixID_0042	GATA; tify	5743	-	0.95	cccGATCTta	AT5G25830
TFmatrixID_0042	GATA; tify	5921	-	0.95	cccGATCTta	AT5G25830
TFmatrixID_0043	MYB; G2-like	1226	+	0.93	aaGATATctc	AT2G20570
TFmatrixID_0043	MYB; G2-like	1226	-	0.93	aagATATCtc	AT2G20570
TFmatrixID_0044	MYB; G2-like	916	+	0.92	gatAATCTgt	AT2G20570
TFmatrixID_0044	MYB; G2-like	1291	+	0.97	tagAATCTtc	AT2G20570
TFmatrixID_0044	MYB; G2-like	1316	+	0.92	gaaAATCTat	AT2G20570
TFmatrixID_0048	Myb/SANT; MYB; G2-like	2154	+	0.99	ggaaTATTCg	AT5G16560
TFmatrixID_0048	Myb/SANT; MYB; G2-like	2154	-	0.98	gGAATAttcg	AT5G16560
TFmatrixID_0048	Myb/SANT; MYB; G2-like	4087	+	0.98	tgaaTATTCt	AT5G16560
TFmatrixID_0048	Myb/SANT; MYB; G2-like	5261	+	0.99	gttaTATTCg	AT5G16560
TFmatrixID_0048	Myb/SANT; MYB; G2-like	5335	-	0.99	cGAATAtgac	AT5G16560
TFmatrixID_0048	Myb/SANT; MYB; G2-like	5513	-	0.99	cGAATAtgac	AT5G16560
TFmatrixID_0048	Myb/SANT; MYB; G2-like	5690	-	0.99	cGAATAtgac	AT5G16560
TFmatrixID_0048	Myb/SANT; MYB; G2-like	5868	-	0.99	cGAATAtgac	AT5G16560
TFmatrixID_0049	Myb/SANT; MYB; G2-like	2154	+	1	gGAATAttcg	AT5G42630
TFmatrixID_0049	Myb/SANT; MYB; G2-like	2154	-	0.98	ggaaTATTCg	AT5G42630
TFmatrixID_0049	Myb/SANT; MYB; G2-like	4087	+	0.98	tGAATAttct	AT5G42630
TFmatrixID_0049	Myb/SANT; MYB; G2-like	4087	-	0.99	tgaaTATTCt	AT5G42630
TFmatrixID_0050	Myb/SANT; MYB; G2-like	2153	-	1	ggGAATAttc	AT5G42630
TFmatrixID_0050	Myb/SANT; MYB; G2-like	2155	+	0.97	gaaTATTCga	AT5G42630
TFmatrixID_0050	Myb/SANT; MYB; G2-like	4086	-	0.96	ctGAATAttc	AT5G42630
TFmatrixID_0050	Myb/SANT; MYB; G2-like	4088	+	0.99	gaaTATTCtc	AT5G42630
TFmatrixID_0051	LOB; LBD	2897	-	0.97	agaTCCGGat	AT2G42430
TFmatrixID_0051	LOB; LBD	2899	+	0.97	atCCGGAtga	AT2G42430
TFmatrixID_0057	AP2; RAV	196	+	0.96	cCAACAta	AT1G25560
TFmatrixID_0057	AP2; RAV	2860	-	0.94	aaTGTTGt	AT1G25560
TFmatrixID_0057	AP2; RAV	4700	+	0.94	aCAACAtt	AT1G25560
TFmatrixID_0060	AP2; ERF	3398	-	1	tCGCCGtc	AT1G03800;AT1G04370;AT1G43160;AT1G53910;AT2G40220;AT2G46310;AT2G47520;AT3G16770;AT3G61630;AT4G11140;AT4G13620;AT4G34410;AT5G07310;AT5G44210;AT5G50080;AT5G61890;AT5G64750
TFmatrixID_0062	AP2; ERF	5018	-	0.99	cggggCGGCG	AT1G03800;AT1G12980;AT1G24590;AT1G28360;AT1G53170;AT4G34410;AT5G13910;AT5G18560;AT5G44210;AT5G50080;AT5G64750
TFmatrixID_0063	AP2; RAV	196	+	0.95	cCAACAta	AT1G68840
TFmatrixID_0066	AP2; ERF	2522	+	1	cCACCGatc	AT1G22190;AT1G36060;AT1G75490;AT2G40340;AT2G40350;AT3G57600;AT5G05410;AT5G18450
TFmatrixID_0066	AP2; ERF	3631	+	1	aCACCGcca	AT1G22190;AT1G36060;AT1G75490;AT2G40340;AT2G40350;AT3G57600;AT5G05410;AT5G18450
TFmatrixID_0065	MADS box; MIKC	2773	+	0.91	cttaCCAAAtacagcaat	AT4G18960
TFmatrixID_0067	AP2; ERF	4508	-	0.96	gttGTCGGtc	AT1G22190;AT1G36060;AT1G64380;AT1G71130;AT1G78080;AT2G20880;AT2G22200;AT2G40220;AT3G57600;AT3G61630;AT4G13620;AT4G28140;AT4G39780;AT5G65130
TFmatrixID_0078	AP2; ERF	5021	-	1	gGCGGCga	AT2G46310;AT3G23220;AT3G23230;AT3G61630;AT4G11140;AT4G18450;AT4G34410;AT5G50080;AT5G61590
TFmatrixID_0080	AP2; ERF	4122	-	0.99	tcGTCGGtct	AT1G01250;AT1G77200;AT2G25820;AT2G35700;AT2G44940;AT3G16280;AT3G60490;AT4G16750;AT4G25490;AT5G11590;AT5G25810;AT5G51990
TFmatrixID_0080	AP2; ERF	4165	-	0.99	tcGTCGGtct	AT1G01250;AT1G77200;AT2G25820;AT2G35700;AT2G44940;AT3G16280;AT3G60490;AT4G16750;AT4G25490;AT5G11590;AT5G25810;AT5G51990
TFmatrixID_0080	AP2; ERF	4208	-	0.99	tcGTCGGtct	AT1G01250;AT1G77200;AT2G25820;AT2G35700;AT2G44940;AT3G16280;AT3G60490;AT4G16750;AT4G25490;AT5G11590;AT5G25810;AT5G51990
TFmatrixID_0080	AP2; ERF	4251	-	0.99	tcGTCGGtct	AT1G01250;AT1G77200;AT2G25820;AT2G35700;AT2G44940;AT3G16280;AT3G60490;AT4G16750;AT4G25490;AT5G11590;AT5G25810;AT5G51990
TFmatrixID_0080	AP2; ERF	4294	-	0.99	tcGTCGGtct	AT1G01250;AT1G77200;AT2G25820;AT2G35700;AT2G44940;AT3G16280;AT3G60490;AT4G16750;AT4G25490;AT5G11590;AT5G25810;AT5G51990
TFmatrixID_0080	AP2; ERF	4337	-	0.99	tcGTCGGtct	AT1G01250;AT1G77200;AT2G25820;AT2G35700;AT2G44940;AT3G16280;AT3G60490;AT4G16750;AT4G25490;AT5G11590;AT5G25810;AT5G51990
TFmatrixID_0080	AP2; ERF	4380	-	0.99	tcGTCGGtct	AT1G01250;AT1G77200;AT2G25820;AT2G35700;AT2G44940;AT3G16280;AT3G60490;AT4G16750;AT4G25490;AT5G11590;AT5G25810;AT5G51990
TFmatrixID_0080	AP2; ERF	4423	-	0.99	tcGTCGGtct	AT1G01250;AT1G77200;AT2G25820;AT2G35700;AT2G44940;AT3G16280;AT3G60490;AT4G16750;AT4G25490;AT5G11590;AT5G25810;AT5G51990
TFmatrixID_0080	AP2; ERF	4466	-	0.99	tcGTCGGtct	AT1G01250;AT1G77200;AT2G25820;AT2G35700;AT2G44940;AT3G16280;AT3G60490;AT4G16750;AT4G25490;AT5G11590;AT5G25810;AT5G51990
TFmatrixID_0080	AP2; ERF	4509	-	1	ttGTCGGtct	AT1G01250;AT1G77200;AT2G25820;AT2G35700;AT2G44940;AT3G16280;AT3G60490;AT4G16750;AT4G25490;AT5G11590;AT5G25810;AT5G51990
TFmatrixID_0081	AP2; ERF	4750	+	0.99	gtGCCGGcac	AT4G17490;AT4G18450;AT4G34410;AT5G50080;AT5G61590;AT5G61600
TFmatrixID_0081	AP2; ERF	4750	-	0.99	gtgCCGGCac	AT4G17490;AT4G18450;AT4G34410;AT5G50080;AT5G61590;AT5G61600
TFmatrixID_0082	AP2; ERF	5020	-	1	gggCGGCGa	AT1G04370;AT1G53910;AT3G23220;AT3G61630;AT4G17500;AT4G18450;AT4G34410;AT5G07310;AT5G50080;AT5G61590;AT5G61890;AT5G64750
TFmatrixID_0085	AP2; ERF	4508	-	0.98	gttGTCGGtc	AT1G12610;AT1G33760;AT1G63030;AT1G77200;AT2G35700;AT2G44940;AT3G16280;AT3G60490;AT4G25480;AT4G25490;AT5G11590;AT5G25810;AT5G51990
TFmatrixID_0086	AP2; ERF	4509	-	0.98	ttGTCGGtct	AT1G12610;AT1G33760;AT1G63030;AT1G77200;AT2G35700;AT2G44940;AT3G16280;AT3G60490;AT4G25480;AT4G25490;AT5G11590;AT5G25810;AT5G51990
TFmatrixID_0088	AP2; ERF	4123	-	0.88	cGTCGGtc	AT1G01250;AT1G12630;AT1G77200;AT2G25820;AT2G35700;AT2G44940;AT3G16280;AT3G60490;AT4G25490;AT4G32800;AT5G11590;AT5G25810;AT5G51990
TFmatrixID_0088	AP2; ERF	4166	-	0.88	cGTCGGtc	AT1G01250;AT1G12630;AT1G77200;AT2G25820;AT2G35700;AT2G44940;AT3G16280;AT3G60490;AT4G25490;AT4G32800;AT5G11590;AT5G25810;AT5G51990
TFmatrixID_0088	AP2; ERF	4209	-	0.88	cGTCGGtc	AT1G01250;AT1G12630;AT1G77200;AT2G25820;AT2G35700;AT2G44940;AT3G16280;AT3G60490;AT4G25490;AT4G32800;AT5G11590;AT5G25810;AT5G51990
TFmatrixID_0088	AP2; ERF	4252	-	0.88	cGTCGGtc	AT1G01250;AT1G12630;AT1G77200;AT2G25820;AT2G35700;AT2G44940;AT3G16280;AT3G60490;AT4G25490;AT4G32800;AT5G11590;AT5G25810;AT5G51990
TFmatrixID_0088	AP2; ERF	4295	-	0.88	cGTCGGtc	AT1G01250;AT1G12630;AT1G77200;AT2G25820;AT2G35700;AT2G44940;AT3G16280;AT3G60490;AT4G25490;AT4G32800;AT5G11590;AT5G25810;AT5G51990
TFmatrixID_0088	AP2; ERF	4338	-	0.88	cGTCGGtc	AT1G01250;AT1G12630;AT1G77200;AT2G25820;AT2G35700;AT2G44940;AT3G16280;AT3G60490;AT4G25490;AT4G32800;AT5G11590;AT5G25810;AT5G51990
TFmatrixID_0088	AP2; ERF	4381	-	0.88	cGTCGGtc	AT1G01250;AT1G12630;AT1G77200;AT2G25820;AT2G35700;AT2G44940;AT3G16280;AT3G60490;AT4G25490;AT4G32800;AT5G11590;AT5G25810;AT5G51990
TFmatrixID_0088	AP2; ERF	4424	-	0.88	cGTCGGtc	AT1G01250;AT1G12630;AT1G77200;AT2G25820;AT2G35700;AT2G44940;AT3G16280;AT3G60490;AT4G25490;AT4G32800;AT5G11590;AT5G25810;AT5G51990
TFmatrixID_0088	AP2; ERF	4467	-	0.88	cGTCGGtc	AT1G01250;AT1G12630;AT1G77200;AT2G25820;AT2G35700;AT2G44940;AT3G16280;AT3G60490;AT4G25490;AT4G32800;AT5G11590;AT5G25810;AT5G51990
TFmatrixID_0088	AP2; ERF	4510	-	0.98	tGTCGGtc	AT1G01250;AT1G12630;AT1G77200;AT2G25820;AT2G35700;AT2G44940;AT3G16280;AT3G60490;AT4G25490;AT4G32800;AT5G11590;AT5G25810;AT5G51990
TFmatrixID_0088	AP2; ERF	5005	+	0.91	atCCGACa	AT1G01250;AT1G12630;AT1G77200;AT2G25820;AT2G35700;AT2G44940;AT3G16280;AT3G60490;AT4G25490;AT4G32800;AT5G11590;AT5G25810;AT5G51990
TFmatrixID_0089	AP2; B3; RAV	194	+	0.96	tacCAACAtatg	AT1G13260
TFmatrixID_0089	AP2; B3; RAV	2558	-	0.97	aaacTGTTGctc	AT1G13260
TFmatrixID_0089	AP2; B3; RAV	5585	-	0.97	gtagTGTTGcct	AT1G13260
TFmatrixID_0089	AP2; B3; RAV	5762	-	0.97	gtagTGTTGcct	AT1G13260
TFmatrixID_0090	AP2; B3; RAV	2531	+	0.99	cacACCTGatgc	AT1G13260
TFmatrixID_0090	AP2; B3; RAV	3693	-	1	cggtCAGGTgat	AT1G13260
TFmatrixID_0090	AP2; B3; RAV	5137	-	0.98	acgaCAGGTgct	AT1G13260
TFmatrixID_0100	AP2; ERF	5019	-	0.99	ggggCGGCGa	AT1G28360;AT1G36060;AT1G53910;AT2G46310;AT2G47520;AT3G16770;AT3G57600;AT3G61630;AT4G11140;AT4G34410;AT5G07310;AT5G13330;AT5G44210;AT5G50080;AT5G61890;AT5G64750;AT5G65130
TFmatrixID_0102	AP2; ERF	5020	-	1	ggGCGGCgac	AT1G04370;AT1G53910;AT3G23220;AT4G18450;AT4G34410;AT5G07310;AT5G47220;AT5G50080;AT5G61590;AT5G61890;AT5G64750
TFmatrixID_0103	AP2; ERF	5020	-	1	gggCGGCGac	AT1G04370;AT1G28360;AT1G53910;AT2G47520;AT3G61630;AT4G18450;AT4G34410;AT5G07310;AT5G44210;AT5G47230;AT5G50080;AT5G61590;AT5G61600;AT5G61890;AT5G64750
TFmatrixID_0105	MADS box; MIKC	221	-	0.86	aggactagtTATGGataa	AT2G03710
TFmatrixID_0106	AP2; ERF	4751	+	0.97	tGCCGGca	AT1G04370;AT1G28360;AT2G47520;AT4G11140;AT4G18450;AT5G07310;AT5G44210;AT5G51190;AT5G61590;AT5G61600;AT5G61890
TFmatrixID_0106	AP2; ERF	4751	-	0.97	tgCCGGCa	AT1G04370;AT1G28360;AT2G47520;AT4G11140;AT4G18450;AT5G07310;AT5G44210;AT5G51190;AT5G61590;AT5G61600;AT5G61890
TFmatrixID_0108	bZIP; Homeodomain; HD-ZIP	4967	-	0.81	gatgataATCATtatcact	AT1G30490
TFmatrixID_0109	AP2; ERF	4509	-	0.91	ttGTCGGtct	AT1G12610;AT4G25490;AT5G51990
TFmatrixID_0111	bHLH	2273	-	0.81	aggggctACGTGttttgc	AT1G09530
TFmatrixID_0113	AP2; ERF	5273	+	1	gcgGCCGCaa	AT1G04370;AT1G22190;AT1G36060;AT1G53910;AT2G20880;AT2G40220;AT2G46310;AT2G47520;AT3G16770;AT3G23220;AT3G61630;AT4G11140;AT4G18450;AT4G28140;AT4G34410;AT5G07310;AT5G44210;AT5G50080;AT5G61890;AT5G64750
TFmatrixID_0118	AP2; ERF	4123	-	0.91	cGTCGGtc	AT1G01250;AT1G19210;AT1G33760;AT2G23340;AT4G06746;AT4G36900
TFmatrixID_0118	AP2; ERF	4166	-	0.91	cGTCGGtc	AT1G01250;AT1G19210;AT1G33760;AT2G23340;AT4G06746;AT4G36900
TFmatrixID_0118	AP2; ERF	4209	-	0.91	cGTCGGtc	AT1G01250;AT1G19210;AT1G33760;AT2G23340;AT4G06746;AT4G36900
TFmatrixID_0118	AP2; ERF	4252	-	0.91	cGTCGGtc	AT1G01250;AT1G19210;AT1G33760;AT2G23340;AT4G06746;AT4G36900
TFmatrixID_0118	AP2; ERF	4295	-	0.91	cGTCGGtc	AT1G01250;AT1G19210;AT1G33760;AT2G23340;AT4G06746;AT4G36900
TFmatrixID_0118	AP2; ERF	4338	-	0.91	cGTCGGtc	AT1G01250;AT1G19210;AT1G33760;AT2G23340;AT4G06746;AT4G36900
TFmatrixID_0118	AP2; ERF	4381	-	0.91	cGTCGGtc	AT1G01250;AT1G19210;AT1G33760;AT2G23340;AT4G06746;AT4G36900
TFmatrixID_0118	AP2; ERF	4424	-	0.91	cGTCGGtc	AT1G01250;AT1G19210;AT1G33760;AT2G23340;AT4G06746;AT4G36900
TFmatrixID_0118	AP2; ERF	4467	-	0.91	cGTCGGtc	AT1G01250;AT1G19210;AT1G33760;AT2G23340;AT4G06746;AT4G36900
TFmatrixID_0118	AP2; ERF	4510	-	0.96	tGTCGGtc	AT1G01250;AT1G19210;AT1G33760;AT2G23340;AT4G06746;AT4G36900
TFmatrixID_0119	AP2; ERF;ERF	2541	+	0.87	gctCCGACtg	AT1G01250;AT1G33760;AT1G77200;AT2G23340;AT4G06746;AT4G36900;AT5G11590;AT1G44830
TFmatrixID_0119	AP2; ERF;ERF	4122	-	0.94	tcGTCGGtct	AT1G01250;AT1G33760;AT1G77200;AT2G23340;AT4G06746;AT4G36900;AT5G11590;AT1G44830
TFmatrixID_0119	AP2; ERF;ERF	4165	-	0.94	tcGTCGGtct	AT1G01250;AT1G33760;AT1G77200;AT2G23340;AT4G06746;AT4G36900;AT5G11590;AT1G44830
TFmatrixID_0119	AP2; ERF;ERF	4208	-	0.94	tcGTCGGtct	AT1G01250;AT1G33760;AT1G77200;AT2G23340;AT4G06746;AT4G36900;AT5G11590;AT1G44830
TFmatrixID_0119	AP2; ERF;ERF	4251	-	0.94	tcGTCGGtct	AT1G01250;AT1G33760;AT1G77200;AT2G23340;AT4G06746;AT4G36900;AT5G11590;AT1G44830
TFmatrixID_0119	AP2; ERF;ERF	4294	-	0.94	tcGTCGGtct	AT1G01250;AT1G33760;AT1G77200;AT2G23340;AT4G06746;AT4G36900;AT5G11590;AT1G44830
TFmatrixID_0119	AP2; ERF;ERF	4337	-	0.94	tcGTCGGtct	AT1G01250;AT1G33760;AT1G77200;AT2G23340;AT4G06746;AT4G36900;AT5G11590;AT1G44830
TFmatrixID_0119	AP2; ERF;ERF	4380	-	0.94	tcGTCGGtct	AT1G01250;AT1G33760;AT1G77200;AT2G23340;AT4G06746;AT4G36900;AT5G11590;AT1G44830
TFmatrixID_0119	AP2; ERF;ERF	4423	-	0.94	tcGTCGGtct	AT1G01250;AT1G33760;AT1G77200;AT2G23340;AT4G06746;AT4G36900;AT5G11590;AT1G44830
TFmatrixID_0119	AP2; ERF;ERF	4466	-	0.94	tcGTCGGtct	AT1G01250;AT1G33760;AT1G77200;AT2G23340;AT4G06746;AT4G36900;AT5G11590;AT1G44830
TFmatrixID_0119	AP2; ERF;ERF	4509	-	0.95	ttGTCGGtct	AT1G01250;AT1G33760;AT1G77200;AT2G23340;AT4G06746;AT4G36900;AT5G11590;AT1G44830
TFmatrixID_0121	AP2; ERF;ERF	2542	+	0.9	ctCCGACt	AT1G01250;AT1G19210;AT1G33760;AT1G77200;AT2G23340;AT2G35700;AT2G44940;AT3G60490;AT4G06746;AT4G25490;AT4G36900;AT5G11590;AT5G21960;AT5G51990;AT1G21910;AT1G44830;AT1G46768;AT1G77640;AT3G50260;AT5G67190
TFmatrixID_0121	AP2; ERF;ERF	4123	-	0.93	cGTCGGtc	AT1G01250;AT1G19210;AT1G33760;AT1G77200;AT2G23340;AT2G35700;AT2G44940;AT3G60490;AT4G06746;AT4G25490;AT4G36900;AT5G11590;AT5G21960;AT5G51990;AT1G21910;AT1G44830;AT1G46768;AT1G77640;AT3G50260;AT5G67190
TFmatrixID_0121	AP2; ERF;ERF	4166	-	0.93	cGTCGGtc	AT1G01250;AT1G19210;AT1G33760;AT1G77200;AT2G23340;AT2G35700;AT2G44940;AT3G60490;AT4G06746;AT4G25490;AT4G36900;AT5G11590;AT5G21960;AT5G51990;AT1G21910;AT1G44830;AT1G46768;AT1G77640;AT3G50260;AT5G67190
TFmatrixID_0121	AP2; ERF;ERF	4209	-	0.93	cGTCGGtc	AT1G01250;AT1G19210;AT1G33760;AT1G77200;AT2G23340;AT2G35700;AT2G44940;AT3G60490;AT4G06746;AT4G25490;AT4G36900;AT5G11590;AT5G21960;AT5G51990;AT1G21910;AT1G44830;AT1G46768;AT1G77640;AT3G50260;AT5G67190
TFmatrixID_0121	AP2; ERF;ERF	4252	-	0.93	cGTCGGtc	AT1G01250;AT1G19210;AT1G33760;AT1G77200;AT2G23340;AT2G35700;AT2G44940;AT3G60490;AT4G06746;AT4G25490;AT4G36900;AT5G11590;AT5G21960;AT5G51990;AT1G21910;AT1G44830;AT1G46768;AT1G77640;AT3G50260;AT5G67190
TFmatrixID_0121	AP2; ERF;ERF	4295	-	0.93	cGTCGGtc	AT1G01250;AT1G19210;AT1G33760;AT1G77200;AT2G23340;AT2G35700;AT2G44940;AT3G60490;AT4G06746;AT4G25490;AT4G36900;AT5G11590;AT5G21960;AT5G51990;AT1G21910;AT1G44830;AT1G46768;AT1G77640;AT3G50260;AT5G67190
TFmatrixID_0121	AP2; ERF;ERF	4338	-	0.93	cGTCGGtc	AT1G01250;AT1G19210;AT1G33760;AT1G77200;AT2G23340;AT2G35700;AT2G44940;AT3G60490;AT4G06746;AT4G25490;AT4G36900;AT5G11590;AT5G21960;AT5G51990;AT1G21910;AT1G44830;AT1G46768;AT1G77640;AT3G50260;AT5G67190
TFmatrixID_0121	AP2; ERF;ERF	4381	-	0.93	cGTCGGtc	AT1G01250;AT1G19210;AT1G33760;AT1G77200;AT2G23340;AT2G35700;AT2G44940;AT3G60490;AT4G06746;AT4G25490;AT4G36900;AT5G11590;AT5G21960;AT5G51990;AT1G21910;AT1G44830;AT1G46768;AT1G77640;AT3G50260;AT5G67190
TFmatrixID_0121	AP2; ERF;ERF	4424	-	0.93	cGTCGGtc	AT1G01250;AT1G19210;AT1G33760;AT1G77200;AT2G23340;AT2G35700;AT2G44940;AT3G60490;AT4G06746;AT4G25490;AT4G36900;AT5G11590;AT5G21960;AT5G51990;AT1G21910;AT1G44830;AT1G46768;AT1G77640;AT3G50260;AT5G67190
TFmatrixID_0121	AP2; ERF;ERF	4467	-	0.93	cGTCGGtc	AT1G01250;AT1G19210;AT1G33760;AT1G77200;AT2G23340;AT2G35700;AT2G44940;AT3G60490;AT4G06746;AT4G25490;AT4G36900;AT5G11590;AT5G21960;AT5G51990;AT1G21910;AT1G44830;AT1G46768;AT1G77640;AT3G50260;AT5G67190
TFmatrixID_0121	AP2; ERF;ERF	4510	-	0.95	tGTCGGtc	AT1G01250;AT1G19210;AT1G33760;AT1G77200;AT2G23340;AT2G35700;AT2G44940;AT3G60490;AT4G06746;AT4G25490;AT4G36900;AT5G11590;AT5G21960;AT5G51990;AT1G21910;AT1G44830;AT1G46768;AT1G77640;AT3G50260;AT5G67190
TFmatrixID_0123	AP2; B3; RAV	194	-	1	tacCAACAta	AT1G13260
TFmatrixID_0123	AP2; B3; RAV	2560	+	1	acTGTTGctc	AT1G13260
TFmatrixID_0123	AP2; B3; RAV	2860	+	0.99	aaTGTTGtac	AT1G13260
TFmatrixID_0123	AP2; B3; RAV	3336	-	0.99	ggtCAACAga	AT1G13260
TFmatrixID_0123	AP2; B3; RAV	4698	-	0.99	ccaCAACAtt	AT1G13260
TFmatrixID_0124	AP2; B3; RAV;B3	2532	+	0.99	acACCTGatg	AT1G13260;AT1G01030
TFmatrixID_0124	AP2; B3; RAV;B3	3694	-	0.99	ggtCAGGTga	AT1G13260;AT1G01030
TFmatrixID_0125	AP2; B3	2729	+	0.95	agAACGTtga	AT1G50680;AT1G51120
TFmatrixID_0125	AP2; B3	2729	-	0.95	agaACGTTga	AT1G50680;AT1G51120
TFmatrixID_0125	AP2; B3	4027	-	0.95	tctACGTTta	AT1G50680;AT1G51120
TFmatrixID_0125	AP2; B3	4870	-	0.94	tttACGTTaa	AT1G50680;AT1G51120
TFmatrixID_0126	AP2; B3; RAV	196	-	0.99	cCAACAta	AT3G25730
TFmatrixID_0126	AP2; B3; RAV	2560	+	0.99	acTGTTGc	AT3G25730
TFmatrixID_0126	AP2; B3; RAV	2860	+	0.99	aaTGTTGt	AT3G25730
TFmatrixID_0126	AP2; B3; RAV	4700	-	0.99	aCAACAtt	AT3G25730
TFmatrixID_0127	AP2; B3; RAV	196	+	0.95	cCAACAta	AT3G25730
TFmatrixID_0127	AP2; B3; RAV	3338	+	0.93	tCAACAga	AT3G25730
TFmatrixID_0128	MADS box; MIKC	221	-	0.86	aggactagtTATGGataa	AT2G03710
TFmatrixID_0130	AT-Hook	1462	+	0.97	tATATAatgt	AT1G19485;AT1G48610;AT4G17950
TFmatrixID_0131	AT-Hook	312	+	1	tcaaATAAA	AT1G19485;AT1G48610
TFmatrixID_0131	AT-Hook	633	+	1	gcaaATAAA	AT1G19485;AT1G48610
TFmatrixID_0131	AT-Hook	1415	+	1	aaagATAAA	AT1G19485;AT1G48610
TFmatrixID_0131	AT-Hook	1805	-	1	TTTATtcgt	AT1G19485;AT1G48610
TFmatrixID_0131	AT-Hook	2079	+	1	gcaaATAAA	AT1G19485;AT1G48610
TFmatrixID_0131	AT-Hook	2415	+	1	tgcaATAAA	AT1G19485;AT1G48610
TFmatrixID_0131	AT-Hook	3723	+	1	acagATAAA	AT1G19485;AT1G48610
TFmatrixID_0131	AT-Hook	4033	-	1	TTTATctgt	AT1G19485;AT1G48610
TFmatrixID_0134	AT-Hook	1245	+	0.99	gaagcAAAAA	AT4G21895;AT5G62260
TFmatrixID_0135	AT-Hook	1166	+	1	ataAAAAT	AT4G21895;AT5G62260
TFmatrixID_0137	AT-Hook	1253	+	1	aaaAATAT	AT4G21895;AT5G62260
TFmatrixID_0139	AT-Hook	1985	-	0.96	TAATAcaata	AT4G21895;AT5G62260
TFmatrixID_0140	AT-Hook	1109	+	1	aaaAAAAT	AT4G21895;AT5G62260
TFmatrixID_0140	AT-Hook	1251	+	1	aaaAAAAT	AT4G21895;AT5G62260
TFmatrixID_0141	AT-Hook	3380	-	0.97	agaaATTGCc	AT4G21895;AT5G62260
TFmatrixID_0144	AT-Hook	799	-	0.93	tctTAATAttca	AT4G21895;AT5G62260
TFmatrixID_0144	AT-Hook	1344	-	0.92	tttTAATAtctc	AT4G21895;AT5G62260
TFmatrixID_0144	AT-Hook	4893	-	0.91	aatTAATAcgat	AT4G21895;AT5G62260
TFmatrixID_0146	AT-Hook	1461	+	0.99	gtatATAAT	AT4G21895;AT5G62260
TFmatrixID_0146	AT-Hook	1682	+	0.99	taagATAAT	AT4G21895;AT5G62260
TFmatrixID_0146	AT-Hook	1980	+	1	tcaaATAAT	AT4G21895;AT5G62260
TFmatrixID_0146	AT-Hook	3032	+	0.99	ttagATAAT	AT4G21895;AT5G62260
TFmatrixID_0146	AT-Hook	4921	-	1	ATTATttga	AT4G21895;AT5G62260
TFmatrixID_0146	AT-Hook	5936	+	1	ctaaATAAT	AT4G21895;AT5G62260
TFmatrixID_0148	AT-Hook	1110	+	0.99	aaAAAATg	AT1G19485;AT1G48610
TFmatrixID_0148	AT-Hook	1252	+	1	aaAAAATa	AT1G19485;AT1G48610
TFmatrixID_0148	AT-Hook	2856	+	0.99	aaAAAATg	AT1G19485;AT1G48610
TFmatrixID_0153	AT-Hook	1166	+	1	ataAAAAT	AT4G21895;AT5G62260
TFmatrixID_0154	AT-Hook	3595	+	0.93	aAAATAtt	AT4G21895;AT5G62260
TFmatrixID_0156	B3; ARF	1381	+	0.96	ctCGACAag	AT1G19220;AT1G19850;AT1G30330;AT5G20730;AT5G37020;AT5G60450
TFmatrixID_0156	B3; ARF	3890	+	0.96	agCGACAgt	AT1G19220;AT1G19850;AT1G30330;AT5G20730;AT5G37020;AT5G60450
TFmatrixID_0156	B3; ARF	4508	-	1	gtTGTCGgt	AT1G19220;AT1G19850;AT1G30330;AT5G20730;AT5G37020;AT5G60450
TFmatrixID_0156	B3; ARF	4551	-	0.96	atTGTCGat	AT1G19220;AT1G19850;AT1G30330;AT5G20730;AT5G37020;AT5G60450
TFmatrixID_0156	B3; ARF	5006	+	1	tcCGACAgg	AT1G19220;AT1G19850;AT1G30330;AT5G20730;AT5G37020;AT5G60450
TFmatrixID_0157	bHLH	4756	-	0.97	gCACGTt	AT2G46510;AT4G09820;AT4G16430;AT5G46830
TFmatrixID_0157	bHLH	4950	-	0.97	gCACGTt	AT2G46510;AT4G09820;AT4G16430;AT5G46830
TFmatrixID_0159	bHLH	2147	+	0.98	aACGTGg	AT1G09530;AT2G24260;AT2G46970;AT4G28790;AT4G28800;AT4G28811;AT4G28815;AT4G30980;AT5G58010;AT5G61270;AT5G67110
TFmatrixID_0159	bHLH	3271	+	0.98	aACGTGa	AT1G09530;AT2G24260;AT2G46970;AT4G28790;AT4G28800;AT4G28811;AT4G28815;AT4G30980;AT5G58010;AT5G61270;AT5G67110
TFmatrixID_0159	bHLH	3523	+	0.98	aACGTGg	AT1G09530;AT2G24260;AT2G46970;AT4G28790;AT4G28800;AT4G28811;AT4G28815;AT4G30980;AT5G58010;AT5G61270;AT5G67110
TFmatrixID_0159	bHLH	4016	-	0.98	cCACGTt	AT1G09530;AT2G24260;AT2G46970;AT4G28790;AT4G28800;AT4G28811;AT4G28815;AT4G30980;AT5G58010;AT5G61270;AT5G67110
TFmatrixID_0159	bHLH	4756	-	0.98	gCACGTt	AT1G09530;AT2G24260;AT2G46970;AT4G28790;AT4G28800;AT4G28811;AT4G28815;AT4G30980;AT5G58010;AT5G61270;AT5G67110
TFmatrixID_0159	bHLH	4928	+	0.98	gACGTGg	AT1G09530;AT2G24260;AT2G46970;AT4G28790;AT4G28800;AT4G28811;AT4G28815;AT4G30980;AT5G58010;AT5G61270;AT5G67110
TFmatrixID_0159	bHLH	4950	-	0.98	gCACGTt	AT1G09530;AT2G24260;AT2G46970;AT4G28790;AT4G28800;AT4G28811;AT4G28815;AT4G30980;AT5G58010;AT5G61270;AT5G67110
TFmatrixID_0161	bHLH	87	+	0.98	gcaACGTGt	AT1G10120;AT1G18400;AT1G25330;AT1G26260;AT1G59640;AT1G68920;AT1G73830;AT2G24260;AT3G07340;AT3G23690;AT4G30980;AT4G34530;AT5G50915;AT5G58010;AT5G62610;AT2G42300;AT3G57800
TFmatrixID_0161	bHLH	2145	+	0.98	aaaACGTGg	AT1G10120;AT1G18400;AT1G25330;AT1G26260;AT1G59640;AT1G68920;AT1G73830;AT2G24260;AT3G07340;AT3G23690;AT4G30980;AT4G34530;AT5G50915;AT5G58010;AT5G62610;AT2G42300;AT3G57800
TFmatrixID_0161	bHLH	3521	+	0.98	tgaACGTGg	AT1G10120;AT1G18400;AT1G25330;AT1G26260;AT1G59640;AT1G68920;AT1G73830;AT2G24260;AT3G07340;AT3G23690;AT4G30980;AT4G34530;AT5G50915;AT5G58010;AT5G62610;AT2G42300;AT3G57800
TFmatrixID_0161	bHLH	4016	-	0.98	cCACGTttt	AT1G10120;AT1G18400;AT1G25330;AT1G26260;AT1G59640;AT1G68920;AT1G73830;AT2G24260;AT3G07340;AT3G23690;AT4G30980;AT4G34530;AT5G50915;AT5G58010;AT5G62610;AT2G42300;AT3G57800
TFmatrixID_0161	bHLH	4756	-	0.98	gCACGTtaa	AT1G10120;AT1G18400;AT1G25330;AT1G26260;AT1G59640;AT1G68920;AT1G73830;AT2G24260;AT3G07340;AT3G23690;AT4G30980;AT4G34530;AT5G50915;AT5G58010;AT5G62610;AT2G42300;AT3G57800
TFmatrixID_0161	bHLH	4950	-	0.98	gCACGTtgt	AT1G10120;AT1G18400;AT1G25330;AT1G26260;AT1G59640;AT1G68920;AT1G73830;AT2G24260;AT3G07340;AT3G23690;AT4G30980;AT4G34530;AT5G50915;AT5G58010;AT5G62610;AT2G42300;AT3G57800
TFmatrixID_0166	bHLH	3522	-	0.84	gaACGTGg	AT2G24260;AT4G00050;AT4G28790;AT4G28811;AT4G30980;AT5G58010;AT5G61270;AT5G67110
TFmatrixID_0169	bHLH	3269	-	0.92	tgaACGTGac	AT1G10120;AT1G18400;AT1G25330;AT1G26260;AT1G68920;AT1G73830;AT2G24260;AT3G07340;AT3G23690;AT4G30980;AT4G34530;AT4G36540;AT5G50915;AT5G58010;AT5G62610;AT2G42300;AT3G57800
TFmatrixID_0169	bHLH	3521	-	0.92	tgaACGTGgt	AT1G10120;AT1G18400;AT1G25330;AT1G26260;AT1G68920;AT1G73830;AT2G24260;AT3G07340;AT3G23690;AT4G30980;AT4G34530;AT4G36540;AT5G50915;AT5G58010;AT5G62610;AT2G42300;AT3G57800
TFmatrixID_0169	bHLH	4755	+	0.92	ggCACGTtaa	AT1G10120;AT1G18400;AT1G25330;AT1G26260;AT1G68920;AT1G73830;AT2G24260;AT3G07340;AT3G23690;AT4G30980;AT4G34530;AT4G36540;AT5G50915;AT5G58010;AT5G62610;AT2G42300;AT3G57800
TFmatrixID_0169	bHLH	4949	+	0.92	cgCACGTtgt	AT1G10120;AT1G18400;AT1G25330;AT1G26260;AT1G68920;AT1G73830;AT2G24260;AT3G07340;AT3G23690;AT4G30980;AT4G34530;AT4G36540;AT5G50915;AT5G58010;AT5G62610;AT2G42300;AT3G57800
TFmatrixID_0172	bHLH	2865	-	0.89	tgtACGTGaa	AT5G38860
TFmatrixID_0172	bHLH	3269	-	0.89	tgaACGTGac	AT5G38860
TFmatrixID_0172	bHLH	3602	+	0.89	ttCACGTaag	AT5G38860
TFmatrixID_0172	bHLH	4755	+	0.89	ggCACGTtaa	AT5G38860
TFmatrixID_0174	bHLH	151	-	0.75	cgaCGTGC	AT1G10120;AT1G18400;AT1G25330;AT1G26260;AT1G68920;AT1G73830;AT2G24260;AT3G07340;AT3G23690;AT4G30980;AT4G34530;AT5G48560;AT5G50915;AT5G58010;AT5G62610;AT2G42300;AT3G57800
TFmatrixID_0174	bHLH	1008	+	0.75	GCACAtcc	AT1G10120;AT1G18400;AT1G25330;AT1G26260;AT1G68920;AT1G73830;AT2G24260;AT3G07340;AT3G23690;AT4G30980;AT4G34530;AT5G48560;AT5G50915;AT5G58010;AT5G62610;AT2G42300;AT3G57800
TFmatrixID_0174	bHLH	1644	-	0.75	tcaCATGC	AT1G10120;AT1G18400;AT1G25330;AT1G26260;AT1G68920;AT1G73830;AT2G24260;AT3G07340;AT3G23690;AT4G30980;AT4G34530;AT5G48560;AT5G50915;AT5G58010;AT5G62610;AT2G42300;AT3G57800
TFmatrixID_0174	bHLH	2289	+	0.75	GCTCGtgg	AT1G10120;AT1G18400;AT1G25330;AT1G26260;AT1G68920;AT1G73830;AT2G24260;AT3G07340;AT3G23690;AT4G30980;AT4G34530;AT5G48560;AT5G50915;AT5G58010;AT5G62610;AT2G42300;AT3G57800
TFmatrixID_0174	bHLH	2289	-	0.75	gctCGTGG	AT1G10120;AT1G18400;AT1G25330;AT1G26260;AT1G68920;AT1G73830;AT2G24260;AT3G07340;AT3G23690;AT4G30980;AT4G34530;AT5G48560;AT5G50915;AT5G58010;AT5G62610;AT2G42300;AT3G57800
TFmatrixID_0174	bHLH	2426	-	0.75	ccaCTTGC	AT1G10120;AT1G18400;AT1G25330;AT1G26260;AT1G68920;AT1G73830;AT2G24260;AT3G07340;AT3G23690;AT4G30980;AT4G34530;AT5G48560;AT5G50915;AT5G58010;AT5G62610;AT2G42300;AT3G57800
TFmatrixID_0174	bHLH	2632	-	0.75	gtaTGTGC	AT1G10120;AT1G18400;AT1G25330;AT1G26260;AT1G68920;AT1G73830;AT2G24260;AT3G07340;AT3G23690;AT4G30980;AT4G34530;AT5G48560;AT5G50915;AT5G58010;AT5G62610;AT2G42300;AT3G57800
TFmatrixID_0174	bHLH	2866	+	0.75	GTACGtga	AT1G10120;AT1G18400;AT1G25330;AT1G26260;AT1G68920;AT1G73830;AT2G24260;AT3G07340;AT3G23690;AT4G30980;AT4G34530;AT5G48560;AT5G50915;AT5G58010;AT5G62610;AT2G42300;AT3G57800
TFmatrixID_0174	bHLH	2866	-	0.75	gtaCGTGA	AT1G10120;AT1G18400;AT1G25330;AT1G26260;AT1G68920;AT1G73830;AT2G24260;AT3G07340;AT3G23690;AT4G30980;AT4G34530;AT5G48560;AT5G50915;AT5G58010;AT5G62610;AT2G42300;AT3G57800
TFmatrixID_0174	bHLH	3270	+	0.75	GAACGtga	AT1G10120;AT1G18400;AT1G25330;AT1G26260;AT1G68920;AT1G73830;AT2G24260;AT3G07340;AT3G23690;AT4G30980;AT4G34530;AT5G48560;AT5G50915;AT5G58010;AT5G62610;AT2G42300;AT3G57800
TFmatrixID_0174	bHLH	3270	-	0.75	gaaCGTGA	AT1G10120;AT1G18400;AT1G25330;AT1G26260;AT1G68920;AT1G73830;AT2G24260;AT3G07340;AT3G23690;AT4G30980;AT4G34530;AT5G48560;AT5G50915;AT5G58010;AT5G62610;AT2G42300;AT3G57800
TFmatrixID_0174	bHLH	3417	+	0.75	GCACTtac	AT1G10120;AT1G18400;AT1G25330;AT1G26260;AT1G68920;AT1G73830;AT2G24260;AT3G07340;AT3G23690;AT4G30980;AT4G34530;AT5G48560;AT5G50915;AT5G58010;AT5G62610;AT2G42300;AT3G57800
TFmatrixID_0174	bHLH	3510	-	0.75	acaAGTGC	AT1G10120;AT1G18400;AT1G25330;AT1G26260;AT1G68920;AT1G73830;AT2G24260;AT3G07340;AT3G23690;AT4G30980;AT4G34530;AT5G48560;AT5G50915;AT5G58010;AT5G62610;AT2G42300;AT3G57800
TFmatrixID_0174	bHLH	3522	+	0.75	GAACGtgg	AT1G10120;AT1G18400;AT1G25330;AT1G26260;AT1G68920;AT1G73830;AT2G24260;AT3G07340;AT3G23690;AT4G30980;AT4G34530;AT5G48560;AT5G50915;AT5G58010;AT5G62610;AT2G42300;AT3G57800
TFmatrixID_0174	bHLH	3522	-	0.75	gaaCGTGG	AT1G10120;AT1G18400;AT1G25330;AT1G26260;AT1G68920;AT1G73830;AT2G24260;AT3G07340;AT3G23690;AT4G30980;AT4G34530;AT5G48560;AT5G50915;AT5G58010;AT5G62610;AT2G42300;AT3G57800
TFmatrixID_0174	bHLH	4746	-	0.75	ggcCGTGC	AT1G10120;AT1G18400;AT1G25330;AT1G26260;AT1G68920;AT1G73830;AT2G24260;AT3G07340;AT3G23690;AT4G30980;AT4G34530;AT5G48560;AT5G50915;AT5G58010;AT5G62610;AT2G42300;AT3G57800
TFmatrixID_0174	bHLH	4756	+	0.75	GCACGtta	AT1G10120;AT1G18400;AT1G25330;AT1G26260;AT1G68920;AT1G73830;AT2G24260;AT3G07340;AT3G23690;AT4G30980;AT4G34530;AT5G48560;AT5G50915;AT5G58010;AT5G62610;AT2G42300;AT3G57800
TFmatrixID_0174	bHLH	4781	+	0.75	GCAAGtgt	AT1G10120;AT1G18400;AT1G25330;AT1G26260;AT1G68920;AT1G73830;AT2G24260;AT3G07340;AT3G23690;AT4G30980;AT4G34530;AT5G48560;AT5G50915;AT5G58010;AT5G62610;AT2G42300;AT3G57800
TFmatrixID_0174	bHLH	4950	+	0.75	GCACGttg	AT1G10120;AT1G18400;AT1G25330;AT1G26260;AT1G68920;AT1G73830;AT2G24260;AT3G07340;AT3G23690;AT4G30980;AT4G34530;AT5G48560;AT5G50915;AT5G58010;AT5G62610;AT2G42300;AT3G57800
TFmatrixID_0174	bHLH	5140	-	0.75	acaGGTGC	AT1G10120;AT1G18400;AT1G25330;AT1G26260;AT1G68920;AT1G73830;AT2G24260;AT3G07340;AT3G23690;AT4G30980;AT4G34530;AT5G48560;AT5G50915;AT5G58010;AT5G62610;AT2G42300;AT3G57800
TFmatrixID_0176	bHLH	598	-	1	aCAAGTggt	AT1G05805;AT1G35460;AT1G51140;AT2G24260;AT2G42280;AT2G43140;AT4G09180;AT4G30980
TFmatrixID_0176	bHLH	2425	+	1	cccACTTGc	AT1G05805;AT1G35460;AT1G51140;AT2G24260;AT2G42280;AT2G43140;AT4G09180;AT4G30980
TFmatrixID_0176	bHLH	4112	+	1	tccACTTGt	AT1G05805;AT1G35460;AT1G51140;AT2G24260;AT2G42280;AT2G43140;AT4G09180;AT4G30980
TFmatrixID_0176	bHLH	4542	+	1	cccACTTGt	AT1G05805;AT1G35460;AT1G51140;AT2G24260;AT2G42280;AT2G43140;AT4G09180;AT4G30980
TFmatrixID_0176	bHLH	4781	-	0.85	gCAAGTgtg	AT1G05805;AT1G35460;AT1G51140;AT2G24260;AT2G42280;AT2G43140;AT4G09180;AT4G30980
TFmatrixID_0177	bHLH	3269	-	0.89	tgaACGTGac	AT1G03040;AT1G10120;AT1G26260;AT1G68920;AT2G24260;AT2G42280;AT3G07340;AT3G23690;AT4G02590;AT4G28811;AT4G30980;AT4G34530;AT5G50915;AT5G58010;AT5G67110;AT5G67060;AT3G50330;AT5G09750
TFmatrixID_0177	bHLH	3521	-	0.89	tgaACGTGgt	AT1G03040;AT1G10120;AT1G26260;AT1G68920;AT2G24260;AT2G42280;AT3G07340;AT3G23690;AT4G02590;AT4G28811;AT4G30980;AT4G34530;AT5G50915;AT5G58010;AT5G67110;AT5G67060;AT3G50330;AT5G09750
TFmatrixID_0177	bHLH	4755	+	0.89	ggCACGTtaa	AT1G03040;AT1G10120;AT1G26260;AT1G68920;AT2G24260;AT2G42280;AT3G07340;AT3G23690;AT4G02590;AT4G28811;AT4G30980;AT4G34530;AT5G50915;AT5G58010;AT5G67110;AT5G67060;AT3G50330;AT5G09750
TFmatrixID_0177	bHLH	4949	+	0.89	cgCACGTtgt	AT1G03040;AT1G10120;AT1G26260;AT1G68920;AT2G24260;AT2G42280;AT3G07340;AT3G23690;AT4G02590;AT4G28811;AT4G30980;AT4G34530;AT5G50915;AT5G58010;AT5G67110;AT5G67060;AT3G50330;AT5G09750
TFmatrixID_0181	bZIP	1623	+	0.99	tCCACGtat	AT1G32150;AT2G35530
TFmatrixID_0181	bZIP	2146	-	0.98	aaaCGTGGg	AT1G32150;AT2G35530
TFmatrixID_0181	bZIP	3522	-	0.97	gaaCGTGGt	AT1G32150;AT2G35530
TFmatrixID_0181	bZIP	4015	+	0.98	aCCACGttt	AT1G32150;AT2G35530
TFmatrixID_0181	bZIP	4927	-	0.98	tgaCGTGGt	AT1G32150;AT2G35530
TFmatrixID_0182	bZIP	87	+	0.95	gcaACGTGttggt	AT1G45249;AT3G19290
TFmatrixID_0182	bZIP	1620	-	0.92	tggtcCACGTatc	AT1G45249;AT3G19290
TFmatrixID_0182	bZIP	2277	+	0.96	gctACGTGttttg	AT1G45249;AT3G19290
TFmatrixID_0183	bZIP	87	-	0.93	gcaACGTGttg	AT1G49720;AT3G19290
TFmatrixID_0183	bZIP	2277	-	0.93	gctACGTGttt	AT1G49720;AT3G19290
TFmatrixID_0184	bZIP	1623	-	0.95	tcCACGTatc	AT1G49720;AT3G19290
TFmatrixID_0184	bZIP	2145	+	0.96	aaaACGTGgg	AT1G49720;AT3G19290
TFmatrixID_0184	bZIP	3521	+	0.92	tgaACGTGgt	AT1G49720;AT3G19290
TFmatrixID_0184	bZIP	4015	-	0.96	acCACGTttt	AT1G49720;AT3G19290
TFmatrixID_0185	bZIP	397	-	0.96	gaTGACGtta	AT1G08320;AT1G68640;AT1G77920;AT5G06839
TFmatrixID_0185	bZIP	696	-	0.9	ggTGACGgta	AT1G08320;AT1G68640;AT1G77920;AT5G06839
TFmatrixID_0185	bZIP	3835	+	0.94	aaaCGTCAtc	AT1G08320;AT1G68640;AT1G77920;AT5G06839
TFmatrixID_0185	bZIP	4925	-	0.91	ttTGACGtgg	AT1G08320;AT1G68640;AT1G77920;AT5G06839
TFmatrixID_0186	bZIP	3111	-	0.91	ccAGCTGccc	AT2G21230
TFmatrixID_0188	bZIP	2592	+	0.97	tGACAGcgcg	AT1G06070;AT2G31370;AT2G40620
TFmatrixID_0188	bZIP	3932	+	0.96	gGACAGgtct	AT1G06070;AT2G31370;AT2G40620
TFmatrixID_0188	bZIP	4034	-	0.96	ttatCTGTCt	AT1G06070;AT2G31370;AT2G40620
TFmatrixID_0188	bZIP	4789	-	0.96	gtcgCTGTCg	AT1G06070;AT2G31370;AT2G40620
TFmatrixID_0188	bZIP	5008	+	0.96	cGACAGgtta	AT1G06070;AT2G31370;AT2G40620
TFmatrixID_0188	bZIP	5138	+	0.96	cGACAGgtgc	AT1G06070;AT2G31370;AT2G40620
TFmatrixID_0189	bZIP	149	-	0.97	tgcgACGTGc	AT2G40950;AT3G56660
TFmatrixID_0189	bZIP	3603	+	0.96	tCACGTaaga	AT2G40950;AT3G56660
TFmatrixID_0189	bZIP	4756	+	0.96	gCACGTtaac	AT2G40950;AT3G56660
TFmatrixID_0189	bZIP	4925	-	1	tttgACGTGg	AT2G40950;AT3G56660
TFmatrixID_0190	bZIP	1622	+	0.99	gtCCACGtat	AT2G35530;AT2G46270
TFmatrixID_0190	bZIP	2146	-	0.98	aaaCGTGGgg	AT2G35530;AT2G46270
TFmatrixID_0190	bZIP	3522	-	0.97	gaaCGTGGtc	AT2G35530;AT2G46270
TFmatrixID_0190	bZIP	4014	+	0.98	gaCCACGttt	AT2G35530;AT2G46270
TFmatrixID_0190	bZIP	4927	-	0.99	tgaCGTGGtt	AT2G35530;AT2G46270
TFmatrixID_0191	bZIP	397	-	0.98	gatGACGTta	AT1G08320;AT1G68640;AT3G12250;AT5G06839
TFmatrixID_0191	bZIP	3835	+	0.95	aaACGTCatc	AT1G08320;AT1G68640;AT3G12250;AT5G06839
TFmatrixID_0191	bZIP	4925	-	0.95	tttGACGTgg	AT1G08320;AT1G68640;AT3G12250;AT5G06839
TFmatrixID_0192	bZIP	1623	+	0.99	tCCACGtat	AT4G01120
TFmatrixID_0192	bZIP	2146	-	0.99	aaaCGTGGg	AT4G01120
TFmatrixID_0192	bZIP	3522	-	0.98	gaaCGTGGt	AT4G01120
TFmatrixID_0192	bZIP	4015	+	0.98	aCCACGttt	AT4G01120
TFmatrixID_0192	bZIP	4927	-	0.99	tgaCGTGGt	AT4G01120
TFmatrixID_0193	bZIP	88	-	0.75	caaCGTGT	AT3G19290;AT4G34000
TFmatrixID_0193	bZIP	162	+	0.75	AGACGtat	AT3G19290;AT4G34000
TFmatrixID_0193	bZIP	162	-	0.75	agaCGTAT	AT3G19290;AT4G34000
TFmatrixID_0193	bZIP	208	+	0.75	ACATGggt	AT3G19290;AT4G34000
TFmatrixID_0193	bZIP	598	+	0.75	ACAAGtgg	AT3G19290;AT4G34000
TFmatrixID_0193	bZIP	1080	+	0.75	ACAAGttt	AT3G19290;AT4G34000
TFmatrixID_0193	bZIP	1599	-	0.75	aaaTGTGT	AT3G19290;AT4G34000
TFmatrixID_0193	bZIP	1624	+	0.75	CCACGtat	AT3G19290;AT4G34000
TFmatrixID_0193	bZIP	1624	-	0.75	ccaCGTAT	AT3G19290;AT4G34000
TFmatrixID_0193	bZIP	1694	-	0.75	ccaCATGT	AT3G19290;AT4G34000
TFmatrixID_0193	bZIP	1696	+	0.75	ACATGttt	AT3G19290;AT4G34000
TFmatrixID_0193	bZIP	1793	-	0.75	tcaCTTGT	AT3G19290;AT4G34000
TFmatrixID_0193	bZIP	2146	+	0.75	AAACGtgg	AT3G19290;AT4G34000
TFmatrixID_0193	bZIP	2146	-	0.75	aaaCGTGG	AT3G19290;AT4G34000
TFmatrixID_0193	bZIP	2193	+	0.75	AAACGcgt	AT3G19290;AT4G34000
TFmatrixID_0193	bZIP	2193	-	0.75	aaaCGCGT	AT3G19290;AT4G34000
TFmatrixID_0193	bZIP	2195	+	0.75	ACGCGtgg	AT3G19290;AT4G34000
TFmatrixID_0193	bZIP	2195	-	0.75	acgCGTGG	AT3G19290;AT4G34000
TFmatrixID_0193	bZIP	2278	-	0.75	ctaCGTGT	AT3G19290;AT4G34000
TFmatrixID_0193	bZIP	2532	+	0.75	ACACCtga	AT3G19290;AT4G34000
TFmatrixID_0193	bZIP	3510	+	0.75	ACAAGtgc	AT3G19290;AT4G34000
TFmatrixID_0193	bZIP	3934	+	0.75	ACAGGtct	AT3G19290;AT4G34000
TFmatrixID_0193	bZIP	3939	-	0.75	tctCGTGT	AT3G19290;AT4G34000
TFmatrixID_0193	bZIP	4016	+	0.75	CCACGttt	AT3G19290;AT4G34000
TFmatrixID_0193	bZIP	4016	-	0.75	ccaCGTTT	AT3G19290;AT4G34000
TFmatrixID_0193	bZIP	4113	-	0.75	ccaCTTGT	AT3G19290;AT4G34000
TFmatrixID_0193	bZIP	4158	+	0.75	ACTCGtat	AT3G19290;AT4G34000
TFmatrixID_0193	bZIP	4158	-	0.75	actCGTAT	AT3G19290;AT4G34000
TFmatrixID_0193	bZIP	4201	+	0.75	ACTCGtat	AT3G19290;AT4G34000
TFmatrixID_0193	bZIP	4201	-	0.75	actCGTAT	AT3G19290;AT4G34000
TFmatrixID_0193	bZIP	4244	+	0.75	ACTCGtat	AT3G19290;AT4G34000
TFmatrixID_0193	bZIP	4244	-	0.75	actCGTAT	AT3G19290;AT4G34000
TFmatrixID_0193	bZIP	4287	+	0.75	ACTCGtat	AT3G19290;AT4G34000
TFmatrixID_0193	bZIP	4287	-	0.75	actCGTAT	AT3G19290;AT4G34000
TFmatrixID_0193	bZIP	4330	+	0.75	ACTCGtat	AT3G19290;AT4G34000
TFmatrixID_0193	bZIP	4330	-	0.75	actCGTAT	AT3G19290;AT4G34000
TFmatrixID_0193	bZIP	4373	+	0.75	ACTCGtat	AT3G19290;AT4G34000
TFmatrixID_0193	bZIP	4373	-	0.75	actCGTAT	AT3G19290;AT4G34000
TFmatrixID_0193	bZIP	4416	+	0.75	ACTCGtat	AT3G19290;AT4G34000
TFmatrixID_0193	bZIP	4416	-	0.75	actCGTAT	AT3G19290;AT4G34000
TFmatrixID_0193	bZIP	4459	+	0.75	ACTCGtat	AT3G19290;AT4G34000
TFmatrixID_0193	bZIP	4459	-	0.75	actCGTAT	AT3G19290;AT4G34000
TFmatrixID_0193	bZIP	4502	+	0.88	ACTCGtgt	AT3G19290;AT4G34000
TFmatrixID_0193	bZIP	4502	-	0.88	actCGTGT	AT3G19290;AT4G34000
TFmatrixID_0193	bZIP	4543	-	0.75	ccaCTTGT	AT3G19290;AT4G34000
TFmatrixID_0193	bZIP	4781	-	0.75	gcaAGTGT	AT3G19290;AT4G34000
TFmatrixID_0193	bZIP	5140	+	0.75	ACAGGtgc	AT3G19290;AT4G34000
TFmatrixID_0193	bZIP	5351	-	0.75	tcaTGTGT	AT3G19290;AT4G34000
TFmatrixID_0193	bZIP	5529	-	0.75	tcaTGTGT	AT3G19290;AT4G34000
TFmatrixID_0193	bZIP	5884	-	0.75	tcaTGTGT	AT3G19290;AT4G34000
TFmatrixID_0194	bZIP	1622	+	0.97	gtcCACGTat	AT2G35530;AT4G36730
TFmatrixID_0194	bZIP	2146	-	0.95	aaACGTGggg	AT2G35530;AT4G36730
TFmatrixID_0194	bZIP	3522	-	0.95	gaACGTGgtc	AT2G35530;AT4G36730
TFmatrixID_0194	bZIP	4014	+	0.95	gacCACGTtt	AT2G35530;AT4G36730
TFmatrixID_0194	bZIP	4927	-	0.97	tgACGTGgtt	AT2G35530;AT4G36730
TFmatrixID_0195	bZIP	397	-	0.99	gaTGACGtta	AT1G08320;AT1G68640;AT5G06839;AT5G06950
TFmatrixID_0195	bZIP	696	-	0.94	ggTGACGgta	AT1G08320;AT1G68640;AT5G06839;AT5G06950
TFmatrixID_0195	bZIP	3835	+	0.98	aaaCGTCAtc	AT1G08320;AT1G68640;AT5G06839;AT5G06950
TFmatrixID_0195	bZIP	4907	+	0.93	ctgCGTCAta	AT1G08320;AT1G68640;AT5G06839;AT5G06950
TFmatrixID_0195	bZIP	4925	-	0.97	ttTGACGtgg	AT1G08320;AT1G68640;AT5G06839;AT5G06950
TFmatrixID_0196	bZIP	398	-	1	aTGACGtt	AT1G08320;AT1G68640;AT5G06839;AT5G06960
TFmatrixID_0196	bZIP	3836	+	1	aaCGTCAt	AT1G08320;AT1G68640;AT5G06839;AT5G06960
TFmatrixID_0196	bZIP	4908	+	0.88	tgCGTCAt	AT1G08320;AT1G68640;AT5G06839;AT5G06960
TFmatrixID_0196	bZIP	4926	-	0.99	tTGACGtg	AT1G08320;AT1G68640;AT5G06839;AT5G06960
TFmatrixID_0197	bZIP	397	-	0.99	gaTGACGtta	AT1G08320;AT1G68640;AT5G06839;AT5G10030
TFmatrixID_0197	bZIP	696	-	0.93	ggTGACGgta	AT1G08320;AT1G68640;AT5G06839;AT5G10030
TFmatrixID_0197	bZIP	3835	+	0.98	aaaCGTCAtc	AT1G08320;AT1G68640;AT5G06839;AT5G10030
TFmatrixID_0197	bZIP	4925	-	0.94	ttTGACGtgg	AT1G08320;AT1G68640;AT5G06839;AT5G10030
TFmatrixID_0198	bZIP	148	-	0.94	ttgcGACGTgct	AT3G54620;AT5G24800;AT5G28770
TFmatrixID_0198	bZIP	3834	+	0.91	aaaACGTCatct	AT3G54620;AT5G24800;AT5G28770
TFmatrixID_0198	bZIP	4924	-	1	atttGACGTggt	AT3G54620;AT5G24800;AT5G28770
TFmatrixID_0199	bZIP	397	-	1	gaTGACGtta	AT1G08320;AT1G68640;AT5G06839;AT5G65210
TFmatrixID_0199	bZIP	696	-	0.97	ggTGACGgta	AT1G08320;AT1G68640;AT5G06839;AT5G65210
TFmatrixID_0199	bZIP	3835	+	1	aaaCGTCAtc	AT1G08320;AT1G68640;AT5G06839;AT5G65210
TFmatrixID_0199	bZIP	4907	+	0.97	ctgCGTCAta	AT1G08320;AT1G68640;AT5G06839;AT5G65210
TFmatrixID_0199	bZIP	4925	-	0.98	ttTGACGtgg	AT1G08320;AT1G68640;AT5G06839;AT5G65210
TFmatrixID_0199	bZIP	5085	+	0.97	cttCGTCAta	AT1G08320;AT1G68640;AT5G06839;AT5G65210
TFmatrixID_0202	bZIP	88	-	0.85	caACGTGt	AT1G03970;AT5G44080
TFmatrixID_0202	bZIP	2278	-	0.85	ctACGTGt	AT1G03970;AT5G44080
TFmatrixID_0203	bZIP	4925	-	0.99	tttgACGTGgtt	AT3G54620
TFmatrixID_0211	C2H2	513	-	1	cAGTGTa	AT1G27730;AT3G49930;AT3G60580;AT5G04340;AT5G43170
TFmatrixID_0211	C2H2	1491	-	1	tAGTGTt	AT1G27730;AT3G49930;AT3G60580;AT5G04340;AT5G43170
TFmatrixID_0211	C2H2	2368	+	1	gACACTc	AT1G27730;AT3G49930;AT3G60580;AT5G04340;AT5G43170
TFmatrixID_0211	C2H2	3233	-	1	tAGTGTt	AT1G27730;AT3G49930;AT3G60580;AT5G04340;AT5G43170
TFmatrixID_0211	C2H2	3954	-	1	gAGTGTa	AT1G27730;AT3G49930;AT3G60580;AT5G04340;AT5G43170
TFmatrixID_0211	C2H2	4783	-	1	aAGTGTg	AT1G27730;AT3G49930;AT3G60580;AT5G04340;AT5G43170
TFmatrixID_0211	C2H2	4837	-	1	cAGTGTc	AT1G27730;AT3G49930;AT3G60580;AT5G04340;AT5G43170
TFmatrixID_0211	C2H2	5408	-	1	tAGTGTt	AT1G27730;AT3G49930;AT3G60580;AT5G04340;AT5G43170
TFmatrixID_0211	C2H2	5499	-	1	tAGTGTt	AT1G27730;AT3G49930;AT3G60580;AT5G04340;AT5G43170
TFmatrixID_0211	C2H2	5586	-	1	tAGTGTt	AT1G27730;AT3G49930;AT3G60580;AT5G04340;AT5G43170
TFmatrixID_0211	C2H2	5763	-	1	tAGTGTt	AT1G27730;AT3G49930;AT3G60580;AT5G04340;AT5G43170
TFmatrixID_0211	C2H2	5854	-	1	tAGTGTt	AT1G27730;AT3G49930;AT3G60580;AT5G04340;AT5G43170
TFmatrixID_0213	C2H2	513	-	1	cAGTGTa	AT1G02030;AT2G45120;AT3G19580;AT3G49930;AT3G60580;AT5G04340;AT5G43170
TFmatrixID_0213	C2H2	1491	-	1	tAGTGTt	AT1G02030;AT2G45120;AT3G19580;AT3G49930;AT3G60580;AT5G04340;AT5G43170
TFmatrixID_0213	C2H2	2368	+	1	gACACTc	AT1G02030;AT2G45120;AT3G19580;AT3G49930;AT3G60580;AT5G04340;AT5G43170
TFmatrixID_0213	C2H2	3233	-	1	tAGTGTt	AT1G02030;AT2G45120;AT3G19580;AT3G49930;AT3G60580;AT5G04340;AT5G43170
TFmatrixID_0213	C2H2	3954	-	1	gAGTGTa	AT1G02030;AT2G45120;AT3G19580;AT3G49930;AT3G60580;AT5G04340;AT5G43170
TFmatrixID_0213	C2H2	4783	-	1	aAGTGTg	AT1G02030;AT2G45120;AT3G19580;AT3G49930;AT3G60580;AT5G04340;AT5G43170
TFmatrixID_0213	C2H2	4837	-	1	cAGTGTc	AT1G02030;AT2G45120;AT3G19580;AT3G49930;AT3G60580;AT5G04340;AT5G43170
TFmatrixID_0213	C2H2	5408	-	1	tAGTGTt	AT1G02030;AT2G45120;AT3G19580;AT3G49930;AT3G60580;AT5G04340;AT5G43170
TFmatrixID_0213	C2H2	5499	-	1	tAGTGTt	AT1G02030;AT2G45120;AT3G19580;AT3G49930;AT3G60580;AT5G04340;AT5G43170
TFmatrixID_0213	C2H2	5586	-	1	tAGTGTt	AT1G02030;AT2G45120;AT3G19580;AT3G49930;AT3G60580;AT5G04340;AT5G43170
TFmatrixID_0213	C2H2	5763	-	1	tAGTGTt	AT1G02030;AT2G45120;AT3G19580;AT3G49930;AT3G60580;AT5G04340;AT5G43170
TFmatrixID_0213	C2H2	5854	-	1	tAGTGTt	AT1G02030;AT2G45120;AT3G19580;AT3G49930;AT3G60580;AT5G04340;AT5G43170
TFmatrixID_0214	C2H2	2365	+	0.97	gaagACACTctcc	AT2G28710;AT2G37430;AT3G46070;AT3G46080;AT3G46090
TFmatrixID_0220	CG-1; CAMTA	2192	-	0.99	caaACGCGt	AT2G22300
TFmatrixID_0220	CG-1; CAMTA	2195	+	0.99	aCGCGTggg	AT2G22300
TFmatrixID_0220	CG-1; CAMTA	3143	+	0.98	gCGCGTagg	AT2G22300
TFmatrixID_0221	CG-1; CAMTA	2192	+	0.99	caaaCGCGT	AT5G64220
TFmatrixID_0221	CG-1; CAMTA	3140	+	0.99	tgcgCGCGT	AT5G64220
TFmatrixID_0222	CSD	5103	-	1	ttTTTATt	AT2G21060;AT4G38680
TFmatrixID_0223	TCR; CPP	2498	+	0.97	gcaAATTTgatga	AT4G14770
TFmatrixID_0223	TCR; CPP	2991	-	0.97	caatgAAATTttc	AT4G14770
TFmatrixID_0223	TCR; CPP	5049	-	0.97	tatgaAAATTttc	AT4G14770
TFmatrixID_0224	TCR; CPP	5108	+	0.99	aTTTAAaa	AT2G20110
TFmatrixID_0224	TCR; CPP	5108	-	0.99	atTTAAAa	AT2G20110
TFmatrixID_0225	TCR	5107	+	0.96	tatTTAAAat	AT3G04850
TFmatrixID_0225	TCR	5107	-	0.96	taTTTAAaat	AT3G04850
TFmatrixID_0226	TCR; CPP	968	+	1	tTTTGAat	AT3G22760;AT3G22780;AT4G14770
TFmatrixID_0227	TCR; CPP	967	+	0.98	ctTTTGAatg	AT4G29000
TFmatrixID_0227	TCR; CPP	1373	-	0.96	ggtTCAAAct	AT4G29000
TFmatrixID_0227	TCR; CPP	1394	-	0.95	tgtTCAAAac	AT4G29000
TFmatrixID_0227	TCR; CPP	2915	+	0.95	ttTTTGAaca	AT4G29000
TFmatrixID_0227	TCR; CPP	3790	+	0.97	taTTTGAagc	AT4G29000
TFmatrixID_0232	Dof	401	-	0.97	ACGTTaac	AT1G29160
TFmatrixID_0232	Dof	4758	-	0.97	ACGTTaac	AT1G29160
TFmatrixID_0234	Dof	1421	+	1	aAAAAGc	AT2G37590
TFmatrixID_0234	Dof	1573	-	1	gCTTTTt	AT2G37590
TFmatrixID_0234	Dof	3712	+	1	aAAAAGc	AT2G37590
TFmatrixID_0234	Dof	3775	+	1	aAAAAGc	AT2G37590
TFmatrixID_0234	Dof	5157	-	1	gCTTTTt	AT2G37590
TFmatrixID_0236	Dof	401	-	1	aCGTTAac	AT3G45610
TFmatrixID_0236	Dof	2299	+	1	ggTAACGa	AT3G45610
TFmatrixID_0236	Dof	3099	-	1	tCGTTAtc	AT3G45610
TFmatrixID_0236	Dof	3132	-	1	tCGTTAat	AT3G45610
TFmatrixID_0236	Dof	3492	+	1	ggTAACGa	AT3G45610
TFmatrixID_0236	Dof	4758	-	1	aCGTTAac	AT3G45610
TFmatrixID_0236	Dof	4873	-	1	aCGTTAag	AT3G45610
TFmatrixID_0239	Dof	1571	-	0.98	aagCTTTTta	AT5G39660
TFmatrixID_0239	Dof	3774	+	0.99	aaAAAAGctg	AT5G39660
TFmatrixID_0239	Dof	5155	-	0.99	gagCTTTTtg	AT5G39660
TFmatrixID_0241	Dof	400	-	0.98	gaCGTTAaca	AT5G60850
TFmatrixID_0241	Dof	2298	+	0.94	aggTAACGac	AT5G60850
TFmatrixID_0241	Dof	3098	-	1	ttCGTTAtcg	AT5G60850
TFmatrixID_0241	Dof	3131	-	0.93	ttCGTTAatt	AT5G60850
TFmatrixID_0241	Dof	3491	+	0.94	gggTAACGat	AT5G60850
TFmatrixID_0241	Dof	3532	-	0.94	agCGTTAtgc	AT5G60850
TFmatrixID_0241	Dof	4757	-	0.98	caCGTTAacc	AT5G60850
TFmatrixID_0241	Dof	4872	-	0.93	taCGTTAagt	AT5G60850
TFmatrixID_0242	Dof	399	-	0.95	tgACGTTaaca	AT5G60850
TFmatrixID_0242	Dof	2727	+	0.97	caagAACGTtg	AT5G60850
TFmatrixID_0242	Dof	2730	-	0.97	gaACGTTgatc	AT5G60850
TFmatrixID_0242	Dof	4756	-	0.95	gcACGTTaacc	AT5G60850
TFmatrixID_0242	Dof	4871	-	0.96	ttACGTTaagt	AT5G60850
TFmatrixID_0251	E2F	2596	+	0.94	agCGCGCcta	AT3G48160
TFmatrixID_0251	E2F	3140	+	0.98	tgCGCGCgta	AT3G48160
TFmatrixID_0251	E2F	3140	-	0.98	tgcGCGCGta	AT3G48160
TFmatrixID_0252	E2F/DP	2597	+	1	gCGCGCctaa	AT5G22220
TFmatrixID_0254	EIN3; EIL	2324	-	0.96	caATGTAtcac	AT1G73730
TFmatrixID_0255	EIN3; EIL	2326	+	0.99	aTGTATcac	AT2G27050;AT5G21120;AT5G65100
TFmatrixID_0255	EIN3; EIL	3623	+	0.98	cTGTATcaa	AT2G27050;AT5G21120;AT5G65100
TFmatrixID_0256	EIN3; EIL	730	+	1	atATGCAtct	AT3G20770;AT5G21120;AT5G65100
TFmatrixID_0256	EIN3; EIL	730	-	1	ataTGCATct	AT3G20770;AT5G21120;AT5G65100
TFmatrixID_0256	EIN3; EIL	792	+	1	agATGCAtct	AT3G20770;AT5G21120;AT5G65100
TFmatrixID_0256	EIN3; EIL	792	-	1	agaTGCATct	AT3G20770;AT5G21120;AT5G65100
TFmatrixID_0256	EIN3; EIL	3701	+	0.98	tgATGCActt	AT3G20770;AT5G21120;AT5G65100
TFmatrixID_0258	EIN3; EIL	2325	-	1	aaTGTATcac	AT5G21120;AT5G65100
TFmatrixID_0259	GATA; tify	2345	+	0.96	caGATCTt	AT1G08000;AT2G28340;AT2G45050;AT5G25830;AT5G66320
TFmatrixID_0260	GATA; tify	2345	+	0.98	cAGATCtt	AT1G08010;AT2G28340;AT2G45050;AT5G25830;AT5G66320
TFmatrixID_0260	GATA; tify	2345	-	0.94	caGATCTt	AT1G08010;AT2G28340;AT2G45050;AT5G25830;AT5G66320
TFmatrixID_0262	GATA	177	+	1	ggTGATCga	AT3G06740;AT3G16870;AT4G16141;AT4G26150;AT5G26930;AT5G49300;AT5G56860
TFmatrixID_0262	GATA	1640	-	1	aaGATCAca	AT3G06740;AT3G16870;AT4G16141;AT4G26150;AT5G26930;AT5G49300;AT5G56860
TFmatrixID_0262	GATA	2122	+	1	tcTGATCga	AT3G06740;AT3G16870;AT4G16141;AT4G26150;AT5G26930;AT5G49300;AT5G56860
TFmatrixID_0262	GATA	2716	+	1	cgTGATCtg	AT3G06740;AT3G16870;AT4G16141;AT4G26150;AT5G26930;AT5G49300;AT5G56860
TFmatrixID_0262	GATA	2929	+	1	atTGATCaa	AT3G06740;AT3G16870;AT4G16141;AT4G26150;AT5G26930;AT5G49300;AT5G56860
TFmatrixID_0262	GATA	2930	-	1	ttGATCAac	AT3G06740;AT3G16870;AT4G16141;AT4G26150;AT5G26930;AT5G49300;AT5G56860
TFmatrixID_0262	GATA	3306	+	1	gaTGATCtc	AT3G06740;AT3G16870;AT4G16141;AT4G26150;AT5G26930;AT5G49300;AT5G56860
TFmatrixID_0262	GATA	4555	-	1	tcGATCAga	AT3G06740;AT3G16870;AT4G16141;AT4G26150;AT5G26930;AT5G49300;AT5G56860
TFmatrixID_0263	GATA	750	+	1	AGATCaa	AT3G21175;AT4G24470
TFmatrixID_0263	GATA	2735	-	1	ttGATCT	AT3G21175;AT4G24470
TFmatrixID_0263	GATA	4888	+	1	AGATCaa	AT3G21175;AT4G24470
TFmatrixID_0264	GATA; tify	890	+	1	ctAGATCgtc	AT2G45050;AT3G24050;AT5G25830;AT5G66320
TFmatrixID_0264	GATA; tify	2257	-	1	cagGATCTgg	AT2G45050;AT3G24050;AT5G25830;AT5G66320
TFmatrixID_0264	GATA; tify	2344	+	1	ccAGATCttc	AT2G45050;AT3G24050;AT5G25830;AT5G66320
TFmatrixID_0264	GATA; tify	2344	-	1	ccaGATCTtc	AT2G45050;AT3G24050;AT5G25830;AT5G66320
TFmatrixID_0264	GATA; tify	2895	+	1	tcAGATCcgg	AT2G45050;AT3G24050;AT5G25830;AT5G66320
TFmatrixID_0264	GATA; tify	4886	+	1	gcAGATCaat	AT2G45050;AT3G24050;AT5G25830;AT5G66320
TFmatrixID_0264	GATA; tify	5388	-	1	cccGATCTta	AT2G45050;AT3G24050;AT5G25830;AT5G66320
TFmatrixID_0264	GATA; tify	5566	-	1	cccGATCTta	AT2G45050;AT3G24050;AT5G25830;AT5G66320
TFmatrixID_0264	GATA; tify	5743	-	1	cccGATCTta	AT2G45050;AT3G24050;AT5G25830;AT5G66320
TFmatrixID_0264	GATA; tify	5921	-	1	cccGATCTta	AT2G45050;AT3G24050;AT5G25830;AT5G66320
TFmatrixID_0265	GATA; tify	749	+	0.96	gAGATCaagg	AT2G45050;AT3G45170;AT3G51080;AT5G25830;AT5G66320
TFmatrixID_0265	GATA; tify	2343	-	0.99	accaGATCTt	AT2G45050;AT3G45170;AT3G51080;AT5G25830;AT5G66320
TFmatrixID_0265	GATA; tify	2345	+	0.98	cAGATCttca	AT2G45050;AT3G45170;AT3G51080;AT5G25830;AT5G66320
TFmatrixID_0265	GATA; tify	2733	-	0.95	cgttGATCTt	AT2G45050;AT3G45170;AT3G51080;AT5G25830;AT5G66320
TFmatrixID_0265	GATA; tify	2896	+	0.95	cAGATCcgga	AT2G45050;AT3G45170;AT3G51080;AT5G25830;AT5G66320
TFmatrixID_0265	GATA; tify	4887	+	0.96	cAGATCaatt	AT2G45050;AT3G45170;AT3G51080;AT5G25830;AT5G66320
TFmatrixID_0265	GATA; tify	5387	-	0.95	acccGATCTt	AT2G45050;AT3G45170;AT3G51080;AT5G25830;AT5G66320
TFmatrixID_0265	GATA; tify	5565	-	0.95	acccGATCTt	AT2G45050;AT3G45170;AT3G51080;AT5G25830;AT5G66320
TFmatrixID_0265	GATA; tify	5742	-	0.95	acccGATCTt	AT2G45050;AT3G45170;AT3G51080;AT5G25830;AT5G66320
TFmatrixID_0265	GATA; tify	5920	-	0.95	acccGATCTt	AT2G45050;AT3G45170;AT3G51080;AT5G25830;AT5G66320
TFmatrixID_0266	GATA; tify	890	-	0.99	ctAGATCgt	AT2G28340;AT2G45050;AT3G54810;AT5G25830;AT5G66320
TFmatrixID_0266	GATA; tify	2258	+	0.99	agGATCTgg	AT2G28340;AT2G45050;AT3G54810;AT5G25830;AT5G66320
TFmatrixID_0266	GATA; tify	2344	-	1	ccAGATCtt	AT2G28340;AT2G45050;AT3G54810;AT5G25830;AT5G66320
TFmatrixID_0266	GATA; tify	2345	+	0.99	caGATCTtc	AT2G28340;AT2G45050;AT3G54810;AT5G25830;AT5G66320
TFmatrixID_0266	GATA; tify	2895	-	0.99	tcAGATCcg	AT2G28340;AT2G45050;AT3G54810;AT5G25830;AT5G66320
TFmatrixID_0267	GATA; tify	2257	-	0.99	cagGATCTgg	AT2G28340;AT2G45050;AT3G60530;AT5G25830;AT5G66320
TFmatrixID_0267	GATA; tify	2344	+	1	ccAGATCttc	AT2G28340;AT2G45050;AT3G60530;AT5G25830;AT5G66320
TFmatrixID_0267	GATA; tify	2344	-	1	ccaGATCTtc	AT2G28340;AT2G45050;AT3G60530;AT5G25830;AT5G66320
TFmatrixID_0267	GATA; tify	2895	+	0.99	tcAGATCcgg	AT2G28340;AT2G45050;AT3G60530;AT5G25830;AT5G66320
TFmatrixID_0267	GATA; tify	4886	+	0.99	gcAGATCaat	AT2G28340;AT2G45050;AT3G60530;AT5G25830;AT5G66320
TFmatrixID_0268	GATA	176	-	1	cggtGATCGa	AT4G17570
TFmatrixID_0268	GATA	889	-	1	tctaGATCGt	AT4G17570
TFmatrixID_0268	GATA	2121	-	1	gtctGATCGa	AT4G17570
TFmatrixID_0268	GATA	2525	+	1	cCGATCcaca	AT4G17570
TFmatrixID_0268	GATA	3000	-	1	tttcGATCGt	AT4G17570
TFmatrixID_0268	GATA	3002	+	1	tCGATCgtct	AT4G17570
TFmatrixID_0268	GATA	4555	+	1	tCGATCagac	AT4G17570
TFmatrixID_0268	GATA	5389	+	1	cCGATCttaa	AT4G17570
TFmatrixID_0268	GATA	5567	+	1	cCGATCttat	AT4G17570
TFmatrixID_0268	GATA	5744	+	1	cCGATCttat	AT4G17570
TFmatrixID_0268	GATA	5922	+	1	cCGATCttaa	AT4G17570
TFmatrixID_0269	GATA; tify	2343	-	0.99	accAGATCttc	AT2G28340;AT2G45050;AT4G32890;AT5G25830;AT5G66320
TFmatrixID_0269	GATA; tify	2344	+	0.99	ccaGATCTtca	AT2G28340;AT2G45050;AT4G32890;AT5G25830;AT5G66320
TFmatrixID_0270	GATA; tify	891	+	1	tAGATCgtct	AT2G28340;AT2G45050;AT4G34680;AT5G25830;AT5G66320
TFmatrixID_0270	GATA; tify	2256	-	1	tcagGATCTg	AT2G28340;AT2G45050;AT4G34680;AT5G25830;AT5G66320
TFmatrixID_0270	GATA; tify	2345	+	1	cAGATCttca	AT2G28340;AT2G45050;AT4G34680;AT5G25830;AT5G66320
TFmatrixID_0270	GATA; tify	2715	-	1	tcgtGATCTg	AT2G28340;AT2G45050;AT4G34680;AT5G25830;AT5G66320
TFmatrixID_0270	GATA; tify	2896	+	1	cAGATCcgga	AT2G28340;AT2G45050;AT4G34680;AT5G25830;AT5G66320
TFmatrixID_0270	GATA; tify	4887	+	1	cAGATCaatt	AT2G28340;AT2G45050;AT4G34680;AT5G25830;AT5G66320
TFmatrixID_0271	GATA; tify	2344	+	0.99	ccaGATCTtc	AT2G45050;AT3G45170;AT4G36240;AT5G25830;AT5G66320
TFmatrixID_0271	GATA; tify	2344	-	0.99	ccAGATCttc	AT2G45050;AT3G45170;AT4G36240;AT5G25830;AT5G66320
TFmatrixID_0271	GATA; tify	2895	-	0.98	tcAGATCcgg	AT2G45050;AT3G45170;AT4G36240;AT5G25830;AT5G66320
TFmatrixID_0271	GATA; tify	4886	-	0.97	gcAGATCaat	AT2G45050;AT3G45170;AT4G36240;AT5G25830;AT5G66320
TFmatrixID_0272	GATA	177	-	1	ggtGATCGa	AT5G47140
TFmatrixID_0272	GATA	2122	-	1	tctGATCGa	AT5G47140
TFmatrixID_0272	GATA	3001	-	1	ttcGATCGt	AT5G47140
TFmatrixID_0272	GATA	3002	+	1	tCGATCgtc	AT5G47140
TFmatrixID_0272	GATA	4555	+	1	tCGATCaga	AT5G47140
TFmatrixID_0272	GATA	5389	+	1	cCGATCtta	AT5G47140
TFmatrixID_0272	GATA	5567	+	1	cCGATCtta	AT5G47140
TFmatrixID_0272	GATA	5744	+	1	cCGATCtta	AT5G47140
TFmatrixID_0272	GATA	5922	+	1	cCGATCtta	AT5G47140
TFmatrixID_0273	GATA	2344	-	1	ccAGATCtt	AT4G24470
TFmatrixID_0277	GRAS	189	-	0.99	accCGTACc	AT3G03450;AT5G17490
TFmatrixID_0277	GRAS	2760	+	0.91	tGTACGtat	AT3G03450;AT5G17490
TFmatrixID_0278	Homeodomain; TALE	1880	-	1	aaaTGTCAat	AT1G23380;AT1G62360;AT1G70510;AT4G08150
TFmatrixID_0278	Homeodomain; TALE	2590	+	1	atTGACAgcg	AT1G23380;AT1G62360;AT1G70510;AT4G08150
TFmatrixID_0278	Homeodomain; TALE	4594	-	1	gccTGTCAag	AT1G23380;AT1G62360;AT1G70510;AT4G08150
TFmatrixID_0278	Homeodomain; TALE	4611	+	1	atTGACAtgt	AT1G23380;AT1G62360;AT1G70510;AT4G08150
TFmatrixID_0279	Homeodomain	264	-	1	tgTTCATg	AT1G28420;AT5G44180
TFmatrixID_0279	Homeodomain	268	+	1	cATGAAca	AT1G28420;AT5G44180
TFmatrixID_0279	Homeodomain	1217	+	1	cATGAAct	AT1G28420;AT5G44180
TFmatrixID_0279	Homeodomain	2244	-	1	tgTTCATc	AT1G28420;AT5G44180
TFmatrixID_0279	Homeodomain	3519	+	1	tATGAAcg	AT1G28420;AT5G44180
TFmatrixID_0279	Homeodomain	5201	+	1	aATGAAca	AT1G28420;AT5G44180
TFmatrixID_0280	Homeodomain; HD-ZIP	2488	+	0.93	gagTTAATgg	AT1G05230;AT1G17920;AT1G73360;AT1G79840;AT3G03260;AT3G61150;AT5G46880
TFmatrixID_0280	Homeodomain; HD-ZIP	2621	+	0.95	cgaTTAATgt	AT1G05230;AT1G17920;AT1G73360;AT1G79840;AT3G03260;AT3G61150;AT5G46880
TFmatrixID_0280	Homeodomain; HD-ZIP	4045	+	0.94	tacTTAATgt	AT1G05230;AT1G17920;AT1G73360;AT1G79840;AT3G03260;AT3G61150;AT5G46880
TFmatrixID_0280	Homeodomain; HD-ZIP	5094	+	0.94	aacTTAATgt	AT1G05230;AT1G17920;AT1G73360;AT1G79840;AT3G03260;AT3G61150;AT5G46880
TFmatrixID_0281	Homeodomain; HD-ZIP	771	-	0.99	tcAATAAtc	AT1G26960;AT1G69780;AT2G22430;AT3G01220;AT5G15150
TFmatrixID_0282	Homeodomain	550	-	1	taaTAATAtatat	AT2G36610
TFmatrixID_0283	Homeodomain; HD-ZIP	116	-	0.98	ttAATCAtat	AT2G22800;AT2G44910;AT4G16780;AT4G37790;AT5G06710;AT5G47370
TFmatrixID_0283	Homeodomain; HD-ZIP	439	-	0.98	atAATCAttt	AT2G22800;AT2G44910;AT4G16780;AT4G37790;AT5G06710;AT5G47370
TFmatrixID_0283	Homeodomain; HD-ZIP	445	+	0.97	attTGATTgt	AT2G22800;AT2G44910;AT4G16780;AT4G37790;AT5G06710;AT5G47370
TFmatrixID_0283	Homeodomain; HD-ZIP	996	+	0.98	acaTGATTag	AT2G22800;AT2G44910;AT4G16780;AT4G37790;AT5G06710;AT5G47370
TFmatrixID_0283	Homeodomain; HD-ZIP	4971	-	0.98	atAATCAtta	AT2G22800;AT2G44910;AT4G16780;AT4G37790;AT5G06710;AT5G47370
TFmatrixID_0283	Homeodomain; HD-ZIP	5357	+	0.99	gtaTGATTga	AT2G22800;AT2G44910;AT4G16780;AT4G37790;AT5G06710;AT5G47370
TFmatrixID_0283	Homeodomain; HD-ZIP	5535	+	0.99	gtaTGATTga	AT2G22800;AT2G44910;AT4G16780;AT4G37790;AT5G06710;AT5G47370
TFmatrixID_0283	Homeodomain; HD-ZIP	5890	+	0.99	gtaTGATTga	AT2G22800;AT2G44910;AT4G16780;AT4G37790;AT5G06710;AT5G47370
TFmatrixID_0284	Homeodomain; HD-ZIP	116	-	0.92	ttAATCAtat	AT2G46680
TFmatrixID_0284	Homeodomain; HD-ZIP	385	-	0.92	caAATCAttg	AT2G46680
TFmatrixID_0284	Homeodomain; HD-ZIP	439	-	0.93	atAATCAttt	AT2G46680
TFmatrixID_0284	Homeodomain; HD-ZIP	445	+	0.95	attTGATTgt	AT2G46680
TFmatrixID_0284	Homeodomain; HD-ZIP	996	+	0.92	acaTGATTag	AT2G46680
TFmatrixID_0284	Homeodomain; HD-ZIP	4971	-	0.93	atAATCAtta	AT2G46680
TFmatrixID_0284	Homeodomain; HD-ZIP	5357	+	0.99	gtaTGATTga	AT2G46680
TFmatrixID_0284	Homeodomain; HD-ZIP	5535	+	0.99	gtaTGATTga	AT2G46680
TFmatrixID_0284	Homeodomain; HD-ZIP	5890	+	0.99	gtaTGATTga	AT2G46680
TFmatrixID_0285	Homeodomain; HB-PHD	1334	+	1	tTAAACcttt	AT3G19510
TFmatrixID_0285	Homeodomain; HB-PHD	3014	+	1	tTAAACcacg	AT3G19510
TFmatrixID_0286	Homeodomain; HD-ZIP	447	+	0.99	tTGATTgt	AT2G22800;AT3G60390;AT4G16780;AT4G37790;AT5G06710;AT5G47370
TFmatrixID_0286	Homeodomain; HD-ZIP	998	+	0.98	aTGATTag	AT2G22800;AT3G60390;AT4G16780;AT4G37790;AT5G06710;AT5G47370
TFmatrixID_0286	Homeodomain; HD-ZIP	2650	+	0.99	cTGATTgt	AT2G22800;AT3G60390;AT4G16780;AT4G37790;AT5G06710;AT5G47370
TFmatrixID_0286	Homeodomain; HD-ZIP	5359	+	1	aTGATTga	AT2G22800;AT3G60390;AT4G16780;AT4G37790;AT5G06710;AT5G47370
TFmatrixID_0286	Homeodomain; HD-ZIP	5537	+	1	aTGATTga	AT2G22800;AT3G60390;AT4G16780;AT4G37790;AT5G06710;AT5G47370
TFmatrixID_0286	Homeodomain; HD-ZIP	5892	+	1	aTGATTga	AT2G22800;AT3G60390;AT4G16780;AT4G37790;AT5G06710;AT5G47370
TFmatrixID_0287	Homeodomain; bZIP; HD-ZIP	4892	+	0.96	caaTTAATac	AT3G61890
TFmatrixID_0287	Homeodomain; bZIP; HD-ZIP	4892	-	0.96	caATTAAtac	AT3G61890
TFmatrixID_0288	Homeodomain; HD-ZIP	112	-	0.94	caaATTAAtca	AT1G05230;AT1G17920;AT3G61150;AT4G00730;AT5G46880
TFmatrixID_0288	Homeodomain; HD-ZIP	2620	-	0.95	acgATTAAtgt	AT1G05230;AT1G17920;AT3G61150;AT4G00730;AT5G46880
TFmatrixID_0288	Homeodomain; HD-ZIP	4891	-	0.94	tcaATTAAtac	AT1G05230;AT1G17920;AT3G61150;AT4G00730;AT5G46880
TFmatrixID_0289	Homeodomain; HD-ZIP	116	-	0.98	ttAATCAtat	AT2G22800;AT4G16780;AT4G17460;AT4G37790;AT5G06710;AT5G47370
TFmatrixID_0289	Homeodomain; HD-ZIP	385	-	0.98	caAATCAttg	AT2G22800;AT4G16780;AT4G17460;AT4G37790;AT5G06710;AT5G47370
TFmatrixID_0289	Homeodomain; HD-ZIP	439	-	0.99	atAATCAttt	AT2G22800;AT4G16780;AT4G17460;AT4G37790;AT5G06710;AT5G47370
TFmatrixID_0289	Homeodomain; HD-ZIP	996	+	0.99	acaTGATTag	AT2G22800;AT4G16780;AT4G17460;AT4G37790;AT5G06710;AT5G47370
TFmatrixID_0289	Homeodomain; HD-ZIP	4971	-	0.99	atAATCAtta	AT2G22800;AT4G16780;AT4G17460;AT4G37790;AT5G06710;AT5G47370
TFmatrixID_0289	Homeodomain; HD-ZIP	5357	+	0.99	gtaTGATTga	AT2G22800;AT4G16780;AT4G17460;AT4G37790;AT5G06710;AT5G47370
TFmatrixID_0289	Homeodomain; HD-ZIP	5535	+	0.99	gtaTGATTga	AT2G22800;AT4G16780;AT4G17460;AT4G37790;AT5G06710;AT5G47370
TFmatrixID_0289	Homeodomain; HD-ZIP	5890	+	0.99	gtaTGATTga	AT2G22800;AT4G16780;AT4G17460;AT4G37790;AT5G06710;AT5G47370
TFmatrixID_0290	Homeodomain; HD-ZIP	2622	+	0.98	gaTTAATgtc	AT1G05230;AT1G17920;AT2G32370;AT3G61150;AT4G21750;AT5G46880
TFmatrixID_0290	Homeodomain; HD-ZIP	4046	+	0.98	acTTAATgtc	AT1G05230;AT1G17920;AT2G32370;AT3G61150;AT4G21750;AT5G46880
TFmatrixID_0290	Homeodomain; HD-ZIP	5095	+	0.98	acTTAATgtt	AT1G05230;AT1G17920;AT2G32370;AT3G61150;AT4G21750;AT5G46880
TFmatrixID_0291	Homeodomain; bZIP; HD-ZIP; WOX	447	+	0.91	tTGATTgt	AT4G35550
TFmatrixID_0291	Homeodomain; bZIP; HD-ZIP; WOX	5359	+	0.98	aTGATTga	AT4G35550
TFmatrixID_0291	Homeodomain; bZIP; HD-ZIP; WOX	5537	+	0.98	aTGATTga	AT4G35550
TFmatrixID_0291	Homeodomain; bZIP; HD-ZIP; WOX	5892	+	0.98	aTGATTga	AT4G35550
TFmatrixID_0293	Homeodomain; TALE	508	+	0.99	agTGACAgtg	AT1G62990;AT4G32040;AT5G11060;AT5G25220
TFmatrixID_0293	Homeodomain; TALE	2590	+	1	atTGACAgcg	AT1G62990;AT4G32040;AT5G11060;AT5G25220
TFmatrixID_0293	Homeodomain; TALE	4594	-	1	gccTGTCAag	AT1G62990;AT4G32040;AT5G11060;AT5G25220
TFmatrixID_0293	Homeodomain; TALE	4611	+	0.99	atTGACAtgt	AT1G62990;AT4G32040;AT5G11060;AT5G25220
TFmatrixID_0294	Homeodomain; TALE	2443	+	1	ctTGACAt	AT1G62990
TFmatrixID_0298	Homeodomain; HD-ZIP	440	-	0.99	tAATCAtttg	AT1G69780;AT2G18550;AT3G01220;AT5G15150
TFmatrixID_0298	Homeodomain; HD-ZIP	4972	-	0.99	tAATCAttat	AT1G69780;AT2G18550;AT3G01220;AT5G15150
TFmatrixID_0298	Homeodomain; HD-ZIP	5356	+	1	tgtaTGATTg	AT1G69780;AT2G18550;AT3G01220;AT5G15150
TFmatrixID_0298	Homeodomain; HD-ZIP	5534	+	1	tgtaTGATTg	AT1G69780;AT2G18550;AT3G01220;AT5G15150
TFmatrixID_0298	Homeodomain; HD-ZIP	5889	+	1	tgtaTGATTg	AT1G69780;AT2G18550;AT3G01220;AT5G15150
TFmatrixID_0299	Homeodomain; WOX	447	+	0.99	tTGATTgt	AT1G20700;AT1G20710
TFmatrixID_0299	Homeodomain; WOX	2650	+	0.98	cTGATTgt	AT1G20700;AT1G20710
TFmatrixID_0299	Homeodomain; WOX	5359	+	0.99	aTGATTga	AT1G20700;AT1G20710
TFmatrixID_0299	Homeodomain; WOX	5537	+	0.99	aTGATTga	AT1G20700;AT1G20710
TFmatrixID_0299	Homeodomain; WOX	5892	+	0.99	aTGATTga	AT1G20700;AT1G20710
TFmatrixID_0301	Homeodomain; TALE	2137	-	0.98	gaTGTCAt	AT1G62360;AT1G70510;AT4G08150
TFmatrixID_0301	Homeodomain; TALE	2404	-	0.98	gaTGTCAc	AT1G62360;AT1G70510;AT4G08150
TFmatrixID_0301	Homeodomain; TALE	2578	-	0.98	gaTGTCAt	AT1G62360;AT1G70510;AT4G08150
TFmatrixID_0301	Homeodomain; TALE	2591	+	1	tTGACAgc	AT1G62360;AT1G70510;AT4G08150
TFmatrixID_0301	Homeodomain; TALE	4595	-	0.99	ccTGTCAa	AT1G62360;AT1G70510;AT4G08150
TFmatrixID_0301	Homeodomain; TALE	5347	-	0.98	gaTGTCAt	AT1G62360;AT1G70510;AT4G08150
TFmatrixID_0301	Homeodomain; TALE	5525	-	0.98	gaTGTCAt	AT1G62360;AT1G70510;AT4G08150
TFmatrixID_0305	MADF; Trihelix	1356	+	0.98	gGGTTAac	AT1G13450
TFmatrixID_0305	MADF; Trihelix	2095	+	0.95	aGGTTAaa	AT1G13450
TFmatrixID_0305	MADF; Trihelix	4760	-	0.98	gtTAACCg	AT1G13450
TFmatrixID_0306	MADF; Trihelix	1353	-	1	ctcgGGTTAa	AT3G25990
TFmatrixID_0306	MADF; Trihelix	2092	-	1	ttgaGGTTAa	AT3G25990
TFmatrixID_0306	MADF; Trihelix	4761	+	1	tTAACCgggc	AT3G25990
TFmatrixID_0306	MADF; Trihelix	5492	-	1	ggttGGTTAg	AT3G25990
TFmatrixID_0306	MADF; Trihelix	5847	-	1	ggttGGTTAg	AT3G25990
TFmatrixID_0307	MADF	48	-	0.85	acTACCGc	AT5G47660
TFmatrixID_0307	MADF	3163	+	1	gCGGTAat	AT5G47660
TFmatrixID_0307	MADF	3420	-	0.93	ctTACCGa	AT5G47660
TFmatrixID_0319	Myb/SANT	230	+	1	tatGGATAag	AT3G16350
TFmatrixID_0319	Myb/SANT	1730	-	1	atTATCCggt	AT3G16350
TFmatrixID_0319	Myb/SANT	3479	-	1	atTATCCaga	AT3G16350
TFmatrixID_0319	Myb/SANT	4693	-	1	ctTATCCaca	AT3G16350
TFmatrixID_0320	Myb/SANT; MYB-related	1255	-	0.86	aaATATCaa	AT1G01520;AT3G09600;AT4G01280;AT5G02840;AT5G52660
TFmatrixID_0320	Myb/SANT; MYB-related	1347	-	1	taATATCtc	AT1G01520;AT3G09600;AT4G01280;AT5G02840;AT5G52660
TFmatrixID_0320	Myb/SANT; MYB-related	1529	-	1	taATATCtc	AT1G01520;AT3G09600;AT4G01280;AT5G02840;AT5G52660
TFmatrixID_0320	Myb/SANT; MYB-related	1608	-	0.97	caATATCta	AT1G01520;AT3G09600;AT4G01280;AT5G02840;AT5G52660
TFmatrixID_0320	Myb/SANT; MYB-related	1990	-	0.97	caATATCta	AT1G01520;AT3G09600;AT4G01280;AT5G02840;AT5G52660
TFmatrixID_0320	Myb/SANT; MYB-related	3786	+	0.86	gtGATATtt	AT1G01520;AT3G09600;AT4G01280;AT5G02840;AT5G52660
TFmatrixID_0326	Myb/SANT	231	-	1	atGGATAagt	AT1G70000
TFmatrixID_0326	Myb/SANT	423	-	0.98	tgGGATAata	AT1G70000
TFmatrixID_0326	Myb/SANT	1729	+	0.98	aatTATCCgg	AT1G70000
TFmatrixID_0326	Myb/SANT	3478	+	1	catTATCCag	AT1G70000
TFmatrixID_0326	Myb/SANT	4692	+	1	gctTATCCac	AT1G70000
TFmatrixID_0328	Myb/SANT	232	+	1	tGGATAag	AT1G70000;AT3G16350
TFmatrixID_0328	Myb/SANT	1730	-	0.99	atTATCCg	AT1G70000;AT3G16350
TFmatrixID_0328	Myb/SANT	3479	-	1	atTATCCa	AT1G70000;AT3G16350
TFmatrixID_0328	Myb/SANT	4693	-	1	ctTATCCa	AT1G70000;AT3G16350
TFmatrixID_0331	Myb/SANT	231	-	1	atGGATAagt	AT3G16350
TFmatrixID_0331	Myb/SANT	1729	+	0.99	aatTATCCgg	AT3G16350
TFmatrixID_0331	Myb/SANT	3478	+	1	catTATCCag	AT3G16350
TFmatrixID_0331	Myb/SANT	4692	+	1	gctTATCCac	AT3G16350
TFmatrixID_0332	Myb/SANT	1291	+	0.99	taGAATCt	AT1G13300
TFmatrixID_0334	Myb/SANT; MYB-related	1254	+	0.99	aaaATATCa	AT1G18330;AT3G10113
TFmatrixID_0334	Myb/SANT; MYB-related	1346	+	0.99	ttaATATCt	AT1G18330;AT3G10113
TFmatrixID_0334	Myb/SANT; MYB-related	1528	+	0.99	ataATATCt	AT1G18330;AT3G10113
TFmatrixID_0334	Myb/SANT; MYB-related	1607	+	0.98	ccaATATCt	AT1G18330;AT3G10113
TFmatrixID_0334	Myb/SANT; MYB-related	1989	+	0.98	acaATATCt	AT1G18330;AT3G10113
TFmatrixID_0334	Myb/SANT; MYB-related	3787	-	0.98	tGATATttg	AT1G18330;AT3G10113
TFmatrixID_0335	Myb/SANT	230	+	1	tatGGATAag	AT1G19000
TFmatrixID_0335	Myb/SANT	422	+	0.99	ttgGGATAat	AT1G19000
TFmatrixID_0335	Myb/SANT	1730	-	0.99	atTATCCggt	AT1G19000
TFmatrixID_0335	Myb/SANT	3479	-	1	atTATCCaga	AT1G19000
TFmatrixID_0335	Myb/SANT	4693	-	1	ctTATCCaca	AT1G19000
TFmatrixID_0337	Myb/SANT	1290	+	1	ctaGAATCtt	AT1G25550;AT2G03500;AT3G25790
TFmatrixID_0338	Myb/SANT	1290	+	1	ctaGAATCtt	AT1G68670;AT3G25790
TFmatrixID_0339	Myb/SANT	57	+	0.93	cccGGATAtgg	AT1G74840
TFmatrixID_0339	Myb/SANT	1672	+	0.91	ggtGGATAtat	AT1G74840
TFmatrixID_0339	Myb/SANT	1729	-	0.91	aatTATCCggt	AT1G74840
TFmatrixID_0340	Myb/SANT	1290	+	0.99	ctaGAATCtt	AT2G01060
TFmatrixID_0341	Myb/SANT; MYB; ARR-B	640	-	0.98	aAGATTtgct	AT2G01760
TFmatrixID_0341	Myb/SANT; MYB; ARR-B	1191	+	0.98	gacaAATCTt	AT2G01760
TFmatrixID_0341	Myb/SANT; MYB; ARR-B	1290	+	0.99	ctagAATCTt	AT2G01760
TFmatrixID_0341	Myb/SANT; MYB; ARR-B	1426	+	0.98	gccaAATCTt	AT2G01760
TFmatrixID_0343	Myb/SANT	1291	+	1	taGAATCttc	AT3G13040
TFmatrixID_0344	Myb/SANT; ARR-B	1290	+	0.99	ctaGAATCtt	AT3G16857
TFmatrixID_0345	Myb/SANT; G2-like	1290	+	1	ctaGAATCtt	AT1G79430;AT3G12730;AT3G24120;AT4G13640
TFmatrixID_0346	Myb/SANT	173	+	0.97	cACCGGtg	AT1G08810;AT1G74650;AT3G28910;AT3G47600;AT5G62470
TFmatrixID_0346	Myb/SANT	173	-	0.97	caCCGGTg	AT1G08810;AT1G74650;AT3G28910;AT3G47600;AT5G62470
TFmatrixID_0346	Myb/SANT	2111	+	1	aACCGGtc	AT1G08810;AT1G74650;AT3G28910;AT3G47600;AT5G62470
TFmatrixID_0346	Myb/SANT	2111	-	0.99	aaCCGGTc	AT1G08810;AT1G74650;AT3G28910;AT3G47600;AT5G62470
TFmatrixID_0346	Myb/SANT	3082	+	1	aACCGGtt	AT1G08810;AT1G74650;AT3G28910;AT3G47600;AT5G62470
TFmatrixID_0346	Myb/SANT	3082	-	1	aaCCGGTt	AT1G08810;AT1G74650;AT3G28910;AT3G47600;AT5G62470
TFmatrixID_0348	Myb/SANT; ARR-B	790	-	0.94	aAAGATgcat	AT4G16110
TFmatrixID_0348	Myb/SANT; ARR-B	1291	+	0.98	tagaATCTTc	AT4G16110
TFmatrixID_0348	Myb/SANT; ARR-B	3090	-	0.97	gAAGATactt	AT4G16110
TFmatrixID_0350	Myb/SANT; MYB	399	+	0.9	tgaCGTTAaca	AT4G18770
TFmatrixID_0350	Myb/SANT; MYB	2180	+	1	ctcCGTTAcgg	AT4G18770
TFmatrixID_0350	Myb/SANT; MYB	2298	-	0.96	aggTAACGacc	AT4G18770
TFmatrixID_0350	Myb/SANT; MYB	3491	-	0.96	gggTAACGatt	AT4G18770
TFmatrixID_0350	Myb/SANT; MYB	4871	+	0.91	ttaCGTTAagt	AT4G18770
TFmatrixID_0351	Myb/SANT	1290	+	1	ctaGAATCtt	AT4G28610
TFmatrixID_0353	Myb/SANT	232	-	0.96	tgGATAAgta	AT5G04760
TFmatrixID_0353	Myb/SANT	347	+	0.96	aacTTATCaa	AT5G04760
TFmatrixID_0353	Myb/SANT	1039	+	0.96	gctTTATCaa	AT5G04760
TFmatrixID_0353	Myb/SANT	3033	-	0.96	taGATAAtga	AT5G04760
TFmatrixID_0353	Myb/SANT	3477	+	0.96	gcaTTATCca	AT5G04760
TFmatrixID_0353	Myb/SANT	3724	-	0.96	caGATAAaga	AT5G04760
TFmatrixID_0353	Myb/SANT	4691	+	0.96	tgcTTATCca	AT5G04760
TFmatrixID_0354	Myb/SANT	1290	+	0.94	ctaGAATCttc	AT2G40970;AT3G10760;AT3G46640;AT5G05090;AT5G59570
TFmatrixID_0356	Myb/SANT	232	-	1	tgGATAAgt	AT5G08520
TFmatrixID_0356	Myb/SANT	424	-	1	ggGATAAta	AT5G08520
TFmatrixID_0356	Myb/SANT	3478	+	1	caTTATCca	AT5G08520
TFmatrixID_0356	Myb/SANT	4692	+	1	gcTTATCca	AT5G08520
TFmatrixID_0357	Myb/SANT; G2-like; MYB	2154	+	0.98	ggAATATtcg	AT1G32240;AT4G17695;AT5G16560;AT5G42630
TFmatrixID_0357	Myb/SANT; G2-like; MYB	2154	-	0.98	ggaATATTcg	AT1G32240;AT4G17695;AT5G16560;AT5G42630
TFmatrixID_0357	Myb/SANT; G2-like; MYB	3595	+	0.96	aaAATATttc	AT1G32240;AT4G17695;AT5G16560;AT5G42630
TFmatrixID_0357	Myb/SANT; G2-like; MYB	3595	-	0.96	aaaATATTtc	AT1G32240;AT4G17695;AT5G16560;AT5G42630
TFmatrixID_0357	Myb/SANT; G2-like; MYB	4087	+	0.98	tgAATATtct	AT1G32240;AT4G17695;AT5G16560;AT5G42630
TFmatrixID_0357	Myb/SANT; G2-like; MYB	4087	-	0.98	tgaATATTct	AT1G32240;AT4G17695;AT5G16560;AT5G42630
TFmatrixID_0358	Myb/SANT	4581	-	0.99	cGATTCcatc	AT5G18240
TFmatrixID_0359	Myb/SANT; G2-like	1290	+	0.99	ctaGAATCtt	AT3G04450;AT5G29000
TFmatrixID_0361	Myb/SANT	231	-	0.99	atgGATAAgt	AT1G70000;AT3G16350;AT5G47390
TFmatrixID_0361	Myb/SANT	423	-	0.97	tggGATAAta	AT1G70000;AT3G16350;AT5G47390
TFmatrixID_0361	Myb/SANT	1729	+	0.97	aaTTATCcgg	AT1G70000;AT3G16350;AT5G47390
TFmatrixID_0361	Myb/SANT	3478	+	0.99	caTTATCcag	AT1G70000;AT3G16350;AT5G47390
TFmatrixID_0361	Myb/SANT	4692	+	0.99	gcTTATCcac	AT1G70000;AT3G16350;AT5G47390
TFmatrixID_0362	Myb/SANT; ARR-B	700	+	0.94	acggTATCTctcc	AT5G58080
TFmatrixID_0362	Myb/SANT; ARR-B	926	-	0.94	tccaAGATAggtt	AT5G58080
TFmatrixID_0362	Myb/SANT; ARR-B	3088	-	0.94	ttgaAGATActtc	AT5G58080
TFmatrixID_0362	Myb/SANT; ARR-B	3363	+	0.94	agagTATCTggtg	AT5G58080
TFmatrixID_0364	Myb/SANT; MYB-related	1227	+	0.96	agATATCt	AT3G09600;AT4G01280
TFmatrixID_0364	Myb/SANT; MYB-related	1227	-	0.96	aGATATct	AT3G09600;AT4G01280
TFmatrixID_0364	Myb/SANT; MYB-related	1255	+	0.97	aaATATCa	AT3G09600;AT4G01280
TFmatrixID_0364	Myb/SANT; MYB-related	1347	+	0.99	taATATCt	AT3G09600;AT4G01280
TFmatrixID_0364	Myb/SANT; MYB-related	1529	+	0.99	taATATCt	AT3G09600;AT4G01280
TFmatrixID_0364	Myb/SANT; MYB-related	1608	+	0.98	caATATCt	AT3G09600;AT4G01280
TFmatrixID_0364	Myb/SANT; MYB-related	1990	+	0.98	caATATCt	AT3G09600;AT4G01280
TFmatrixID_0364	Myb/SANT; MYB-related	3787	-	0.97	tGATATtt	AT3G09600;AT4G01280
TFmatrixID_0367	Myb/SANT	1290	+	1	ctaGAATCtt	AT2G03500
TFmatrixID_0369	Myb/SANT; MYB-related	1226	-	0.98	aaGATATct	AT1G01060;AT5G37260
TFmatrixID_0369	Myb/SANT; MYB-related	1227	+	0.98	agATATCtc	AT1G01060;AT5G37260
TFmatrixID_0369	Myb/SANT; MYB-related	1255	+	0.98	aaATATCaa	AT1G01060;AT5G37260
TFmatrixID_0369	Myb/SANT; MYB-related	1347	+	0.99	taATATCtc	AT1G01060;AT5G37260
TFmatrixID_0369	Myb/SANT; MYB-related	1529	+	0.99	taATATCtc	AT1G01060;AT5G37260
TFmatrixID_0369	Myb/SANT; MYB-related	1608	+	0.99	caATATCta	AT1G01060;AT5G37260
TFmatrixID_0369	Myb/SANT; MYB-related	1990	+	0.99	caATATCta	AT1G01060;AT5G37260
TFmatrixID_0369	Myb/SANT; MYB-related	3786	-	0.98	gtGATATtt	AT1G01060;AT5G37260
TFmatrixID_0372	Myb/SANT	232	-	0.99	tGGATAagt	AT1G70000;AT3G16350
TFmatrixID_0372	Myb/SANT	3478	+	1	catTATCCa	AT1G70000;AT3G16350
TFmatrixID_0372	Myb/SANT	4692	+	0.99	gctTATCCa	AT1G70000;AT3G16350
TFmatrixID_0382	NAC; NAM	536	-	1	ctTTGACct	AT1G01720;AT1G52880;AT1G52890;AT1G69490;AT3G04070;AT3G15500;AT3G15510;AT4G27410
TFmatrixID_0382	NAC; NAM	1262	+	1	aaGTCAAtg	AT1G01720;AT1G52880;AT1G52890;AT1G69490;AT3G04070;AT3G15500;AT3G15510;AT4G27410
TFmatrixID_0382	NAC; NAM	2188	+	1	cgGTCAAac	AT1G01720;AT1G52880;AT1G52890;AT1G69490;AT3G04070;AT3G15500;AT3G15510;AT4G27410
TFmatrixID_0382	NAC; NAM	2676	-	1	gtTTGACta	AT1G01720;AT1G52880;AT1G52890;AT1G69490;AT3G04070;AT3G15500;AT3G15510;AT4G27410
TFmatrixID_0382	NAC; NAM	3335	+	1	tgGTCAAca	AT1G01720;AT1G52880;AT1G52890;AT1G69490;AT3G04070;AT3G15500;AT3G15510;AT4G27410
TFmatrixID_0383	NAC; NAM	3602	+	0.96	ttcACGTAag	AT1G12260;AT1G32770;AT1G33280;AT1G62700;AT1G71930;AT1G79580;AT2G18060;AT2G46770;AT3G61910;AT4G10350;AT4G36160;AT5G62380;AT5G66300
TFmatrixID_0383	NAC; NAM	4870	-	0.99	ttTACGTtaa	AT1G12260;AT1G32770;AT1G33280;AT1G62700;AT1G71930;AT1G79580;AT2G18060;AT2G46770;AT3G61910;AT4G10350;AT4G36160;AT5G62380;AT5G66300
TFmatrixID_0384	NAC; NAM	1960	+	0.79	cTTACTtag	AT1G33060;AT3G49530;AT4G35580;AT5G24590
TFmatrixID_0384	NAC; NAM	3174	+	0.78	aTTACTttg	AT1G33060;AT3G49530;AT4G35580;AT5G24590
TFmatrixID_0384	NAC; NAM	3737	+	1	aTTACTtaa	AT1G33060;AT3G49530;AT4G35580;AT5G24590
TFmatrixID_0384	NAC; NAM	4043	+	0.9	tTTACTtaa	AT1G33060;AT3G49530;AT4G35580;AT5G24590
TFmatrixID_0397	NAC; NAM	139	-	0.97	ggTACGCgat	AT1G12260;AT1G32770;AT1G33280;AT1G62700;AT1G71930;AT1G79580;AT2G18060;AT3G61910;AT4G10350;AT4G36160;AT5G62380;AT5G66300
TFmatrixID_0398	SBP	190	-	1	ccCGTACca	AT1G69170;AT2G42200;AT2G47070;AT3G57920;AT5G43270
TFmatrixID_0398	SBP	2759	+	0.96	atGTACGta	AT1G69170;AT2G42200;AT2G47070;AT3G57920;AT5G43270
TFmatrixID_0399	SBP	189	-	1	accCGTACca	AT1G69170;AT2G42200;AT2G47070;AT3G57920;AT5G43270
TFmatrixID_0400	SBP	191	-	1	cCGTACcaa	AT1G20980;AT1G69170;AT2G42200;AT2G47070;AT3G57920;AT5G43270
TFmatrixID_0400	SBP	1058	+	0.98	tgtGTACGt	AT1G20980;AT1G69170;AT2G42200;AT2G47070;AT3G57920;AT5G43270
TFmatrixID_0400	SBP	2758	+	0.98	gatGTACGt	AT1G20980;AT1G69170;AT2G42200;AT2G47070;AT3G57920;AT5G43270
TFmatrixID_0400	SBP	2863	+	0.98	gttGTACGt	AT1G20980;AT1G69170;AT2G42200;AT2G47070;AT3G57920;AT5G43270
TFmatrixID_0401	SBP	189	-	0.95	accCGTACcaac	AT1G27360;AT1G27370;AT1G69170;AT2G42200;AT3G57920;AT5G43270
TFmatrixID_0401	SBP	1057	+	0.91	ttgtGTACGttt	AT1G27360;AT1G27370;AT1G69170;AT2G42200;AT3G57920;AT5G43270
TFmatrixID_0401	SBP	2757	+	0.92	tgatGTACGtat	AT1G27360;AT1G27370;AT1G69170;AT2G42200;AT3G57920;AT5G43270
TFmatrixID_0402	SBP	189	-	1	accCGTACc	AT1G53160;AT1G69170;AT2G47070;AT3G57920
TFmatrixID_0402	SBP	1060	+	0.99	tGTACGttt	AT1G53160;AT1G69170;AT2G47070;AT3G57920
TFmatrixID_0402	SBP	2760	+	0.99	tGTACGtat	AT1G53160;AT1G69170;AT2G47070;AT3G57920
TFmatrixID_0402	SBP	2865	+	0.99	tGTACGtga	AT1G53160;AT1G69170;AT2G47070;AT3G57920
TFmatrixID_0403	SBP	190	+	0.99	ccCGTACcaa	AT1G27370;AT1G69170;AT1G76580;AT2G42200;AT2G47070;AT3G57920;AT5G43270;AT5G50570;AT5G50670
TFmatrixID_0403	SBP	2863	-	0.99	gttGTACGtg	AT1G27370;AT1G69170;AT1G76580;AT2G42200;AT2G47070;AT3G57920;AT5G43270;AT5G50570;AT5G50670
TFmatrixID_0404	SBP	190	-	1	ccCGTACca	AT1G69170;AT2G42200;AT2G47070;AT3G15270
TFmatrixID_0404	SBP	1059	+	0.97	gtGTACGtt	AT1G69170;AT2G42200;AT2G47070;AT3G15270
TFmatrixID_0404	SBP	2759	+	0.97	atGTACGta	AT1G69170;AT2G42200;AT2G47070;AT3G15270
TFmatrixID_0404	SBP	2864	+	0.97	ttGTACGtg	AT1G69170;AT2G42200;AT2G47070;AT3G15270
TFmatrixID_0405	SBP	190	-	1	ccCGTACc	AT1G69170;AT2G42200;AT2G47070;AT3G57920;AT3G60030;AT5G43270;AT5G50570;AT5G50670
TFmatrixID_0405	SBP	1060	+	0.98	tGTACGtt	AT1G69170;AT2G42200;AT2G47070;AT3G57920;AT3G60030;AT5G43270;AT5G50570;AT5G50670
TFmatrixID_0405	SBP	2760	+	0.98	tGTACGta	AT1G69170;AT2G42200;AT2G47070;AT3G57920;AT3G60030;AT5G43270;AT5G50570;AT5G50670
TFmatrixID_0406	SBP	1060	+	0.98	tGTACGttt	AT5G18830
TFmatrixID_0406	SBP	2760	+	0.98	tGTACGtat	AT5G18830
TFmatrixID_0406	SBP	2865	+	0.98	tGTACGtga	AT5G18830
TFmatrixID_0407	SBP	191	-	1	cCGTACc	AT1G69170;AT2G42200;AT2G47070;AT3G57920;AT5G43270;AT5G50570;AT5G50670
TFmatrixID_0408	SBP	190	-	1	ccCGTACca	AT1G27370;AT1G69170;AT2G42200;AT2G47070;AT3G57920;AT5G43270;AT5G50570;AT5G50670
TFmatrixID_0408	SBP	1059	+	0.97	gtGTACGtt	AT1G27370;AT1G69170;AT2G42200;AT2G47070;AT3G57920;AT5G43270;AT5G50570;AT5G50670
TFmatrixID_0408	SBP	2759	+	0.97	atGTACGta	AT1G27370;AT1G69170;AT2G42200;AT2G47070;AT3G57920;AT5G43270;AT5G50570;AT5G50670
TFmatrixID_0408	SBP	2864	+	0.97	ttGTACGtg	AT1G27370;AT1G69170;AT2G42200;AT2G47070;AT3G57920;AT5G43270;AT5G50570;AT5G50670
TFmatrixID_0410	SBP	138	+	0.99	tgGTACGcg	AT1G27370;AT1G69170;AT2G42200;AT2G47070;AT3G57920;AT5G43270;AT5G50570;AT5G50670
TFmatrixID_0410	SBP	190	-	1	ccCGTACca	AT1G27370;AT1G69170;AT2G42200;AT2G47070;AT3G57920;AT5G43270;AT5G50570;AT5G50670
TFmatrixID_0411	SBP	191	-	1	cCGTACcaac	AT1G27370;AT1G69170;AT2G42200;AT2G47070;AT3G57920;AT5G43270;AT5G50570;AT5G50670
TFmatrixID_0412	Sox; YABBY	1330	-	1	ctAATTAaac	AT1G23420
TFmatrixID_0413	Sox; YABBY	117	+	1	taATCAT	AT2G26580;AT4G00180
TFmatrixID_0413	Sox; YABBY	440	+	1	taATCAT	AT2G26580;AT4G00180
TFmatrixID_0413	Sox; YABBY	998	-	1	ATGATta	AT2G26580;AT4G00180
TFmatrixID_0413	Sox; YABBY	4972	+	1	taATCAT	AT2G26580;AT4G00180
TFmatrixID_0414	Storekeeper	2073	-	1	aaaCCGGCaa	AT1G54060
TFmatrixID_0414	Storekeeper	3345	-	1	acaCCGGCgt	AT1G54060
TFmatrixID_0415	Storekeeper	4750	+	0.96	gtGCCGGcac	AT4G00238;AT4G00250
TFmatrixID_0415	Storekeeper	4750	-	0.96	gtgCCGGCac	AT4G00238;AT4G00250
TFmatrixID_0416	Storekeeper	5273	+	0.98	gCGGCCgc	AT2G25650;AT4G00270
TFmatrixID_0416	Storekeeper	5273	-	0.98	gcGGCCGc	AT2G25650;AT4G00270
TFmatrixID_0418	TBP	1164	+	1	ATATAaa	AT1G55520;AT3G13445
TFmatrixID_0418	TBP	1595	+	1	ATATAaa	AT1G55520;AT3G13445
TFmatrixID_0419	TBP	554	+	1	aaTATAT	AT1G55520;AT3G13445
TFmatrixID_0420	TCP	4099	+	0.97	ctGGGCCcac	AT1G35560;AT1G58100;AT1G72010;AT2G45680
TFmatrixID_0420	TCP	4099	-	0.97	ctgGGCCCac	AT1G35560;AT1G58100;AT1G72010;AT2G45680
TFmatrixID_0421	TCP	2949	-	0.99	tGGTGCctgg	AT1G30210;AT1G67260;AT1G68800;AT3G02150;AT3G18550
TFmatrixID_0421	TCP	3919	-	0.96	tGGTGCttaa	AT1G30210;AT1G67260;AT1G68800;AT3G02150;AT3G18550
TFmatrixID_0422	TCP	4143	+	1	tgGGACCacg	AT1G53230
TFmatrixID_0422	TCP	4186	+	1	tgGGACCacg	AT1G53230
TFmatrixID_0422	TCP	4229	+	1	tgGGACCacg	AT1G53230
TFmatrixID_0422	TCP	4272	+	1	tgGGACCacg	AT1G53230
TFmatrixID_0422	TCP	4315	+	0.96	tgGGACCatg	AT1G53230
TFmatrixID_0422	TCP	4321	-	0.96	catGGTCCca	AT1G53230
TFmatrixID_0422	TCP	4358	+	1	tgGGACCacg	AT1G53230
TFmatrixID_0422	TCP	4444	+	1	tgGGACCacg	AT1G53230
TFmatrixID_0422	TCP	4487	+	1	tgGGACCacg	AT1G53230
TFmatrixID_0422	TCP	4530	+	1	tgGGACCacg	AT1G53230
TFmatrixID_0423	TCP	4144	+	1	gGGACCac	AT2G31070;AT3G15030
TFmatrixID_0423	TCP	4187	+	1	gGGACCac	AT2G31070;AT3G15030
TFmatrixID_0423	TCP	4230	+	1	gGGACCac	AT2G31070;AT3G15030
TFmatrixID_0423	TCP	4273	+	1	gGGACCac	AT2G31070;AT3G15030
TFmatrixID_0423	TCP	4359	+	1	gGGACCac	AT2G31070;AT3G15030
TFmatrixID_0423	TCP	4445	+	1	gGGACCac	AT2G31070;AT3G15030
TFmatrixID_0423	TCP	4488	+	1	gGGACCac	AT2G31070;AT3G15030
TFmatrixID_0423	TCP	4531	+	1	gGGACCac	AT2G31070;AT3G15030
TFmatrixID_0424	TCP	4101	+	1	gggCCCACtg	AT1G35560;AT1G58100;AT2G45680;AT3G27010;AT5G08330;AT5G23280;AT5G41030
TFmatrixID_0424	TCP	4152	+	0.99	ggtCCCACtc	AT1G35560;AT1G58100;AT2G45680;AT3G27010;AT5G08330;AT5G23280;AT5G41030
TFmatrixID_0424	TCP	4195	+	0.99	ggtCCCACtc	AT1G35560;AT1G58100;AT2G45680;AT3G27010;AT5G08330;AT5G23280;AT5G41030
TFmatrixID_0424	TCP	4238	+	0.99	ggtCCCACtc	AT1G35560;AT1G58100;AT2G45680;AT3G27010;AT5G08330;AT5G23280;AT5G41030
TFmatrixID_0424	TCP	4281	+	0.99	ggtCCCACtc	AT1G35560;AT1G58100;AT2G45680;AT3G27010;AT5G08330;AT5G23280;AT5G41030
TFmatrixID_0424	TCP	4324	+	0.99	ggtCCCACtc	AT1G35560;AT1G58100;AT2G45680;AT3G27010;AT5G08330;AT5G23280;AT5G41030
TFmatrixID_0424	TCP	4367	+	0.99	ggtCCCACtc	AT1G35560;AT1G58100;AT2G45680;AT3G27010;AT5G08330;AT5G23280;AT5G41030
TFmatrixID_0424	TCP	4410	+	0.99	ggtCCCACtc	AT1G35560;AT1G58100;AT2G45680;AT3G27010;AT5G08330;AT5G23280;AT5G41030
TFmatrixID_0424	TCP	4453	+	0.99	ggtCCCACtc	AT1G35560;AT1G58100;AT2G45680;AT3G27010;AT5G08330;AT5G23280;AT5G41030
TFmatrixID_0424	TCP	4496	+	0.91	gatCCCACtc	AT1G35560;AT1G58100;AT2G45680;AT3G27010;AT5G08330;AT5G23280;AT5G41030
TFmatrixID_0424	TCP	4539	+	0.99	ggtCCCACtt	AT1G35560;AT1G58100;AT2G45680;AT3G27010;AT5G08330;AT5G23280;AT5G41030
TFmatrixID_0425	TCP	4099	+	1	ctGGGCCcac	AT1G67260;AT1G68800;AT2G31070;AT3G02150;AT4G18390
TFmatrixID_0425	TCP	4099	-	1	ctgGGCCCac	AT1G67260;AT1G68800;AT2G31070;AT3G02150;AT4G18390
