# Supplementary material for: A wheat MYB transcription factor activates defense by repressing TaSIZ1 in response to branched-chain amino acid accumulation
Source: Plant Cell. 2026 May 6;38(5):koag135. doi: 10.1093/plcell/koag135 (PMC13196585; doi:10.1093/plcell/koag135)
Supplement: koag135_Supplementary_Data [file koag135_supplementary_data.zip › Supplemental Data Set S6.xlsx]

## Sheet: Key
Supplemental Data Set S6: All data measurements to support the analyses presented in this study.
Figure	Analyses conducted
Fig. 1A	Salicylic acid levels following TaSIZ1 silencing in WT plants
Fig. 1B	RT-qPCR of PstEF1 following Pst infection of TaSIZ1 silenced WT plants
Fig. 1C	RT-qPCR of TaSIZ1 expression in the single and double TaBCAT1 disruption mutants (TaBCAT1-BR366- and TaBCAT1-AQ50*-TaBCAT1-BR366-)
Fig. 1D	Salicylic acid levels following overexpression of TaSIZ1 in the TaBCAT1 double disruption mutant (TaBCAT1-AQ50*-TaBCAT1-BR366-)
Fig. 1E	RT-qPCR of PR1 and PR3 expression following overexpression of TaSIZ1 in the TaBCAT1 double disruption mutant (TaBCAT1-AQ50*-TaBCAT1-BR366-)
Fig. 3A	RT-qPCR of PR1 and PR3 expression following treatment of WT plants independantly with the three BCAAs (valine, leucine, isoleucine) at different concentrations
Fig. 3B	RT-qPCR of TaSIZ1 expression following leucine treatment of WT plants
Fig. 3C	Salicylic acid levels following leucine treatment of WT plants
Fig. 6A	RT-qPCR of TaSIZ1, PR1 and PR3 expression following silencing of TaASIL1 in the WT and TaBCAT1 double disruption mutant (TaBCAT1-AQ50* TaBCAT1-BR366-)
Fig. 6B	RT-qPCR of TaSIZ1 expression following overexpression of TaASIL1 in the WT and double disruption mutant (TaBCAT1-AQ50* TaBCAT1-BR366-)
Fig. 6C	RT-qPCR of TaSIZ1 expression following leucine treatment of of the TaASIL1 disruption mutant (TaASIL1-BW31*)
Fig. 6D	RT-qPCR of TaPR1 expression following leucine treatment of of the TaASIL1 disruption mutant (TaASIL1-BW31*)
Fig. 6E	RT-qPCR of TaPR3 expression following leucine treatment of of the TaASIL1 disruption mutant (TaASIL1-BW31*)
Fig. 6F	Salicylic acid levels following leucine treatment of of the TaASIL1 disruption mutant (TaASIL1-BW31*)
Fig. 7A	RT-qPCR of TaASIL1 or TaASIL2 in WT and TaASIL1 (TaASIL1-BW31*) or TaASIL2 (TaASIL2-BG191A) disruption mutant plants
Fig. 7B	BCAA quantification in TaASIL1 (TaASIL1-BW31*) and TaASIL2 (TaASIL2-BG191A) disruption mutants with and without Pst infection
Fig. 7C	RT-qPCR of PstEF1 following Pst infection of TaASIL1 (TaASIL1-BW31*) and TaASIL2 (TaASIL2-BG191A) disruption mutants
Fig. S1B	RT-qPCR of TaSIZ1 expression following virus-induced gene silencing of TaSIZ1 in WT plants
Fig. S1C	RT-qPCR of TaSIZ1 expression following virus-induced overexpression of TaSIZ1 in the TaBCAT1 double disruption mutant (TaBCAT1-AQ50* TaBCAT1-BR366-)
Fig. S3A	RT-qPCR of TaSIZ1 expression following valine treatment of WT plants
Fig. S3B-C	RT-qPCR of PR1 and PR3 expression following treatment of WT plants independantly with the three BCAAs (valine, leucine, isoleucine) at 400 mg/L
Fig. S4C	RT-qPCR of TaASIL1 expression following virus-induced gene silencing of TaASIL1 in WT and TaBCAT1 double disruption mutant (TaBCAT1-AQ50* TaBCAT1-BR366-) plants
Fig. S4D	RT-qPCR of TaASIL2 expression following virus-induced gene silencing of TaASIL2 in WT and TaBCAT1 double disruption mutant (TaBCAT1-AQ50* TaBCAT1-BR366-) plants
Fig. S4E	RT-qPCR of TaSIZ1 expression following virus-induced gene silencing of TaASIL2 in WT and TaBCAT1 double disruption mutant (TaBCAT1-AQ50* TaBCAT1-BR366-) plants
Fig. S4F	RT-qPCR of TaPR1 expression following virus-induced gene silencing of TaPR1 in WT and TaBCAT1 double disruption mutant (TaBCAT1-AQ50* TaBCAT1-BR366-) plants
Fig. S4G	RT-qPCR of TaPR3 expression following virus-induced gene silencing of TaPR3 in WT and TaBCAT1 double disruption mutant (TaBCAT1-AQ50* TaBCAT1-BR366-) plants
Fig. S5A	RT-qPCR of TaASIL1 following virus-induced overexpression of TaASIL1 in WT and TaBCAT1 double disruption mutant (TaBCAT1-AQ50* TaBCAT1-BR366-) plants
Fig. S5B	RT-qPCR of TaASIL2 following virus-induced overexpression of TaASIL2 in WT and TaBCAT1 double disruption mutant (TaBCAT1-AQ50* TaBCAT1-BR366-) plants
Fig. S5C	RT-qPCR of TaSIZ1 expression following overexpression of TaASIL2 in the WT and double disruption mutant (TaBCAT1-AQ50* TaBCAT1-BR366-)
Fig. S6C	RT-qPCR of TaSIZ1 expression following leucine treatment in WT and TaASIL2 disruption mutant (TaASIL2-BG191A) plants
Fig. S6D	RT-qPCR of TaPR1 expression following leucine treatment in WT and TaASIL2 disruption mutant (TaASIL2-BG191A) plants
Fig. S6E	RT-qPCR of TaPR3 expression following leucine treatment in WT and TaASIL2 disruption mutant (TaASIL2-BG191A) plants
Fig. S6F	RT-qPCR of TaASIL1 or TaASIL2 following leucine treatment of WT plants

## Sheet: Fig 1A
Sample set	Technical replicate	Salicylic acid (ng g-1 FW)	Median	Mean	S.D	Fold change	Log2 fold change	Mean	t test
BSMV::msc4D	Rep 1	0.202741	0.21099	0.224123	0.0323729
	Rep 2	0.216976
	Rep 3	0.205004
	Rep 4	0.27177
BSMV::TaSIZ1	Rep 1	0.60662	0.440802	0.472624	0.0920706	2.70665	1.43651	1.05755	0.00223798
	Rep 2	0.456629				2.03741	1.02673
	Rep 3	0.424976				1.89617	0.923092
	Rep 4	0.402269				1.79486	0.843874

## Sheet: Fig 1B
PstEF1
Sample set	Technical replicate	CT values TaUCE	Average	CT values PstEF1	ΔCT	2^-ΔCT=Relative Expression	Median	Average	S.D.	Mean	S.D	Fold change	Log2 fold change	Mean	t test
Negative control	Rep 1	26.84	26.835	24.06	-2.775	6.84476	2.96933	6.99009	0.205533	3.35007	2.48053
	Rep 2	26.83		24	-2.835	7.13543
Negative control	Rep 1	25.06	25.0767	26.87	1.79333	0.288505		1.14119	0.890801
	Rep 2	25.14		24.03	-1.04667	2.06575
	Rep 3	25.03		24.98	-0.0966667	1.0693
Negative control	Rep 1	26.09	26.1	24.51	-1.59	3.01049		3.13227	0.285204
	Rep 2	26.14		24.55	-1.55	2.92817
	Rep 3	26.07		24.31	-1.79	3.45815
BSMV::msc4D	Rep 1	29.67	29.6067	26.81	-2.79667	6.94833	11.9588	7.63864	0.912973	12.461	4.44119
	Rep 2	29.69		26.49	-3.11667	8.67381
	Rep 3	29.46		26.74	-2.86667	7.29378
BSMV::msc4D	Rep 1	27.2	27.3667	23.2	-4.16667	17.9594		17.6742	0.391518
	Rep 2	27.29		23.21	-4.15667	17.8353
	Rep 3	27.61		23.26	-4.10667	17.2278
BSMV::msc4D	Rep 1	28.11	28.41	24.83	-3.58	11.9588		12.07	1.42551
	Rep 2	28.46		24.65	-3.76	13.5479
	Rep 3	28.66		24.99	-3.42	10.7034
BSMV::SIZ1	Rep 1	28.14	28.0967	32.5	4.40333	0.0472568	0.732043	0.0510265	0.0116637	1.24685	1.40846	0.00379239	-8.04268	-4.56988	2.04137e-06
	Rep 2	28.01		32.68	4.58333	0.0417137						0.00334756	-8.22268
	Rep 3	28.14		32.06	3.96333	0.0641088						0.00514478	-7.60268
BSMV::SIZ1	Rep 1	28.89	28.8333	26.93	-1.90333	3.74076		3.02259	0.696009			0.300199	-1.73601
	Rep 2	28.63		27.26	-1.57333	2.97592						0.888314	-0.170858
	Rep 3	28.98		27.6	-1.23333	2.3511						0.188677	-2.40601
BSMV::SIZ1	Rep 1	27.26	27.11	27.56	0.45	0.732043		0.666927	0.266687			0.0587469	-4.08934
	Rep 2	26.94		27.27	0.16	0.895025						0.0718264	-3.79934
	Rep 3	27.13		28.53	1.42	0.373712						0.0299907	-5.05934

## Sheet: Fig 1C
TaSIZ1
Sample set	Technical replicate	CT value TaUCE	Average	CT value TaSIZ1	ΔCT	2^-ΔCT=Relative Expression	Median	Mean	S.D.	Mean	S.D	Fold change	Log2 fold change	Mean	t test
Kronos WT	Rep 1	25.04	24.82	26.32	1.5	0.353553	0.556068	0.393376	0.0352229	0.53459	0.116854
	Rep 2	24.7		26.07	1.25	0.420448
	Rep 3	24.72		26.12	1.3	0.406126
Kronos WT	Rep 1	25.61	25.7233	26.57	0.846667	0.556068		0.597393	0.0884894
	Rep 2	25.73		26.62	0.896667	0.537126
	Rep 3	25.83		26.24	0.516667	0.698985
Kronos WT	Rep 1	25.43	25.3133	25.96	0.646667	0.638754		0.613001	0.0223031
	Rep 2	25.32		26.05	0.736667	0.600124
	Rep 3	25.19		26.05	0.736667	0.600124
Kronos860 (Negative control)	Rep 1	26.18	26.1467	26.82	0.673333	0.627056	0.627056	0.637448	0.017999	0.589572	0.110401
	Rep 2	26.15		26.82	0.673333	0.627056
	Rep 3	26.11		26.75	0.603333	0.658231
Kronos860 (Negative control)	Rep 1	25.87	25.8433	27.02	1.17667	0.442372		0.460362	0.0192958
	Rep 2	25.84		26.9	1.05667	0.480742
	Rep 3	25.82		26.97	1.12667	0.457973
Kronos860 (Negative control)	Rep 1	27.57	27.4967	27.91	0.413333	0.750886		0.670906	0.098253
	Rep 2	27.45		28.01	0.513333	0.700602
	Rep 3	27.47		28.33	0.833333	0.561231
TaBCAT1-BR366-	Rep 1	26.56	26.41	28.48	2.07	0.238159	0.332171	0.211247	0.0525194	0.315722	0.0917949	0.403953	-1.30774	-0.965518	3.14894e-05
	Rep 2	26.21		28.44	2.03	0.244855						0.41531	-1.26774
	Rep 3	26.46		29.14	2.73	0.150726						0.255653	-1.96774
TaBCAT1-BR366-	Rep 1	26.69	26.61	28.3	1.69	0.309927		0.332704	0.0230474			0.525681	-0.92774
	Rep 2	26.51		28.2	1.59	0.332171						0.563411	-0.82774
	Rep 3	26.63		28.1	1.49	0.356013						0.603849	-0.72774
TaBCAT1-BR366-	Rep 1	26.51	26.46	27.61	1.15	0.450625		0.403216	0.0461267			0.764326	-0.38774
	Rep 2	26.44		27.94	1.48	0.358489						0.608049	-0.71774
	Rep 3	26.43		27.78	1.32	0.400535						0.679365	-0.55774
TaBCAT1-AQ50*-TaBCAT1-BR366-	Rep 1	25.74	25.7233	27.16	1.43667	0.36942	0.30566	0.252854	0.120966	0.300428	0.0845602	0.62659	-0.674407	-1.03885	1.18657e-05
	Rep 2	25.64		27.66	1.93667	0.261219						0.443066	-1.17441
	Rep 3	25.79		28.69	2.96667	0.127922						0.216974	-2.20441
TaBCAT1-AQ50*-TaBCAT1-BR366-	Rep 1	30.57	30.54	32.44	1.9	0.267943		0.283139	0.0328693			0.454471	-1.13774
	Rep 2	30.45		32.48	1.94	0.260616						0.442043	-1.17774
	Rep 3	30.6		32.18	1.64	0.320856						0.544219	-0.87774
TaBCAT1-AQ50*-TaBCAT1-BR366-	Rep 1	26.71	26.65	28.02	1.37	0.386891		0.365291	0.052291			0.656224	-0.60774
	Rep 2	26.7		28.36	1.71	0.30566						0.518444	-0.94774
	Rep 3	26.54		27.96	1.31	0.403321						0.684091	-0.54774

## Sheet: Fig 1D
Sample set	Technical replicate	Salicylic acid (ng g-1 FW)	Average	S.D.	Median	Mean	S.D	Fold change	Log2 fold change	Mean	t test
Negative control	Rep 1	12.7115	11.9047	1.14109	11.6892	12.0994	1.81752
	Rep 2	11.0978
Negative control	Rep 1	15.293	12.7042	3.66107
	Rep 2	10.1155
Negative control	Rep 1	11.1115	11.6892	0.816995
	Rep 2	12.2669
BSMV::msc::iLov	Rep 1	12.2184	12.2076	0.0152077	12.5686	12.8056	0.720057
	Rep 2	12.1969
BSMV::msc::iLov	Rep 1	12.1754	12.5471	0.525622
	Rep 2	12.9187
BSMV::msc::iLov	Rep 1	13.6621	13.6621	1.41421e-05
	Rep 2	13.6621
BSMV::TaSIZ1	Rep 1	0.274761	0.271817	0.00416415	0.258633	0.283025	0.155225	0.0214563	-5.54245	-5.66034	4.02149e-15
	Rep 2	0.268872						0.0209964	-5.57371
BSMV::TaSIZ1	Rep 1	0.131258	0.138441	0.0101576				0.0102501	-6.60823
	Rep 2	0.145623						0.0113718	-6.45839
BSMV::TaSIZ1	Rep 1	0.219671	0.234033	0.0203102				0.0171543	-5.86529
	Rep 2	0.248394						0.0193973	-5.688
BSMV::TaSIZ1	Rep 1	0.351072	0.487811	0.193378				0.0274155	-5.18886
	Rep 2	0.62455						0.0487717	-4.35781

## Sheet: Fig 1E
PR1
Sample set	Technical replicate	CT values TaUCE	Average	CT values TaPR1	ΔCT	2^-ΔCT=Relative Expression	Median	Average	S.D.	Mean	S.D	Fold change	Log2 fold change	Mean	t test
Negative control	Rep 1	25.04	25.2267	25.03	-0.196667	1.14605	3.08086	1.1487	0.00460228	2.69998	1.25948
	Rep 2	25.34		25.02	-0.206667	1.15402
	Rep 3	25.3		25.03	-0.196667	1.14605
Negative control	Rep 1	24.89	24.9833	23.36	-1.62333	3.08086		3.83037	0.717402
	Rep 2	24.96		22.81	-2.17333	4.51064
	Rep 3	25.1		23.02	-1.96333	3.89962
Negative control	Rep 1	25.1	25.0533	23.52	-1.53333	2.89454		3.12087	0.196006
	Rep 2	25.03		23.36	-1.69333	3.23403
	Rep 3	25.03		23.36	-1.69333	3.23403
BSMV::msc::iLov	Rep 1	28.85	28.78	26	-2.78	6.86852	7.88986	7.60468	0.642893	7.60077	1.19825
	Rep 2	28.57		25.77	-3.01	8.05564
	Rep 3	28.92		25.8	-2.98	7.88986
BSMV::msc::iLov	Rep 1	26.29	26.6033	23.94	-2.66333	6.33495		6.27691	0.0663492
	Rep 2	26.54		23.97	-2.63333	6.20458
	Rep 3	26.98		23.95	-2.65333	6.29119
BSMV::msc::iLov	Rep 1	27.31	27.49	24.36	-3.13	8.75435		8.92073	0.288188
	Rep 2	27.53		24.36	-3.13	8.75435
	Rep 3	27.63		24.28	-3.21	9.25351
BSMV::TaSIZ1	Rep 1	26.57	26.76	28.89	2.13	0.228458	0.243164	0.247143	0.0209598	0.267007	0.072955	0.0300572	-5.05615	-4.87726	3.66233e-12
	Rep 2	26.83		28.8	2.04	0.243164						0.031992	-4.96615
	Rep 3	26.88		28.65	1.89	0.269807						0.0354973	-4.81615
BSMV::TaSIZ1	Rep 1	27.26	27.8333	29.48	1.64667	0.319377		0.356177	0.0318695			0.042019	-4.57281
	Rep 2	27.68		29.25	1.41667	0.374577						0.0492814	-4.34281
	Rep 3	28.56		29.25	1.41667	0.374577						0.0492814	-4.34281
BSMV::TaSIZ1	Rep 1	29.27	28.5933	31.02	2.42667	0.185995		0.1977	0.0105223			0.0244705	-5.35281
	Rep 2	27.79		30.87	2.27667	0.206374						0.0271517	-5.20281
	Rep 3	28.72		30.91	2.31667	0.200731						0.0264093	-5.24281
TaPR3
Sample set	Technical replicate	CT values TaUCE	Average	CT values TaPR3	ΔCT	2^-ΔCT=Relative Expression	Median	Average	S.D.	Mean	S.D	Fold change	Log2 fold change	Mean	t test
Negative control	Rep 1	25.04	25.2267	23.35	-1.87667	3.67226	7.07796	3.81191	0.123899	6.26855	6.26855
	Rep 2	25.34		23.28	-1.94667	3.85483
	Rep 3	25.3		23.26	-1.96667	3.90864
Negative control	Rep 1	24.89	24.9833	22.07	-2.91333	7.53357		8.0844	0.490911
	Rep 2	24.96		21.9	-3.08333	8.4757
	Rep 3	25.1		21.94	-3.04333	8.24394
Negative control	Rep 1	25.1	25.0533	22.2	-2.85333	7.22668		6.90934	0.427371
	Rep 2	25.03		22.23	-2.82333	7.07796
	Rep 3	25.03		22.37	-2.68333	6.42338
BSMV::msc::iLov	Rep 1	28.85	28.78	26.74	-2.04	4.11246	3.43426	3.63677	0.413471	4.07729	4.07729
	Rep 2	28.57		27.03	-1.75	3.36359
	Rep 3	28.92		27	-1.78	3.43426
BSMV::msc::iLov	Rep 1	26.29	26.6033	25.58	-1.02333	2.03261		2.14123	0.131063
	Rep 2	26.54		25.53	-1.07333	2.10429
	Rep 3	26.98		25.41	-1.19333	2.2868
BSMV::msc::iLov	Rep 1	27.31	27.49	24.77	-2.72	6.58873		6.45386	0.118878
	Rep 2	27.53		24.81	-2.68	6.40856
	Rep 3	27.63		24.82	-2.67	6.36429
BSMV::TaSIZ1	Rep 1	26.57	26.76	25.9	-0.86	1.81504	1.65099	1.56135	0.223269	1.57688	1.57688	0.445158	-1.16761	-1.38539	0.00127669
	Rep 2	26.83		26.28	-0.48	1.39474						0.342076	-1.54761
	Rep 3	26.88		26.2	-0.56	1.47427						0.361581	-1.46761
BSMV::TaSIZ1	Rep 1	27.26	27.8333	27.1	-0.733333	1.66248		1.65882	0.239525			0.407741	-1.29428
	Rep 2	27.68		26.91	-0.923333	1.89649						0.465136	-1.10428
	Rep 3	28.56		27.33	-0.503333	1.41748						0.347654	-1.52428
BSMV::TaSIZ1	Rep 1	29.27	28.5933	28.38	-0.213333	1.15936		1.51049	0.306095			0.284347	-1.81428
	Rep 2	27.79		27.87	-0.723333	1.65099						0.404924	-1.30428
	Rep 3	28.72		27.81	-0.783333	1.7211						0.42212	-1.24428

## Sheet: Fig 3A
12h-IIe treated																	24h-IIe treated																	48hh-IIe treated
TaPR1																	TaPR1																	TaPR1
Sample set	Technical replicate	CT values TaUCE	Average	CT values TaPR1	ΔCT	2^-ΔCT=Relative Expression	Average	S.D.	Mean	S.D	Fold change	Log2 fold change	Mean	S.D.	t test		Sample set	Technical replicate	CT values TaUCE	Average	CT values TaPR1	ΔCT	2^-ΔCT=Relative Expression	Average	S.D.	Mean	S.D	Fold change	Log2 fold change	Mean	S.D.	t test		Sample set	Technical replicate	CT values TaUCE	Average	CT values TaPR1	ΔCT	2^-ΔCT=Relative Expression	Average	S.D.	Mean	S.D	Fold change	Log2 fold change	Mean	S.D.	t test
Mock	Rep 1	22.77	22.76	25.79	3.03	0.122428	0.116029	0.00835296	0.146359	0.0249105							Mock	Rep 1	22.77	22.76	25.79	3.03	0.122428	0.116029	0.00835296	0.156293	0.0295937							Mock	Rep 1	22.77	22.76	25.79	3.03	0.122428	0.116029	0.00835296	0.146359	0.0249105
	Rep 2	22.74		25.83	3.07	0.11908												Rep 2	22.74		25.83	3.07	0.11908												Rep 2	22.74		25.83	3.07	0.11908
	Rep 3	22.77		25.99	3.23	0.106579												Rep 3	22.77		25.99	3.23	0.106579												Rep 3	22.77		25.99	3.23	0.106579
Mock	Rep 1	23.65	23.6433	26.22	2.57667	0.167628	0.171594	0.00498204									Mock	Rep 1	23.65	23.6433	26.22	2.57667	0.167628	0.171594	0.00498204									Mock	Rep 1	23.65	23.6433	26.22	2.57667	0.167628	0.171594	0.00498204
	Rep 2	23.65		26.2	2.55667	0.169968												Rep 2	23.65		26.2	2.55667	0.169968												Rep 2	23.65		26.2	2.55667	0.169968
	Rep 3	23.63		26.14	2.49667	0.177186												Rep 3	23.63		26.14	2.49667	0.177186												Rep 3	23.63		26.14	2.49667	0.177186
Mock	Rep 1	23.12	23.12	25.81	2.69	0.154963	0.151454	0.00368016									Mock	Rep 1	23.12	23.12	25.81	2.69	0.154963	0.151454	0.00368016									Mock	Rep 1	23.12	23.12	25.81	2.69	0.154963	0.151454	0.00368016
	Rep 2	23.13		25.84	2.72	0.151774												Rep 2	23.13		25.84	2.72	0.151774												Rep 2	23.13		25.84	2.72	0.151774
	Rep 3	23.11		25.88	2.76	0.147624												Rep 3	23.11		25.88	2.76	0.147624												Rep 3	23.11		25.88	2.76	0.147624
Isoleucine treated(10mg/L)	Rep 1	26.23	26.2	27.46	1.26	0.417544	0.492916	0.0673382	0.956772	0.384826	2.85288	1.51242	2.58353	0.668439	1.04818e-05		Mock	Rep 1	23.15	23.09	25.6	2.51	0.175556	0.186097	0.0236264									Isoleucine treated(10mg/L)	Rep 1	26.23	26.2	24.92	-1.28	2.42839	2.43969	0.0195716	6.24091	5.46178	16.592	4.05242	4.94242	1.19283	0.00408853
	Rep 2	26.14		27.07	0.87	0.547147					3.73839	1.90242						Rep 2	23.06		25.32	2.23	0.213159												Rep 2	26.14		24.9	-1.3	2.46229					16.8236	4.07242
	Rep 3	26.23		27.16	0.96	0.514057					3.5123	1.81242						Rep 3	23.06		25.65	2.56	0.169576												Rep 3	26.23		24.92	-1.28	2.42839					16.592	4.05242
Isoleucine treated(10mg/L)	Rep 1	27.52	27.8933	27.51	-0.383333	1.30435	1.29295	0.190683			8.91201	3.15575					Isoleucine treated(10mg/L)	Rep 1	26.23	26.2	30.01	3.81	0.0712977	0.0988957	0.0494991	0.0957283	0.0638302	0.456179	-1.13233	-1.94983	2.90917	0.00687542		Isoleucine treated(10mg/L)	Rep 1	30.52	29.8933	26.12	-3.77333	13.6737	13.5185	0.268916			93.4259	6.54575
	Rep 2	27.6		27.76	-0.133333	1.09682					7.49408	2.90575						Rep 2	26.14		30.05	3.85	0.0693481					0.443705	-1.17233						Rep 2	30.6		26.17	-3.72333	13.2079					90.2435	6.49575
	Rep 3	28.56		27.33	-0.563333	1.47768					10.0963	3.33575						Rep 3	26.23		28.88	2.68	0.156041					0.998388	-0.00232786						Rep 3	28.56		26.12	-3.77333	13.6737					93.4259	6.54575
Isoleucine treated(10mg/L)	Rep 1	26.55	26.5433	26.52	-0.0233333	1.0163	1.08445	0.186411			6.94392	2.79575					Isoleucine treated(10mg/L)	Rep 1	27.52	27.8933	30.73	2.83667	0.139984	0.144909	0.0119983			0.895649	-0.158995					Isoleucine treated(10mg/L)	Rep 1	26.55	26.5433	25.11	-1.43333	2.7007	2.7646	0.080267			18.4526	4.20575
	Rep 2	26.58		26.63	0.0866667	0.941696					6.43416	2.68575						Rep 2	27.6		30.55	2.65667	0.158586					1.01467	0.0210055						Rep 2	26.58		25.09	-1.45333	2.7384					18.7102	4.22575
	Rep 3	26.5		26.17	-0.373333	1.29534					8.85045	3.14575						Rep 3	28.56		30.77	2.87667	0.136156					0.871157	-0.198995						Rep 3	26.5		25.03	-1.51333	2.85469					19.5047	4.28575
Isoleucine treated(50mg/L)	Rep 1	26.11	26.1	26.64	0.54	0.687771	0.597822	0.136013	1.84369	1.7966	4.69921	2.23242	3.04686	1.36805	0.0119718		Isoleucine treated(10mg/L)	Rep 1	26.55	26.5433	29.59	3.04667	0.121021	0.137635	0.0145298			0.774322	-0.368995					Isoleucine treated(50mg/L)	Rep 1	26.11	26.1	25.79	-0.31	1.23971	1.22835	0.0129841	3.7172	2.8838	8.47033	3.08242	4.26575	1.14225	0.00188345
	Rep 2	26.1		27.28	1.18	0.441351					3.01554	1.59242						Rep 2	26.58		29.3	2.75667	0.147966					0.946717	-0.0789945						Rep 2	26.1		25.8	-0.3	1.23114					8.41182	3.07242
	Rep 3	26.09		26.69	0.59	0.664343					4.53914	2.18242						Rep 3	26.5		29.34	2.79667	0.143919					0.920829	-0.118995						Rep 3	26.09		25.82	-0.28	1.21419					8.29601	3.05242
Isoleucine treated(50mg/L)	Rep 1	27.06	26.9767	24.91	-2.06667	4.18918	4.20498	0.566151			28.6226	4.83908					Isoleucine treated(10mg/L)	Rep 1	26.55	26.5433	35.97	9.42667	0.00145308	0.00147353	2.7142e-05			0.00929716	-6.74899					Isoleucine treated(50mg/L)	Rep 1	30.06	27.9767	25.07	-2.90667	7.49884	7.49896	0.0519785			51.236	5.67908
	Rep 2	26.93		24.72	-2.25667	4.77886					32.6517	5.02908						Rep 2	26.58		35.96	9.41667	0.00146319					0.00936182	-6.73899						Rep 2	26.93		25.08	-2.89667	7.44704					50.882	5.66908
	Rep 3	26.94		25.11	-1.86667	3.64689					24.9175	4.63908						Rep 3	26.5		35.92	9.37667	0.00150433					0.00962502	-6.69899						Rep 3	26.94		25.06	-2.91667	7.55099					51.5923	5.68908
Isoleucine treated(50mg/L)	Rep 1	27.06	26.9767	27.48	0.503333	0.705475	0.728261	0.118583			4.82017	2.26908					Isoleucine treated(50mg/L)	Rep 1	26.11	26.1	26.84	0.74	0.598739	0.701147	0.213044	0.649419	0.368328	3.83087	1.93767	1.87601	0.734973	0.00013177		Isoleucine treated(50mg/L)	Rep 1	30.06	27.9767	26.77	-1.20667	2.30804	2.42429	0.103933			15.7697	3.97908
	Rep 2	26.93		27.66	0.683333	0.622725					4.25478	2.08908						Rep 2	26.1		26.94	0.84	0.558644					3.57433	1.83767						Rep 2	26.93		26.65	-1.32667	2.50822					17.1375	4.09908
	Rep 3	26.94		27.2	0.223333	0.856584					5.85263	2.54908						Rep 3	26.09		26.18	0.08	0.946058					6.05309	2.59767						Rep 3	26.94		26.68	-1.29667	2.45661					16.7848	4.06908
Isoleucine treated(100mg/L)	Rep 1	29.79	29.7567	32.89	3.13333	0.113965	0.156431	0.0371046	0.1516	0.0363646	0.77867	-0.360915	0.0135291	0.348525	0.725983		Isoleucine treated(50mg/L)	Rep 1	27.06	26.9767	27.96	0.983333	0.50581	0.636822	0.19632			3.23629	1.69434					Isoleucine treated(100mg/L)	Rep 1	29.79	29.7567	30.43	0.673333	0.627056	0.661963	0.0369146	1.20777	1.11167	4.28437	2.09908	2.64575	1.03223	0.0112579
	Rep 2	29.76		32.21	2.45333	0.182588					1.24754	0.319085						Rep 2	26.93		27.86	0.883333	0.542113					3.46856	1.79434						Rep 2	29.76		30.27	0.513333	0.700602					4.78688	2.25908
	Rep 3	29.72		32.29	2.53333	0.172739					1.18024	0.239085						Rep 3	26.94		27.19	0.213333	0.862542					5.51874	2.46434						Rep 3	29.72		30.36	0.603333	0.658231					4.49738	2.16908
Isoleucine treated(100mg/L)	Rep 1	29.67	29.79	32.99	3.2	0.108819	0.166511	0.0521281			0.743507	-0.427582					Isoleucine treated(50mg/L)	Rep 1	27.06	26.9767	28.84	1.86333	0.274841	0.298468	0.0328895			1.75849	0.814339					Isoleucine treated(100mg/L)	Rep 1	29.67	29.79	30.34	0.55	0.68302	0.699123	0.0170464			4.66675	2.22242
	Rep 2	29.74		32.04	2.25	0.210224					1.43636	0.522418						Rep 2	26.93		28.55	1.57333	0.336031					2.15	1.10434						Rep 2	29.74		30.27	0.48	0.716978					4.89876	2.29242
	Rep 3	29.96		32.26	2.47	0.180491					1.23321	0.302418						Rep 3	26.94		28.79	1.81333	0.284533					1.82051	0.864339						Rep 3	29.96		30.31	0.52	0.697372					4.76481	2.25242
Isoleucine treated(100mg/L)	Rep 1	29.77	29.8467	32.66	2.81333	0.142266	0.131857	0.0155634			0.972038	-0.0409153					Isoleucine treated(50mg/L)	Rep 1	27.06	26.9767	27.66	0.683333	0.622725	0.961238	0.571227			3.98433	1.99434					Isoleucine treated(100mg/L)	Rep 1	29.77	29.8467	28.18	-1.66667	3.1748	2.26224	1.56166			21.6919	4.43908
	Rep 2	29.96		32.69	2.84333	0.139339					0.952034	-0.0709153						Rep 2	26.93		26.28	-0.696667	1.62076					10.37	3.37434						Rep 2	29.96		30.97	1.12333	0.459032					3.13635	1.64908
	Rep 3	29.81		32.98	3.13333	0.113965					0.77867	-0.360915						Rep 3	26.94		27.62	0.643333	0.640232					4.09635	2.03434						Rep 3	29.81		28.19	-1.65667	3.15287					21.5421	4.42908
Isoleucine treated(200mg/L)	Rep 1	28.15	28.1233	32.99	4.86667	0.0342758	0.0482594	0.0127581	0.0966941	0.0804071	0.23419	-2.09425	-1.01536	1.12848	0.0957764		Isoleucine treated(100mg/L)	Rep 1	29.79	29.7567	31.05	1.29333	0.408007	0.53013	0.218836	0.651296	0.374595	2.61052	1.38434	1.76851	1.03664	0.000152376		Isoleucine treated(200mg/L)	Rep 1	28.15	28.1233	31.19	3.06667	0.119355	0.11772	0.0016319	0.21201	0.321309	0.815497	-0.294249	-0.170915	1.23633	0.549694
	Rep 2	28.12		32.2	4.07667	0.0592654					0.404932	-1.30425						Rep 2	29.76		31.08	1.32333	0.399611					2.5568	1.35434						Rep 2	28.12		31.23	3.10667	0.116091					0.793197	-0.334249
	Rep 3	28.1		32.41	4.28667	0.0512371					0.350079	-1.51425						Rep 3	29.72		30.11	0.353333	0.782773					5.00836	2.32434						Rep 3	28.1		31.21	3.08667	0.117712					0.80427	-0.314249
Isoleucine treated(200mg/L)	Rep 1	27.8	28.1	32.81	4.71	0.0382075	0.0406948	0.00523896			0.261054	-1.93758					Isoleucine treated(100mg/L)	Rep 1	29.67	29.79	30.15	0.36	0.779165	0.910513	0.181241			4.98527	2.31767					Isoleucine treated(200mg/L)	Rep 1	30.8	30.1	30.01	-0.09	1.06437	0.452536	0.529868			7.27233	2.86242
	Rep 2	28.73		32.52	4.42	0.046714					0.319175	-1.64758						Rep 2	29.74		29.63	-0.16	1.11729					7.14866	2.83767						Rep 2	28.73		32.85	2.75	0.148651					1.01566	0.022418
	Rep 3	27.77		32.85	4.75	0.0371627					0.253915	-1.97758						Rep 3	29.96		30.05	0.26	0.835088					5.34308	2.41767						Rep 3	30.77		32.89	2.79	0.144586					0.987887	-0.017582
Isoleucine treated(200mg/L)	Rep 1	26.75	26.7067	29.05	2.34333	0.197055	0.201128	0.032993			1.34638	0.429085					Isoleucine treated(100mg/L)	Rep 1	29.77	29.8467	30.01	0.163333	0.89296	0.975212	0.299621			5.71336	2.51434					Isoleucine treated(200mg/L)	Rep 1	26.75	26.7067	30.65	3.94333	0.0650037	0.0657742	0.00173792			0.444139	-1.17092
	Rep 2	26.72		28.79	2.08333	0.235969					1.61226	0.689085						Rep 2	29.96		29.46	-0.386667	1.30737					8.36484	3.06434						Rep 2	26.72		30.59	3.88333	0.0677642					0.463	-1.11092
	Rep 3	26.65		29.26	2.55333	0.170361					1.16399	0.219085						Rep 3	29.81		30.31	0.463333	0.725309					4.64069	2.21434						Rep 3	26.65		30.66	3.95333	0.0645547					0.441072	-1.18092
Isoleucine treated(400mg/L)	Rep 1	28.46	28.6	33.84	5.24	0.0264608	0.0240182	0.00283789	0.467256	0.670471	0.180794	-2.46758	-0.71536	2.94549	0.170588		Isoleucine treated(100mg/L)	Rep 1	29.77	29.8467	32.01	2.16333	0.22324	0.189329	0.0307017			1.42834	0.514339					Isoleucine treated(400mg/L)	Rep 1	28.46	28.6	29.87	1.27	0.41466	0.395813	0.0301978	0.791996	0.317772	2.83317	1.50242	2.30797	0.679082	1.60307e-05
	Rep 2	28.66		33.94	5.34	0.0246888					0.168687	-2.56758						Rep 2	29.96		32.46	2.61333	0.163421					1.04561	0.0643388						Rep 2	28.66		29.88	1.28	0.411796					2.8136	1.49242
	Rep 3	28.68		34.18	5.58	0.0209051					0.142835	-2.80758						Rep 3	29.81		32.31	2.46333	0.181327					1.16017	0.214339						Rep 3	28.68		30.07	1.47	0.360982					2.46642	1.30242
Isoleucine treated(400mg/L)	Rep 1	30.14	30.16	29.84	-0.32	1.24833	1.35565	0.149385			8.52924	3.09242					Isoleucine treated(200mg/L)	Rep 1	28.15	28.1233	29.67	1.54667	0.3423	0.387686	0.0440545	0.249927	0.105062	2.19011	1.13101	0.563505	0.594655	0.00704145		Isoleucine treated(400mg/L)	Rep 1	30.14	30.16	30.21	0.05	0.965936	1.03557	0.155937			6.59978	2.72242
	Rep 2	30.1		29.55	-0.61	1.52626					10.4282	3.38242						Rep 2	28.12		29.34	1.21667	0.430276					2.753	1.46101						Rep 2	30.1		30.27	0.11	0.926588					6.33093	2.66242
	Rep 3	30.24		29.79	-0.37	1.29235					8.83003	3.14242						Rep 3	28.1		29.48	1.35667	0.390483					2.4984	1.32101						Rep 3	30.24		29.88	-0.28	1.21419					8.29601	3.05242
Isoleucine treated(400mg/L)	Rep 1	30.3	30.01	35.66	5.65	0.019915	0.022102	0.00331503			0.13607	-2.87758					Isoleucine treated(200mg/L)	Rep 1	27.8	28.1	30.95	2.85	0.138696	0.1938	0.0539692			0.88741	-0.172328					Isoleucine treated(400mg/L)	Rep 1	30.3	30.01	29.96	-0.05	1.03526	0.944603	0.138989			7.07347	2.82242
	Rep 2	29.92		35.28	5.27	0.0259162					0.177073	-2.49758						Rep 2	28.73		30.12	2.02	0.246558					1.57754	0.657672						Rep 2	29.92		29.99	-0.02	1.01396					6.9279	2.79242
	Rep 3	29.81		35.62	5.61	0.0204749					0.139895	-2.83758						Rep 3	27.77		30.45	2.35	0.196146					1.25499	0.327672						Rep 3	29.81		30.36	0.35	0.784584					5.36069	2.42242
																	Isoleucine treated(200mg/L)	Rep 1	26.75	26.7067	29.59	2.88333	0.135528	0.219076	0.131183			0.867141	-0.205661
TaPR3																		Rep 2	26.72		28.14	1.43333	0.370274					2.3691	1.24434					TaPR3
Sample set	Technical replicate	CT values TaUCE	Average	CT values TaPR3	ΔCT	2^-ΔCT=Relative Expression	Average	S.D.	Mean	S.D	Fold change	Log2 fold change	Mean	Stdev	t test			Rep 3	26.65		29.43	2.72333	0.151424					0.968846	-0.0456612					Sample set	Technical replicate	CT values TaUCE	Average	CT values TaPR3	ΔCT	2^-ΔCT=Relative Expression	Average	S.D.	Mean	S.D	Fold change	Log2 fold change	Mean		t test
Mock	Rep 1	22.77	22.76	22.79	0.03	0.97942	1.0216	0.042478	1.35368	0.335472							Isoleucine treated(200mg/L)	Rep 1	26.75	26.7067	28.94	2.23333	0.212667	0.199148	0.0126036			1.36069	0.444339					Mock	Rep 1	22.77	22.76	22.79	0.03	0.97942	1.0216	0.042478	1.35368	0.335472
	Rep 2	22.74		22.67	-0.09	1.06437												Rep 2	26.72		29.12	2.41333	0.187722					1.20109	0.264339						Rep 2	22.74		22.67	-0.09	1.06437
	Rep 3	22.77		22.73	-0.03	1.02101												Rep 3	26.65		29.05	2.34333	0.197055					1.2608	0.334339						Rep 3	22.77		22.73	-0.03	1.02101
Mock	Rep 1	23.65	23.6433	22.88	-0.763333	1.69741	1.76158	0.153116									Isoleucine treated(400mg/L)	Rep 1	28.46	28.6	29.26	0.66	0.632878	0.784319	0.172867	0.760194	0.221624	4.0493	2.01767	2.22017	0.452792	3.99398e-09		Mock	Rep 1	23.65	23.6433	22.88	-0.763333	1.69741	1.76158	0.153116
	Rep 2	23.65		22.69	-0.953333	1.93634												Rep 2	28.66		28.64	0.04	0.972655					6.22327	2.63767						Rep 2	23.65		22.69	-0.953333	1.93634
	Rep 3	23.63		22.92	-0.723333	1.65099												Rep 3	28.68		29.02	0.42	0.747425					4.78219	2.25767						Rep 3	23.63		22.92	-0.723333	1.65099
Mock	Rep 1	23.12	23.12	22.79	-0.33	1.25701	1.27784	0.0360812									Isoleucine treated(400mg/L)	Rep 1	30.14	30.16	30.21	0.05	0.965936	0.833207	0.196803			6.18028	2.62767					Mock	Rep 1	23.12	23.12	22.79	-0.33	1.25701	1.27784	0.0360812
	Rep 2	23.13		22.79	-0.33	1.25701												Rep 2	30.1		30.27	0.11	0.926588					5.92852	2.56767						Rep 2	23.13		22.79	-0.33	1.25701
	Rep 3	23.11		22.72	-0.4	1.31951												Rep 3	30.24		30.88	0.72	0.607097					3.88435	1.95767						Rep 3	23.11		22.72	-0.4	1.31951
Isoleucine treated(10mg/L)	Rep 1	26.23	26.2	30.77	4.57	0.042101	0.0425417	0.00662654	0.0818412	0.0448723	0.0311013	-5.00688	-4.23577	0.773823	5.05942e-09		Isoleucine treated(400mg/L)	Rep 1	30.3	30.01	29.96	-0.05	1.03526	0.944603	0.138989			6.62386	2.72767					Isoleucine treated(10mg/L)	Rep 1	26.23	26.2	30.43	4.23	0.0532897	0.0906046	0.0412527	0.54681	0.671429	0.0393667	-4.66688	-2.4191	1.90393	0.00529216
	Rep 2	26.14		30.54	4.34	0.0493776					0.0364767	-4.77688						Rep 2	29.92		29.99	-0.02	1.01396					6.48754	2.69767						Rep 2	26.14		29.09	2.89	0.134904					0.0996572	-3.32688
	Rep 3	26.23		30.99	4.79	0.0361465					0.0267025	-5.22688						Rep 3	29.81		30.36	0.35	0.784584					5.01995	2.32767						Rep 3	26.23		29.78	3.58	0.0836205					0.0617729	-4.01688
Isoleucine treated(10mg/L)	Rep 1	27.52	27.8933	30.77	2.87667	0.136156	0.140093	0.00681821			0.100583	-3.31355					Isoleucine treated(400mg/L)	Rep 1	30.3	30.01	31.12	1.11	0.463294	0.478648	0.0585717			2.96426	1.56767					Isoleucine treated(10mg/L)	Rep 1	30.52	29.8933	29.2	-0.693333	1.61702	1.40751	0.362865			1.19454	0.256451
	Rep 2	27.6		30.77	2.87667	0.136156					0.100583	-3.31355						Rep 2	29.92		30.89	0.88	0.543367					3.47659	1.79767						Rep 2	30.6		29.91	0.0166667	0.988514					0.730244	-0.453549
	Rep 3	28.56		30.65	2.75667	0.147966					0.109307	-3.19355						Rep 3	29.81		31.23	1.22	0.429283					2.74665	1.45767						Rep 3	28.56		29.2	-0.693333	1.61702					1.19454	0.256451
Isoleucine treated(10mg/L)	Rep 1	26.55	26.5433	30.5	3.95667	0.0644058	0.0628893	0.00429126			0.0475784	-4.39355																						Isoleucine treated(10mg/L)	Rep 1	26.55	26.5433	29.61	3.06667	0.119355	0.142312	0.0326259			0.0881712	-3.50355
	Rep 2	26.58		30.46	3.91667	0.0662164					0.048916	-4.35355																							Rep 2	26.58		29.02	2.47667	0.179659					0.132719	-2.91355
	Rep 3	26.5		30.65	4.10667	0.0580457					0.0428801	-4.54355					TaPR3																		Rep 3	26.5		29.51	2.96667	0.127922					0.0944996	-3.40355
Isoleucine treated(50mg/L)	Rep 1	26.11	26.1	27.59	1.49	0.356013	0.393802	0.123889	0.947854	0.558213	0.262997	-1.92688	-0.765771	0.939319	0.0799837		Sample set	Technical replicate	CT values TaUCE	Average	CT values TaPR3	ΔCT	2^-ΔCT=Relative Expression	Average	S.D.	Mean	S.D	Fold change	Log2 fold change	Mean		t test		Isoleucine treated(50mg/L)	Rep 1	26.11	26.1	31.16	5.06	0.029977	0.732294	1.22219	0.751215	1.00444	0.0221449	-5.49688	-2.7191	2.664	0.107205
	Rep 2	26.1		27.87	1.77	0.293209					0.216602	-2.20688					Mock	Rep 1	22.77	22.76	22.79	0.03	0.97942	1.0216	0.042478	1.32814	0.290188								Rep 2	26.1		25	-1.1	2.14355					1.5835	0.663118
	Rep 3	26.09		27.01	0.91	0.532185					0.393141	-1.34688						Rep 2	22.74		22.67	-0.09	1.06437												Rep 3	26.09		31.52	5.42	0.023357					0.0172545	-5.85688
Isoleucine treated(50mg/L)	Rep 1	27.06	26.9767	26.26	-0.716667	1.64338	1.63161	0.185407			1.21401	0.279785						Rep 3	22.77		22.73	-0.03	1.02101											Isoleucine treated(50mg/L)	Rep 1	30.06	27.9767	30.25	2.27333	0.206851	1.44202	1.07161			0.152807	-2.71022
	Rep 2	26.93		26.12	-0.856667	1.81085					1.33773	0.419785					Mock	Rep 1	23.65	23.6433	22.88	-0.763333	1.69741	1.76158	0.153116										Rep 2	26.93		26.89	-1.08667	2.12383					1.56893	0.649785
	Rep 3	26.94		26.45	-0.526667	1.4406					1.06421	0.0897848						Rep 2	23.65		22.69	-0.953333	1.93634												Rep 3	26.94		26.98	-0.996667	1.99538					1.47405	0.559785
Isoleucine treated(50mg/L)	Rep 1	27.06	26.9767	27.11	0.133333	0.911722	0.81815	0.0985263			0.673516	-0.570215						Rep 3	23.63		22.92	-0.723333	1.65099											Isoleucine treated(50mg/L)	Rep 1	30.06	27.9767	31.57	3.59333	0.0828512	0.0793316	0.00305993			0.0612046	-4.03022
	Rep 2	26.93		27.46	0.483333	0.715323					0.52843	-0.920215					Mock	Rep 1	23.12	23.12	22.79	-0.33	1.25701	1.27784	0.0360812										Rep 2	26.93		31.67	3.69333	0.0773029					0.0571059	-4.13022
	Rep 3	26.94		27.25	0.273333	0.827406					0.611229	-0.710215						Rep 2	23.13		22.79	-0.33	1.25701												Rep 3	26.94		31.66	3.68333	0.0778406					0.0575032	-4.12022
Isoleucine treated(100mg/L)	Rep 1	29.79	29.7567	30.46	0.703333	0.614152	0.725014	0.0990455	0.888335	0.366517	0.453692	-1.14022	-0.706882	0.554737	0.0125882			Rep 3	23.11		22.72	-0.4	1.31951											Isoleucine treated(100mg/L)	Rep 1	29.79	29.7567	29.88	0.123333	0.918064	0.915979	0.00968223	0.824949	0.18399	0.678201	-0.560215	-0.750215	0.349798	0.000760254
	Rep 2	29.76		30.07	0.313333	0.80478					0.594515	-0.750215					Mock	Rep 1	23.15	23.09	22.79	-0.3	1.23114	1.25155	0.0353387										Rep 2	29.76		29.9	0.143333	0.905425					0.668864	-0.580215
	Rep 3	29.72		30.16	0.403333	0.756109					0.55856	-0.840215						Rep 2	23.06		22.79	-0.3	1.23114												Rep 3	29.72		29.87	0.113333	0.92445					0.682918	-0.550215
Isoleucine treated(100mg/L)	Rep 1	29.67	29.79	30.51	0.72	0.607097	0.601791	0.0887515			0.448481	-1.15688						Rep 3	23.06		22.72	-0.37	1.29235											Isoleucine treated(100mg/L)	Rep 1	29.67	29.79	30.58	0.79	0.578344	0.585105	0.00846848			0.42724	-1.22688
	Rep 2	29.74		30.76	0.97	0.510506					0.377126	-1.40688					Isoleucine treated(10mg/L)	Rep 1	26.23	26.2	27.42	1.22	0.429283	0.467047	0.0481244	0.394967	0.178411	0.32322	-1.62941	-1.91108	0.75809	3.10374e-09			Rep 2	29.74		30.57	0.78	0.582367					0.430212	-1.21688
	Rep 3	29.96		30.33	0.54	0.687771					0.508077	-0.976882						Rep 2	26.14		27.35	1.15	0.450625					0.33929	-1.55941						Rep 3	29.96		30.54	0.75	0.594604					0.439251	-1.18688
Isoleucine treated(100mg/L)	Rep 1	29.77	29.8467	29.52	-0.326667	1.25411	1.3382	0.23003			0.92645	-0.110215						Rep 3	26.23		27.14	0.94	0.521233					0.392452	-1.34941					Isoleucine treated(100mg/L)	Rep 1	29.77	29.8467	29.93	0.0833333	0.943874	0.973763	0.0575074			0.697268	-0.520215
	Rep 2	29.96		29.63	-0.216667	1.16205					0.858437	-0.220215					Isoleucine treated(10mg/L)	Rep 1	27.52	27.8933	30.87	2.97667	0.127038	0.16467	0.0362437			0.0956509	-3.38608						Rep 2	29.96		29.79	-0.0566667	1.04006					0.768323	-0.380215
	Rep 3	29.81		29.17	-0.676667	1.59844					1.18082	0.239785						Rep 2	27.6		30.22	2.32667	0.199344					0.150092	-2.73608						Rep 3	29.81		29.94	0.0933333	0.937354					0.692451	-0.530215
Isoleucine treated(200mg/L)	Rep 1	28.15	28.1233	26.64	-1.48333	2.79594	2.43028	0.552921	1.50344	0.868941	2.06544	1.04645	-0.0924374	0.922566	0.636072			Rep 3	28.56		30.47	2.57667	0.167628					0.126212	-2.98608					Isoleucine treated(200mg/L)	Rep 1	28.15	28.1233	30.11	1.98667	0.252321	0.250582	0.00173689	0.702603	0.340914	0.186397	-2.42355	-1.17466	0.945905	0.000865603
	Rep 2	28.12		27.28	-0.843333	1.79419					1.32542	0.406451					Isoleucine treated(10mg/L)	Rep 1	26.55	26.5433	27.92	1.37667	0.385108	0.393944	0.0299364			0.289959	-1.78608						Rep 2	28.12		30.13	2.00667	0.248847					0.183831	-2.44355
	Rep 3	28.1		26.69	-1.43333	2.7007					1.99509	0.996451						Rep 2	26.58		27.77	1.22667	0.427304					0.32173	-1.63608						Rep 3	28.1		30.12	1.99667	0.250578					0.18511	-2.43355
Isoleucine treated(200mg/L)	Rep 1	27.8	28.1	27.91	-0.19	1.14076	1.4761	0.448986			0.842716	-0.246882						Rep 3	26.5		27.98	1.43667	0.36942					0.278148	-1.84608					Isoleucine treated(200mg/L)	Rep 1	30.8	30.1	30.34	0.24	0.846745	0.908732	0.0571274			0.625516	-0.676882
	Rep 2	28.73		27.72	-0.38	1.30134					0.96134	-0.0568819					Isoleucine treated(10mg/L)	Rep 1	26.55	26.5433	26.94	0.396667	0.759611	0.554206	0.212502			0.571935	-0.806078						Rep 2	28.73		30.22	0.12	0.920188					0.67977	-0.556882
	Rep 3	27.77		27.11	-0.99	1.98618					1.46725	0.553118						Rep 2	26.58		28.12	1.57667	0.335256					0.252424	-1.98608						Rep 3	30.77		30.16	0.06	0.959264					0.708637	-0.496882
Isoleucine treated(200mg/L)	Rep 1	26.75	26.7067	27.48	0.773333	0.585064	0.603961	0.0983433			0.432204	-1.21022						Rep 3	26.5		27.36	0.816667	0.567752					0.427478	-1.22608					Isoleucine treated(200mg/L)	Rep 1	26.75	26.7067	26.74	0.0333333	0.97716	0.948495	0.0266572			0.721857	-0.470215
	Rep 2	26.72		27.66	0.953333	0.516438					0.381508	-1.39022					Isoleucine treated(50mg/L)	Rep 1	26.11	26.1	26.42	0.32	0.80107	0.676184	0.109835	0.660799	0.156826	0.60315	-0.729411	-1.04524	0.35201	4.93476e-07			Rep 2	26.72		26.79	0.0833333	0.943874					0.697268	-0.520215
	Rep 3	26.65		27.2	0.493333	0.710382					0.52478	-0.930215						Rep 2	26.1		26.85	0.75	0.594604					0.447695	-1.15941						Rep 3	26.65		26.82	0.113333	0.92445					0.682918	-0.550215
Isoleucine treated(400mg/L)	Rep 1	28.46	28.6	27.54	-1.06	2.08493	2.01913	0.0586233	2.12368	1.88788	1.5402	0.623118	-1.84688	4.50021	0.245825			Rep 3	26.09		26.76	0.66	0.632878					0.476514	-1.06941					Isoleucine treated(400mg/L)	Rep 1	28.46	28.6	28.86	0.26	0.835088	0.918881	0.120533	0.783392	0.154609	0.616904	-0.696882	-0.815771	0.300518	0.00027714
	Rep 2	28.66		27.62	-0.98	1.97247					1.45712	0.543118					Isoleucine treated(50mg/L)	Rep 1	27.06	26.9767	27.34	0.363333	0.777366	0.77829	0.232869			0.585303	-0.772744						Rep 2	28.66		28.81	0.21	0.864537					0.638659	-0.646882
	Rep 3	28.68		27.6	-1	2					1.47746	0.563118						Rep 2	26.93		27.85	0.873333	0.545884					0.411013	-1.28274						Rep 3	28.68		28.52	-0.08	1.05702					0.78085	-0.356882
Isoleucine treated(400mg/L)	Rep 1	30.14	30.16	28.17	-1.99	3.97237	4.34544	0.329137			2.93451	1.55312						Rep 3	26.94		26.96	-0.0166667	1.01162					0.761679	-0.392744					Isoleucine treated(400mg/L)	Rep 1	30.14	30.16	31.13	0.97	0.510506	0.636151	0.132047			0.377126	-1.40688
	Rep 2	30.1		28	-2.16	4.46915					3.30149	1.72312					Isoleucine treated(50mg/L)	Rep 1	27.06	26.9767	27.68	0.703333	0.614152	0.625782	0.0555085			0.462414	-1.11274						Rep 2	30.1		30.84	0.68	0.624165					0.461089	-1.11688
	Rep 3	30.24		27.96	-2.2	4.59479					3.39431	1.76312						Rep 2	26.93		27.52	0.543333	0.686184					0.516649	-0.952744						Rep 3	30.24		30.53	0.37	0.773782					0.571616	-0.806882
Isoleucine treated(400mg/L)	Rep 1	30.3	30.01	36.94	6.93	0.00820091	0.00647309	0.00248956			0.00605826	-7.36688						Rep 3	26.94		27.77	0.793333	0.577009					0.434448	-1.20274					Isoleucine treated(400mg/L)	Rep 1	30.3	30.01	30.46	0.45	0.732043	0.795143	0.0582093			0.540782	-0.886882
	Rep 2	29.92		38.12	8.11	0.00361948					0.00267382	-8.54688					Isoleucine treated(50mg/L)	Rep 1	27.06	26.9767	28.42	1.44333	0.367717	0.56294	0.169208			0.276865	-1.85274						Rep 2	29.92		30.32	0.31	0.806642					0.59589	-0.746882
	Rep 3	29.81		37.05	7.04	0.00759887					0.00561351	-7.47688						Rep 2	26.93		27.59	0.613333	0.653685					0.492179	-1.02274						Rep 3	29.81		30.25	0.24	0.846745					0.625516	-0.676882
																		Rep 3	26.94		27.56	0.583333	0.66742					0.502521	-0.992744
																	Isoleucine treated(100mg/L)	Rep 1	29.79	29.7567	29.62	-0.136667	1.09936	1.10959	0.00886032	0.981562	0.253718	0.827744	-0.272744	-0.485244	0.405166	0.00504879
																		Rep 2	29.76		29.6	-0.156667	1.11471					0.839298	-0.252744
																		Rep 3	29.72		29.6	-0.156667	1.11471					0.839298	-0.252744
																	Isoleucine treated(100mg/L)	Rep 1	29.67	29.79	30.04	0.25	0.840896	0.90413	0.0898309			0.633137	-0.659411
																		Rep 2	29.74		29.78	-0.01	1.00696					0.758168	-0.399411
																		Rep 3	29.96		30	0.21	0.864537					0.650937	-0.619411
																	Isoleucine treated(100mg/L)	Rep 1	29.77	29.8467	29.45	-0.396667	1.31646	0.857816	0.412703			0.991205	-0.0127442
																		Rep 2	29.96		30.8	0.953333	0.516438					0.388842	-1.36274
																		Rep 3	29.81		30.28	0.433333	0.740549					0.557582	-0.842744
																	Isoleucine treated(100mg/L)	Rep 1	29.77	29.8467	30.31	0.463333	0.725309	1.05471	0.33317			0.546107	-0.872744
																		Rep 2	29.96		29.78	-0.0666667	1.04729					0.78854	-0.342744
																		Rep 3	29.81		29.37	-0.476667	1.39152					1.04772	0.0672558
																	Isoleucine treated(200mg/L)	Rep 1	28.15	28.1233	29.26	1.13667	0.454809	0.487321	0.0384297	0.553451	0.121459	0.34244	-1.54608	-1.29608	0.327608	1.99944e-08
																		Rep 2	28.12		29.19	1.06667	0.477421					0.359465	-1.47608
																		Rep 3	28.1		29.04	0.916667	0.529732					0.398851	-1.32608
																	Isoleucine treated(200mg/L)	Rep 1	27.8	28.1	28.86	0.76	0.590496	0.649747	0.0852296			0.444603	-1.16941
																		Rep 2	28.73		28.81	0.71	0.61132					0.460282	-1.11941
																		Rep 3	27.77		28.52	0.42	0.747425					0.562759	-0.829411
																	Isoleucine treated(200mg/L)	Rep 1	26.75	26.7067	27.46	0.753333	0.593231	0.530003	0.164667			0.446662	-1.16274
																		Rep 2	26.72		27.32	0.613333	0.653685					0.492179	-1.02274
																		Rep 3	26.65		28.25	1.54333	0.343092					0.258324	-1.95274
																	Isoleucine treated(200mg/L)	Rep 1	26.75	26.7067	27.83	1.12333	0.459032	0.546734	0.154658			0.345619	-1.53274
																		Rep 2	26.72		27.84	1.13333	0.455861					0.343232	-1.54274
																		Rep 3	26.65		27.17	0.463333	0.725309					0.546107	-0.872744
																	Isoleucine treated(400mg/L)	Rep 1	28.46	28.6	29.62	1.02	0.493116	0.664372	0.290683	0.852766	0.264355	0.371282	-1.42941	-0.707744	0.474319	0.000374693
																		Rep 2	28.66		28.6	0	1					0.752931	-0.409411
																		Rep 3	28.68		29.6	1	0.5					0.376465	-1.40941
																	Isoleucine treated(400mg/L)	Rep 1	30.14	30.16	30.04	-0.12	1.08673	1.16845	0.116093			0.818236	-0.289411
																		Rep 2	30.1		29.78	-0.38	1.30134					0.97982	-0.0294109
																		Rep 3	30.24		30	-0.16	1.11729					0.84124	-0.249411
																	Isoleucine treated(400mg/L)	Rep 1	30.3	30.01	30.45	0.44	0.737135	0.714933	0.126952			0.555011	-0.849411
																		Rep 2	29.92		30.8	0.79	0.578344					0.435453	-1.19941
																		Rep 3	29.81		30.28	0.27	0.82932					0.62442	-0.679411
																	Isoleucine treated(400mg/L)	Rep 1	30.3	30.01	30.01	0	1	0.863306	0.197171			0.752931	-0.409411
																		Rep 2	29.92		30.08	0.07	0.952638					0.71727	-0.479411
																		Rep 3	29.81		30.66	0.65	0.63728					0.479828	-1.05941
12h-Leu treated																	24h-Leu treated																	48h-Leu treated
TaPR1																	TaPR1																	TaPR1
Sample set	Technical replicate	CT values TaUCE	Average	CT values TaPR1	ΔCT	2^-ΔCT=Relative Expression	Average	S.D.	Mean	S.D	Fold change	Log2 fold change	Mean	S.D.	t test		Sample set	Technical replicate	CT values TaUCE	Average	CT values TaPR1	ΔCT	2^-ΔCT=Relative Expression	Average	S.D.	Mean	S.D	Fold change	Log2 fold change	Mean	S.D.	t test		Sample set	Technical replicate	CT values TaUCE	Average	CT values TaPR1	ΔCT	2^-ΔCT=Relative Expression	Average	S.D.	Mean	S.D	Fold change	Log2 fold change	Mean	S.D.	t test
Mock	Rep 1	22.77	22.76	25.79	3.03	0.122428	0.116029	0.00835296	0.146359	0.0249105							Mock	Rep 1	22.77	22.76	25.79	3.03	0.122428	0.116029	0.00835296	0.218231	0.0295937							Mock	Rep 1	22.77	22.76	25.79	3.03	0.122428	0.116029	0.00835296	0.146359	0.0249105
	Rep 2	22.74		25.83	3.07	0.11908												Rep 2	22.74		25.83	3.07	0.11908												Rep 2	22.74		25.83	3.07	0.11908
	Rep 3	22.77		25.99	3.23	0.106579												Rep 3	22.77		25.99	3.23	0.106579												Rep 3	22.77		25.99	3.23	0.106579
Mock	Rep 1	23.65	23.6433	26.22	2.57667	0.167628	0.171594	0.00498204									Mock	Rep 1	23.65	23.6433	26.22	2.57667	0.167628	0.171594	0.00498204									Mock	Rep 1	23.65	23.6433	26.22	2.57667	0.167628	0.171594	0.00498204
	Rep 2	23.65		26.2	2.55667	0.169968												Rep 2	23.65		26.2	2.55667	0.169968												Rep 2	23.65		26.2	2.55667	0.169968
	Rep 3	23.63		26.14	2.49667	0.177186												Rep 3	23.63		26.14	2.49667	0.177186												Rep 3	23.63		26.14	2.49667	0.177186
Mock	Rep 1	23.12	23.12	25.81	2.69	0.154963	0.151454	0.00368016									Mock	Rep 1	23.12	23.12	25.81	2.69	0.154963	0.151454	0.00368016									Mock	Rep 1	23.12	23.12	25.81	2.69	0.154963	0.151454	0.00368016
	Rep 2	23.13		25.84	2.72	0.151774												Rep 2	23.13		25.84	2.72	0.151774												Rep 2	23.13		25.84	2.72	0.151774
	Rep 3	23.11		25.88	2.76	0.147624												Rep 3	23.11		25.88	2.76	0.147624												Rep 3	23.11		25.88	2.76	0.147624
Leucine treated(10mg/L)	Rep 1	31.43	31.4033	32.57	1.16667	0.445449	0.502871	0.188758	0.400175	0.228242	3.04354	1.60575	1.0502	1.40359	0.00436539		Mock	Rep 1	23.15	23.09	25.6	2.51	0.175556	0.186097	0.0236264									Leucine treated(10mg/L)	Rep 1	31.43	31.4033	30.79	-0.613333	1.52979	1.52394	0.073916	2.10587	0.778816	10.4523	3.38575	3.77353	0.46755	1.17697e-06
	Rep 2	31.2		31.89	0.486667	0.713672					4.87618	2.28575						Rep 2	23.06		25.32	2.23	0.213159												Rep 2	31.2		30.87	-0.533333	1.44727					9.8885	3.30575
	Rep 3	31.58		32.92	1.51667	0.349492					2.38791	1.25575						Rep 3	23.06		25.65	2.56	0.169576												Rep 3	31.58		30.73	-0.673333	1.59475					10.8962	3.44575
Leucine treated(10mg/L)	Rep 1	31.52	31.3933	32.45	1.05667	0.480742	0.56034	0.0690594			3.28468	1.71575					Leucine treated(10mg/L)	Rep 1	31.43	31.4033	31.46	0.0566667	0.961483	0.748899	0.272007	1.1322	0.482645	4.4058	2.13941	2.26691	0.584639	5.12539e-07		Leucine treated(10mg/L)	Rep 1	31.52	31.3933	29.96	-1.43333	2.7007	2.97685	0.769134			18.4526	4.20575
	Rep 2	31.22		32.14	0.746667	0.595979					4.07204	2.02575						Rep 2	31.2		31.65	0.246667	0.842842					3.86215	1.94941						Rep 2	31.22		30.14	-1.25333	2.38392					16.2882	4.02575
	Rep 3	31.44		32.12	0.726667	0.604299					4.12888	2.04575						Rep 3	31.58		32.58	1.17667	0.442372					2.02708	1.01941						Rep 3	31.44		29.45	-1.94333	3.84593					26.2774	4.71575
Leucine treated(10mg/L)	Rep 1	31.43	31.2167	36.14	4.92333	0.0329556	0.137314	0.100183			0.22517	-2.15092					Leucine treated(10mg/L)	Rep 1	31.52	31.3933	31.49	0.0966667	0.935191	1.21929	0.254738			4.28533	2.09941					Leucine treated(10mg/L)	Rep 1	31.43	31.2167	30.48	-0.736667	1.66632	1.81683	0.240826			11.3852	3.50908
	Rep 2	31.31		33.32	2.10333	0.23272					1.59006	0.669085						Rep 2	31.22		30.88	-0.513333	1.42734					6.54052	2.70941						Rep 2	31.31		30.15	-1.06667	2.09459					14.3113	3.83908
	Rep 3	30.91		33.99	2.77333	0.146266					0.999366	-0.000915343						Rep 3	31.44		31.02	-0.373333	1.29534					5.93565	2.56941						Rep 3	30.91		30.46	-0.756667	1.68958					11.5441	3.52908
Leucine treated(50mg/L)	Rep 1	32.09	32.0967	32.72	0.623333	0.649169	0.929458	0.259744	0.975885	0.433442	4.43546	2.14908	2.61131	0.641277	3.08879e-05		Leucine treated(10mg/L)	Rep 1	31.43	31.2167	31.02	-0.196667	1.14605	0.954822	0.192349			5.25153	2.39274					Leucine treated(50mg/L)	Rep 1	32.09	32.0967	32.87	0.773333	0.585064	0.644621	0.0516307	1.74758	3.17234	3.99746	1.99908	2.63908	1.3452	0.149481
	Rep 2	32.23		32.13	0.0333333	0.97716					6.67647	2.73908						Rep 2	31.31		31.61	0.393333	0.761368					3.48882	1.80274						Rep 2	32.23		32.66	0.563333	0.676737					4.62382	2.20908
	Rep 3	31.97		31.88	-0.216667	1.16205					7.9397	2.98908						Rep 3	30.91		31.28	0.0633333	0.95705					4.38549	2.13274						Rep 3	31.97		32.67	0.573333	0.672062					4.59188	2.19908
Leucine treated(50mg/L)	Rep 1	31.61	32.12	32.51	0.39	0.76313	0.594272	0.150028			5.2141	2.38242					Leucine treated(10mg/L)	Rep 1	32.43	32.88	32.55	-0.33	1.25701	1.60578	0.699976			5.76001	2.52607					Leucine treated(50mg/L)	Rep 1	31.61	32.12	32.27	0.15	0.90125	4.02799	5.34224			6.15781	2.62242
	Rep 2	32.6		33	0.88	0.543367					3.71257	1.89242						Rep 2	32.5		31.61	-1.27	2.41162					11.0507	3.46607						Rep 2	32.6		32.14	0.02	0.986233					6.73846	2.75242
	Rep 3	32.15		33.19	1.07	0.476319					3.25446	1.70242						Rep 3	33.71		32.68	-0.2	1.1487					5.26368	2.39607						Rep 3	32.15		28.77	-3.35	10.1965					69.6677	6.12242
Leucine treated(50mg/L)	Rep 1	31.43	31.5467	31.63	0.0833333	0.943874	1.40393	0.406215			6.44904	2.68908					Leucine treated(50mg/L)	Rep 1	32.09	32.0967	33.81	1.71333	0.304955	0.215773	0.0883797	1.96883	2.12542	1.39739	0.482739	2.26607	1.83981	0.00733695		Leucine treated(50mg/L)	Rep 1	31.43	31.5467	32.64	1.09333	0.468677	0.570141	0.0899773			3.20225	1.67908
	Rep 2	31.75		30.91	-0.636667	1.55473					10.6227	3.40908						Rep 2	32.23		34.32	2.22333	0.214146					0.981281	-0.0272611						Rep 2	31.75		32.28	0.733333	0.601513					4.10985	2.03908
	Rep 3	31.46		30.77	-0.776667	1.71317					11.7053	3.54908						Rep 3	31.97		35.06	2.96333	0.128218					0.587532	-0.767261						Rep 3	31.46		32.19	0.643333	0.640232					4.3744	2.12908
Leucine treated(100mg/L)	Rep 1	32.49	32.4067	29.74	-2.66667	6.3496	6.24186	0.396657	3.33894	2.48877	43.3838	5.43908	3.87575	1.68538	0.00142073		Leucine treated(50mg/L)	Rep 1	31.61	32.12	32.96	0.84	0.558644	0.609147	0.0619713			2.55987	1.35607					Leucine treated(100mg/L)	Rep 1	32.49	32.4067	33.96	1.55333	0.340722	0.442043	0.175493	0.558177	0.227661	2.32799	1.21908	1.81797	0.614148	5.95989e-05
	Rep 2	32.13		29.69	-2.71667	6.57352					44.9137	5.48908						Rep 2	32.6		32.88	0.76	0.590496					2.70583	1.43607						Rep 2	32.13		33.04	0.633333	0.644685					4.40482	2.13908
	Rep 3	32.6		29.87	-2.53667	5.80247					39.6455	5.30908						Rep 3	32.15		32.68	0.56	0.678302					3.10818	1.63607						Rep 3	32.6		33.96	1.55333	0.340722					2.32799	1.21908
Leucine treated(100mg/L)	Rep 1	31.87	32.3533	30.59	-1.76333	3.39482	3.24264	0.284273			23.1952	4.53575					Leucine treated(50mg/L)	Rep 1	31.43	31.5467	30.56	-0.986667	1.9816	2.11303	0.300272			9.08029	3.18274					Leucine treated(100mg/L)	Rep 1	31.87	32.3533	33.96	1.60667	0.328356	0.426	0.169124			2.2435	1.16575
	Rep 2	32.84		30.58	-1.77333	3.41843					23.3565	4.54575						Rep 2	31.75		30.25	-1.29667	2.45661					11.2569	3.49274						Rep 2	32.84		33.04	0.686667	0.621288					4.24496	2.08575
	Rep 3	32.35		30.81	-1.54333	2.91467					19.9146	4.31575						Rep 3	31.46		30.62	-0.926667	1.90088					8.7104	3.12274						Rep 3	32.35		33.96	1.60667	0.328356					2.2435	1.16575
Leucine treated(100mg/L)	Rep 1	32.58	33.3233	35	1.67667	0.312805	0.532321	0.260237			2.13724	1.09575					Leucine treated(50mg/L)	Rep 1	32.27	31.9633	30.08	-1.88333	3.68926	4.93738	2.02764			16.9053	4.07941					Leucine treated(100mg/L)	Rep 1	32.58	33.3233	33.74	0.416667	0.749154	0.806488	0.0948288			5.11861	2.35575
	Rep 2	34.52		33.61	0.286667	0.819794					5.60126	2.48575						Rep 2	31.8		30.02	-1.94333	3.84593					17.6232	4.13941						Rep 2	34.52		33.73	0.406667	0.754364					5.15421	2.36575
	Rep 3	32.87		34.43	1.10667	0.464366					3.17279	1.66575						Rep 3	31.82		29.1	-2.86333	7.27695					33.3452	5.05941						Rep 3	32.87		33.45	0.126667	0.915945					6.25822	2.64575
Leucine treated(200mg/L)	Rep 1	31.57	31.5067	33.43	1.92333	0.263645	0.270073	0.0870404	1.09832	1.17113	1.80136	0.849085	2.12575	1.57179	0.0268074		Leucine treated(100mg/L)	Rep 1	32.49	32.4067	30.83	-1.57667	2.9828	3.06804	0.113508	1.04343	1.22948	13.6681	3.77274	1.39191	1.61832	0.0204199		Leucine treated(200mg/L)	Rep 1	31.57	31.5067	33	1.49333	0.355191	0.314125	0.0359263	0.348204	0.0658332	2.42685	1.27908	1.22908	0.258602	2.13423e-07
	Rep 2	31.53		33.93	2.42333	0.186425					1.27375	0.349085						Rep 2	32.13		30.73	-1.67667	3.19688					14.6491	3.87274						Rep 2	31.53		33.25	1.74333	0.298679					2.04073	1.02908
	Rep 3	31.42		32.98	1.47333	0.360149					2.46073	1.29908						Rep 3	32.6		30.81	-1.59667	3.02444					13.8589	3.79274						Rep 3	31.42		33.3	1.79333	0.288505					1.97121	0.979085
Leucine treated(200mg/L)	Rep 1	31.91	32.08	33.34	1.26	0.417544	0.380685	0.0321424			2.85288	1.51242					Leucine treated(100mg/L)	Rep 1	31.87	32.3533	35.54	3.18667	0.109829	0.18433	0.0924822			0.50327	-0.990594					Leucine treated(200mg/L)	Rep 1	31.91	32.08	33.81	1.73	0.301452	0.3037	0.0117772			2.05968	1.04242
	Rep 2	32.31		33.53	1.45	0.366021					2.50085	1.32242						Rep 2	32.84		35.04	2.68667	0.155322					0.711732	-0.490594						Rep 2	32.31		33.85	1.77	0.293209					2.00335	1.00242
	Rep 3	32.02		33.56	1.48	0.358489					2.44938	1.29242						Rep 3	32.35		34.15	1.79667	0.287839					1.31896	0.399406						Rep 3	32.02		33.74	1.66	0.316439					2.16208	1.11242
Leucine treated(200mg/L)	Rep 1	31.79	32.1833	30.82	-1.36333	2.57279	2.64421	0.302392			17.5786	4.13575					Leucine treated(100mg/L)	Rep 1	32.58	33.3233	34.14	0.816667	0.567752	0.482136	0.0742087			2.60161	1.37941					Leucine treated(200mg/L)	Rep 1	31.79	32.1833	33.51	1.32667	0.398688	0.426788	0.0439378			2.72405	1.44575
	Rep 2	32.49		30.93	-1.25333	2.38392					16.2882	4.02575						Rep 2	34.52		34.52	1.19667	0.436282					1.99918	0.999406						Rep 2	32.49		33.25	1.06667	0.477421					3.26199	1.70575
	Rep 3	32.27		30.61	-1.57333	2.97592					20.333	4.34575						Rep 3	32.87		34.5	1.17667	0.442372					2.02708	1.01941						Rep 3	32.27		33.49	1.30667	0.404254					2.76207	1.46575
Leucine treated(400mg/L)	Rep 1	28.04	27.9267	32.26	4.33333	0.0496063	0.0482804	0.00982879	0.0223176	0.0208722	0.338936	-1.56092	-3.49425	1.75726	4.04603e-09		Leucine treated(100mg/L)	Rep 1	34.25	33.1633	34	0.836667	0.559936	0.439229	0.105918			2.56579	1.35941					Leucine treated(400mg/L)	Rep 1	28.04	27.9267	26.73	-1.19667	2.29209	2.25555	0.0392769	5.04776	4.80361	15.6608	3.96908	4.5202	1.34952	0.0074645
	Rep 2	27.86		32.05	4.12333	0.057379					0.392043	-1.35092						Rep 2	32.67		34.63	1.46667	0.361817					1.65796	0.729406						Rep 2	27.86		26.75	-1.17667	2.26054					15.4452	3.94908
	Rep 3	27.88		32.65	4.72333	0.037856					0.258652	-1.95092						Rep 3	32.57		34.5	1.33667	0.395934					1.81429	0.859406						Rep 3	27.88		26.78	-1.14667	2.21402					15.1273	3.91908
Leucine treated(400mg/L)	Rep 1	27.57	27.6133	33.46	5.84667	0.0173771	0.0156977	0.00280547			0.11873	-3.07425					Leucine treated(200mg/L)	Rep 1	31.57	31.5067	32.45	0.943333	0.52003	0.400628	0.104078	2.6369	2.0947	2.38293	1.25274	2.97607	1.55026	0.000470427		Leucine treated(400mg/L)	Rep 1	27.57	27.6133	27.04	-0.573333	1.48796	1.47515	0.062048			10.1665	3.34575
	Rep 2	27.69		33.94	6.32667	0.012459					0.0851265	-3.55425						Rep 2	31.53		33.11	1.60333	0.329116					1.50811	0.592739						Rep 2	27.69		27	-0.613333	1.52979					10.4523	3.38575
	Rep 3	27.58		33.47	5.85667	0.0172571					0.117909	-3.08425						Rep 3	31.42		33.01	1.50333	0.352737					1.61635	0.692739						Rep 3	27.58		27.12	-0.493333	1.40769					9.6181	3.26575
Leucine treated(400mg/L)	Rep 1	29.53	29.17	36	8.38667	0.00298787	0.00297467	0.000256777			0.0204147	-5.61425					Leucine treated(200mg/L)	Rep 1	31.91	32.08	29.6	-2.48	5.57897	5.26053	0.327549			25.5645	4.67607					Leucine treated(400mg/L)	Rep 1	29.53	29.17	25.65	-3.52	11.4716	11.4126	0.828585			78.3802	6.29242
	Rep 2	29.09		35.89	8.27667	0.00322459					0.0220321	-5.50425						Rep 2	32.31		29.68	-2.4	5.27803					24.1855	4.59607						Rep 2	29.09		25.56	-3.61	12.2101					83.4256	6.38242
	Rep 3	28.89		36.14	8.52667	0.00271155					0.0185267	-5.75425						Rep 3	32.02		29.78	-2.3	4.92458					22.5659	4.49607						Rep 3	28.89		25.77	-3.4	10.5561					72.1245	6.17242
																	Leucine treated(200mg/L)	Rep 1	32.79	32.5167	30.24	-2.27667	4.84557	3.71086	1.11592			22.2039	4.47274
TaPR3																		Rep 2	32.49		30.64	-1.87667	3.67226					16.8274	4.07274					TaPR3
Sample set	Technical replicate	CT values TaUCE	Average	CT values TaPR3	ΔCT	2^-ΔCT=Relative Expression	Average	S.D.	Mean	S.D	Fold change	Log2 fold change	Mean	Stdev	t test			Rep 3	32.27		31.13	-1.38667	2.61474					11.9815	3.58274					Sample set	Technical replicate	CT values TaUCE	Average	CT values TaPR3	ΔCT	2^-ΔCT=Relative Expression	Average	S.D.	Mean	S.D	Fold change	Log2 fold change	Mean		t test
Mock	Rep 1	22.77	22.76	22.76	0	1	1.04307	0.0433706	1.19087	0.236151							Leucine treated(200mg/L)	Rep 1	32.18	31.91	31.66	-0.25	1.18921	1.17558	0.097707			5.4493	2.44607					Mock	Rep 1	22.77	22.76	22.76	0	1	1.04307	0.0433706	1.19087	0.236151
	Rep 2	22.74		22.64	-0.12	1.08673												Rep 2	31.92		31.81	-0.1	1.07177					4.91119	2.29607						Rep 2	22.74		22.64	-0.12	1.08673
	Rep 3	22.77		22.7	-0.06	1.04247												Rep 3	31.63		31.57	-0.34	1.26576					5.80008	2.53607						Rep 3	22.77		22.7	-0.06	1.04247
Mock	Rep 1	23.65	23.6433	23.12	-0.523333	1.43727	1.49161	0.129651									Leucine treated(400mg/L)	Rep 1	28.04	27.9267	25.75	-2.17667	4.52108	4.41848	0.0938687	4.33323	2.00894	20.7169	4.37274	4.18274	0.620518	3.22884e-07		Mock	Rep 1	23.65	23.6433	23.12	-0.523333	1.43727	1.49161	0.129651
	Rep 2	23.65		22.93	-0.713333	1.63959												Rep 2	27.86		25.79	-2.13667	4.39745					20.1504	4.33274						Rep 2	23.65		22.93	-0.713333	1.63959
	Rep 3	23.63		23.16	-0.483333	1.39797												Rep 3	27.88		25.81	-2.11667	4.33691					19.873	4.31274						Rep 3	23.63		23.16	-0.483333	1.39797
Mock	Rep 1	23.12	23.12	23.09	-0.03	1.02101	1.03793	0.0293071									Leucine treated(400mg/L)	Rep 1	27.57	27.6133	24.59	-3.02333	8.13044	7.41271	0.62588			37.2561	5.21941					Mock	Rep 1	23.12	23.12	23.09	-0.03	1.02101	1.03793	0.0293071
	Rep 2	23.13		23.09	-0.03	1.02101												Rep 2	27.69		24.78	-2.83333	7.12719					32.6589	5.02941						Rep 2	23.13		23.09	-0.03	1.02101
	Rep 3	23.11		23.02	-0.1	1.07177												Rep 3	27.58		24.81	-2.80333	6.98051					31.9868	4.99941						Rep 3	23.11		23.02	-0.1	1.07177
Leucine treated(10mg/L)	Rep 1	31.43	31.4033	35.49	4.08667	0.058856	0.076652	0.0168473	0.426417	0.334984	0.0494227	-4.33868	-2.06313	1.53608	4.02196e-05		Leucine treated(400mg/L)	Rep 1	29.53	29.17	27.62	-1.55	2.92817	2.74832	0.172308			13.4178	3.74607					Leucine treated(10mg/L)	Rep 1	31.43	31.4033	33.44	2.03667	0.243726	0.262893	0.0190949	0.232228	0.0363774	0.204662	-2.28868	-2.37535	0.239061	1.9692e-09
	Rep 2	31.2		35.07	3.66667	0.0787451					0.066124	-3.91868						Rep 2	29.09		27.8	-1.37	2.58471					11.8439	3.56607						Rep 2	31.2		33.33	1.92667	0.263036					0.220877	-2.17868
	Rep 3	31.58		34.84	3.43667	0.092355					0.0775525	-3.68868						Rep 3	28.89		27.72	-1.45	2.73208					12.5192	3.64607						Rep 3	31.58		33.23	1.82667	0.281915					0.236731	-2.07868
Leucine treated(10mg/L)	Rep 1	31.52	31.3933	31.97	0.576667	0.670511	0.804892	0.196564			0.563043	-0.828682					Leucine treated(400mg/L)	Rep 1	28.23	28.42	26.88	-1.54	2.90795	2.75339	0.138894			13.3251	3.73607					Leucine treated(10mg/L)	Rep 1	31.52	31.3933	33.93	2.53667	0.17234	0.188894	0.0207524			0.144718	-2.78868
	Rep 2	31.22		31.88	0.486667	0.713672					0.599286	-0.738682						Rep 2	28.69		26.98	-1.44	2.71321					12.4327	3.63607						Rep 2	31.22		33.63	2.23667	0.212176					0.178169	-2.48868
	Rep 3	31.44		31.35	-0.0433333	1.03049					0.865327	-0.208682						Rep 3	28.34		27.02	-1.4	2.63902					12.0928	3.59607						Rep 3	31.44		33.85	2.45667	0.182167					0.15297	-2.70868
Leucine treated(10mg/L)	Rep 1	31.43	31.2167	32.52	1.30333	0.405189	0.397707	0.101641			0.340246	-1.55535																						Leucine treated(10mg/L)	Rep 1	31.43	31.2167	33.26	2.04333	0.242603	0.244896	0.00548754			0.203719	-2.29535
	Rep 2	31.31		32.99	1.77333	0.292532					0.245646	-2.02535																							Rep 2	31.31		33.21	1.99333	0.251158					0.210903	-2.24535
	Rep 3	30.91		32.23	1.01333	0.4954					0.415999	-1.26535					TaPR3																		Rep 3	30.91		33.27	2.05333	0.240927					0.202312	-2.30535
Leucine treated(50mg/L)	Rep 1	32.09	32.0967	32.08	-0.0166667	1.01162	0.870128	0.257397	6.21436	16.4571	0.849479	-0.235349	-0.0620157	2.07008	0.373445		Sample set	Technical replicate	CT values TaUCE	Average	CT values TaPR3	ΔCT	2^-ΔCT=Relative Expression	Average	S.D.	Mean	S.D	Fold change	Log2 fold change	Mean		t test		Leucine treated(50mg/L)	Rep 1	32.09	32.0967	31.17	-0.926667	1.90088	2.07148	0.19001	0.83957	0.931834	1.59621	0.674651	-1.42535	1.74829	0.28916
	Rep 2	32.23		32.06	-0.0366667	1.02574					0.861338	-0.215349					Mock	Rep 1	22.77	22.76	22.76	0	1	1.04307	0.0433706	1.20604	0.203809								Rep 2	32.23		31.07	-1.02667	2.03731					1.71078	0.774651
	Rep 3	31.97		32.9	0.803333	0.573024					0.481181	-1.05535						Rep 2	22.74		22.64	-0.12	1.08673												Rep 3	31.97		30.91	-1.18667	2.27626					1.91143	0.934651
Leucine treated(50mg/L)	Rep 1	31.61	32.12	32.85	0.73	0.602904	0.609932	0.0064472			0.506272	-0.982016						Rep 3	22.77		22.7	-0.06	1.04247											Leucine treated(50mg/L)	Rep 1	31.61	32.12	33.77	1.65	0.31864	0.308657	0.0120664			0.267569	-1.90202
	Rep 2	32.6		32.83	0.71	0.61132					0.513339	-0.962016					Mock	Rep 1	23.65	23.6433	23.12	-0.523333	1.43727	1.49161	0.129651										Rep 2	32.6		33.8	1.68	0.312083					0.262063	-1.93202
	Rep 3	32.15		32.82	0.7	0.615572					0.51691	-0.952016						Rep 2	23.65		22.93	-0.713333	1.63959												Rep 3	32.15		33.88	1.76	0.295248					0.247926	-2.01202
Leucine treated(50mg/L)	Rep 1	31.43	31.5467	32.08	0.533333	0.690956	17.163	28.5221			0.580212	-0.785349						Rep 3	23.63		23.16	-0.483333	1.39797											Leucine treated(50mg/L)	Rep 1	31.43	31.5467	34.28	2.73333	0.150378	0.13857	0.0261782			0.126276	-2.98535
	Rep 2	31.75		32.06	0.513333	0.700602					0.588311	-0.765349					Mock	Rep 1	23.12	23.12	23.09	-0.03	1.02101	1.03793	0.0293071										Rep 2	31.75		34.22	2.67333	0.156764					0.131638	-2.92535
	Rep 3	31.46		25.9	-5.64667	50.0975					42.068	5.39465						Rep 2	23.13		23.09	-0.03	1.02101												Rep 3	31.46		34.75	3.20333	0.108568					0.0911667	-3.45535
Leucine treated(100mg/L)	Rep 1	32.49	32.4067	33.89	1.48333	0.357661	0.443158	0.148085	0.547881	0.18944	0.300336	-1.73535	-1.19313	0.482695	9.26338e-06			Rep 3	23.11		23.02	-0.1	1.07177											Leucine treated(100mg/L)	Rep 1	32.49	32.4067	33.1	0.693333	0.618423	0.497697	0.104728	0.983245	0.681385	0.519304	-0.945349	-0.573127	0.962256	0.4005
	Rep 2	32.13		33.89	1.48333	0.357661					0.300336	-1.73535					Mock	Rep 1	23.15	23.09	22.79	-0.3	1.23114	1.25155	0.0353387										Rep 2	32.13		33.62	1.21333	0.431271					0.362148	-1.46535
	Rep 3	32.6		33.11	0.703333	0.614152					0.515717	-0.955349						Rep 2	23.06		22.79	-0.3	1.23114												Rep 3	32.6		33.58	1.17333	0.443396					0.372329	-1.42535
Leucine treated(100mg/L)	Rep 1	31.87	32.3533	33.44	1.08667	0.470848	0.447453	0.0718049			0.395382	-1.33868						Rep 3	23.06		22.72	-0.37	1.29235											Leucine treated(100mg/L)	Rep 1	31.87	32.3533	31.35	-1.00333	2.00463	1.87407	0.143085			1.68333	0.751318
	Rep 2	32.84		33.34	0.986667	0.504642					0.423759	-1.23868					Leucine treated(10mg/L)	Rep 1	31.43	31.4033	33.77	2.36667	0.193893	0.277779	0.0910313	0.494656	0.492512	0.160768	-2.63694	-1.71944	1.06	0.000131641			Rep 2	32.84		31.57	-0.783333	1.7211					1.44525	0.531318
	Rep 3	32.35		33.8	1.44667	0.366868					0.308067	-1.69868						Rep 2	31.2		33.32	1.91667	0.264866					0.219616	-2.18694						Rep 3	32.35		31.43	-0.923333	1.89649					1.59253	0.671318
Leucine treated(100mg/L)	Rep 1	32.58	33.3233	33.94	0.616667	0.652176	0.753031	0.147499			0.547647	-0.868682						Rep 3	31.58		32.82	1.41667	0.374577					0.310584	-1.68694					Leucine treated(100mg/L)	Rep 1	32.58	33.3233	34.25	0.926667	0.526072	0.577964	0.187941			0.441755	-1.17868
	Rep 2	34.52		33.87	0.546667	0.6846					0.574874	-0.798682					Leucine treated(10mg/L)	Rep 1	31.52	31.3933	33.24	1.84667	0.278034	0.330712	0.0472673			0.230535	-2.11694						Rep 2	34.52		33.67	0.346667	0.786399					0.660357	-0.598682
	Rep 3	32.87		33.44	0.116667	0.922316					0.77449	-0.368682						Rep 2	31.22		32.93	1.53667	0.344681					0.285796	-1.80694						Rep 3	32.87		34.57	1.24667	0.421421					0.353876	-1.49868
Leucine treated(200mg/L)	Rep 1	31.57	31.5067	33.6	2.09333	0.234339	0.239863	0.00584847	0.375258	0.123749	0.196779	-2.34535	-1.7409	0.500727	8.94214e-08			Rep 3	31.44		32.83	1.43667	0.36942					0.306308	-1.70694					Leucine treated(200mg/L)	Rep 1	31.57	31.5067	29.95	-1.55667	2.94173	3.31346	0.441704	1.70091	1.24073	2.47024	1.30465	0.191318	1.00035	0.243293
	Rep 2	31.53		33.53	2.02333	0.245989					0.206563	-2.27535					Leucine treated(10mg/L)	Rep 1	31.43	31.2167	33.83	2.61333	0.163421	0.192375	0.0250745			0.135502	-2.88361						Rep 2	31.53		29.83	-1.67667	3.19688					2.6845	1.42465
	Rep 3	31.42		33.57	2.06333	0.239263					0.200914	-2.31535						Rep 2	31.31		33.49	2.27333	0.206851					0.171513	-2.54361						Rep 3	31.42		29.58	-1.92667	3.80176					3.19242	1.67465
Leucine treated(200mg/L)	Rep 1	31.91	32.08	33.09	1.01	0.496546	0.446924	0.0449444			0.416961	-1.26202						Rep 3	30.91		33.49	2.27333	0.206851					0.171513	-2.54361					Leucine treated(200mg/L)	Rep 1	31.91	32.08	32	-0.08	1.05702	1.08694	0.0259156			0.887602	-0.172016
	Rep 2	32.31		33.28	1.2	0.435275					0.36551	-1.45202					Leucine treated(10mg/L)	Rep 1	32.43	32.88	32.01	-0.87	1.82766	1.17776	0.612452			1.51543	0.599723						Rep 2	32.31		31.94	-0.14	1.10191					0.925294	-0.112016
	Rep 3	32.02		33.37	1.29	0.408951					0.343405	-1.54202						Rep 2	32.5		33.59	0.71	0.61132					0.506882	-0.980277						Rep 3	32.02		31.94	-0.14	1.10191					0.925294	-0.112016
Leucine treated(200mg/L)	Rep 1	31.79	32.1833	33.09	0.906667	0.533416	0.438987	0.133817			0.447921	-1.15868						Rep 3	33.71		32.75	-0.13	1.09429					0.907345	-0.140277					Leucine treated(200mg/L)	Rep 1	31.79	32.1833	32.68	0.496667	0.708742	0.702338	0.0155582			0.595147	-0.748682
	Rep 2	32.49		33.19	1.00667	0.497695					0.417925	-1.25868					Leucine treated(50mg/L)	Rep 1	32.09	32.0967	34.58	2.48333	0.178831	0.162101	0.0694897	0.236965	0.15523	0.148279	-2.75361	-2.66028	1.04549	7.21079e-12			Rep 2	32.49		32.67	0.486667	0.713672					0.599286	-0.738682
	Rep 3	32.27		33.99	1.80667	0.285851					0.240035	-2.05868						Rep 2	32.23		35.64	3.54333	0.085773					0.0711195	-3.81361						Rep 3	32.27		32.73	0.546667	0.6846					0.574874	-0.798682
Leucine treated(400mg/L)	Rep 1	28.04	27.9267	27.97	0.0433333	0.97041	0.907029	0.0658528	0.396769	0.385592	0.814875	-0.295349	-2.21868	1.41558	7.64336e-05			Rep 3	31.97		34.27	2.17333	0.221698					0.183823	-2.44361					Leucine treated(400mg/L)	Rep 1	28.04	27.9267	35.29	7.36333	0.00607318	0.0035243	0.00278723	0.216656	0.350883	0.00509978	-7.61535	-5.96757	4.04078	3.50902e-06
	Rep 2	27.86		28.06	0.133333	0.911722					0.765594	-0.385349					Leucine treated(50mg/L)	Rep 1	31.61	32.12	34.2	2.08	0.236514	0.397476	0.169478			0.196108	-2.35028						Rep 2	27.86		38.76	10.8333	0.000548077					0.000460233	-11.0853
	Rep 3	27.88		28.18	0.253333	0.838956					0.70449	-0.505349						Rep 2	32.6		33.51	1.39	0.381565					0.316378	-1.66028						Rep 3	27.88		35.91	7.98333	0.00395164					0.00331828	-8.23535
Leucine treated(400mg/L)	Rep 1	27.57	27.6133	30.93	3.31667	0.100365	0.104586	0.0172589			0.084279	-3.56868						Rep 3	32.15		32.92	0.8	0.574349					0.476228	-1.07028					Leucine treated(400mg/L)	Rep 1	27.57	27.6133	36.93	9.31667	0.00156821	0.0877544	0.148663			0.00131686	-9.56868
	Rep 2	27.69		31.09	3.47667	0.0898295					0.0754318	-3.72868					Leucine treated(50mg/L)	Rep 1	31.43	31.5467	32.87	1.32333	0.399611	0.282648	0.139522			0.331341	-1.59361						Rep 2	27.69		36.39	8.77667	0.00228013					0.00191468	-9.02868
	Rep 3	27.58		30.63	3.01667	0.123564					0.10376	-3.26868						Rep 2	31.75		34.51	2.96333	0.128218					0.106313	-3.23361						Rep 3	27.58		29.56	1.94667	0.259415					0.217836	-2.19868
Leucine treated(400mg/L)	Rep 1	29.53	29.17	31.68	2.51	0.175556	0.17869	0.0121594			0.147418	-2.76202						Rep 3	31.46		33.19	1.64333	0.320116					0.265428	-1.91361					Leucine treated(400mg/L)	Rep 1	29.53	29.17	29.44	0.27	0.82932	0.558689	0.449249			0.696398	-0.522016
	Rep 2	29.09		31.74	2.57	0.168404					0.141413	-2.82202					Leucine treated(50mg/L)	Rep 1	32.27	31.9633	36.42	4.45667	0.0455417	0.105634	0.0587971			0.0377614	-4.72694						Rep 2	29.09		29.48	0.31	0.806642					0.677355	-0.562016
	Rep 3	28.89		31.55	2.38	0.192109					0.161319	-2.63202						Rep 2	31.8		34.58	2.61667	0.163044					0.13519	-2.88694						Rep 3	28.89		33.81	4.64	0.0401071					0.0336788	-4.89202
																		Rep 3	31.82		35.17	3.20667	0.108317					0.0898123	-3.47694
																	Leucine treated(100mg/L)	Rep 1	32.49	32.4067	33.1	0.693333	0.618423	0.497697	0.104728	0.746504	0.721875	0.512772	-0.96361	-1.71694	2.20253	0.0453153
																		Rep 2	32.13		33.62	1.21333	0.431271					0.357593	-1.48361
																		Rep 3	32.6		33.58	1.17333	0.443396					0.367646	-1.44361
																	Leucine treated(100mg/L)	Rep 1	31.87	32.3533	31.35	-1.00333	2.00463	1.87407	0.143085			1.66216	0.733057
																		Rep 2	32.84		31.57	-0.783333	1.7211					1.42707	0.513057
																		Rep 3	32.35		31.43	-0.923333	1.89649					1.5725	0.653057
																	Leucine treated(100mg/L)	Rep 1	32.58	33.3233	34.25	0.926667	0.526072	0.577964	0.187941			0.436198	-1.19694
																		Rep 2	34.52		33.67	0.346667	0.786399					0.652051	-0.616943
																		Rep 3	32.87		34.57	1.24667	0.421421					0.349425	-1.51694
																	Leucine treated(100mg/L)	Rep 1	34.25	33.1633	37.62	4.45667	0.0455417	0.0362821	0.00992939			0.0377614	-4.72694
																		Rep 2	32.67		38.44	5.27667	0.0257968					0.0213896	-5.54694
																		Rep 3	32.57		37.9	4.73667	0.0375078					0.0311	-5.00694
																	Leucine treated(200mg/L)	Rep 1	31.57	31.5067	33.07	1.56333	0.338368	0.42989	0.0908387	0.361021	0.122295	0.280562	-1.83361	-1.82694	0.542832	2.41102e-11
																		Rep 2	31.53		32.72	1.21333	0.431271					0.357593	-1.48361
																		Rep 3	31.42		32.45	0.943333	0.52003					0.431188	-1.21361
																	Leucine treated(200mg/L)	Rep 1	31.91	32.08	33.23	1.15	0.450625	0.351109	0.0961083			0.373641	-1.42028
																		Rep 2	32.31		34.03	1.95	0.258816					0.2146	-2.22028
																		Rep 3	32.02		33.62	1.54	0.343885					0.285136	-1.81028
																	Leucine treated(200mg/L)	Rep 1	31.79	32.1833	34.16	1.97667	0.254076	0.375759	0.133666			0.21067	-2.24694
																		Rep 2	32.49		33.13	0.946667	0.51883					0.430193	-1.21694
																		Rep 3	32.27		33.68	1.49667	0.354371					0.293831	-1.76694
																	Leucine treated(200mg/L)	Rep 1	32.18	31.91	34.51	2.6	0.164938	0.287326	0.176547			0.13676	-2.87028
																		Rep 2	31.92		34.18	2.27	0.20733					0.17191	-2.54028
																		Rep 3	31.63		32.94	1.03	0.48971					0.406048	-1.30028
																	Leucine treated(400mg/L)	Rep 1	28.04	27.9267	25.74	-2.18667	4.55252	4.56454	0.142896	4.63722	1.38447	3.77477	1.91639	1.86806	0.525025	2.15389e-08
																		Rep 2	27.86		25.78	-2.14667	4.42804					3.67155	1.87639
																		Rep 3	27.88		25.69	-2.23667	4.71307					3.90789	1.96639
																	Leucine treated(400mg/L)	Rep 1	27.57	27.6133	25.6	-2.01333	4.03714	4.46634	0.493045			3.34744	1.74306
																		Rep 2	27.69		25.49	-2.12333	4.35699					3.61265	1.85306
																		Rep 3	27.58		25.29	-2.32333	5.00487					4.14984	2.05306
																	Leucine treated(400mg/L)	Rep 1	29.53	29.17	28.42	-0.75	1.68179	4.88076	2.78137			1.39448	0.479723
																		Rep 2	29.09		26.53	-2.64	6.23332					5.16842	2.36972
																		Rep 3	28.89		26.42	-2.75	6.72717					5.5779	2.47972
																	Leucine treated(400mg/L)	Rep 1	29.53	29.17	27.18	-1.99	3.97237	4.63725	1.54981			3.29373	1.71972
																		Rep 2	29.09		27.35	-1.82	3.53081					2.92761	1.54972
																		Rep 3	28.89		26.49	-2.68	6.40856					5.31372	2.40972
12h-Valine treated																	24h-Val treated																	48h-Valine treated
TaPR1																	TaPR1																	TaPR1
Sample set	Technical replicate	CT values TaUCE	Average	CT values TaPR1	ΔCT	2^-ΔCT=Relative Expression	Average	S.D.	Mean	S.D	Fold change	Log2 fold change	Mean	S.D.	t test		Sample set	Technical replicate	CT values TaUCE	Average	CT values TaPR1	ΔCT	2^-ΔCT=Relative Expression	Average	S.D.	Mean	S.D	Fold change	Log2 fold change	Mean	S.D.	t test		Sample set	Technical replicate	CT values TaUCE	Average	CT values TaPR1	ΔCT	2^-ΔCT=Relative Expression	Average	S.D.	Mean	S.D	Fold change	Log2 fold change	Mean	S.D.	t test
Mock	Rep 1	22.77	22.76	25.79	3.03	0.122428	0.116029	0.00835296	0.146359	0.0249105							Mock	Rep 1	22.77	22.76	25.79	3.03	0.122428	0.116029	0.00835296	0.156293	0.0295937							Mock	Rep 1	22.77	22.76	25.79	3.03	0.122428	0.116029	0.00835296	0.146359	0.0249105
	Rep 2	22.74		25.83	3.07	0.11908												Rep 2	22.74		25.83	3.07	0.11908												Rep 2	22.74		25.83	3.07	0.11908
	Rep 3	22.77		25.99	3.23	0.106579												Rep 3	22.77		25.99	3.23	0.106579												Rep 3	22.77		25.99	3.23	0.106579
Mock	Rep 1	23.65	23.6433	26.22	2.57667	0.167628	0.171594	0.00498204									Mock	Rep 1	23.65	23.6433	26.22	2.57667	0.167628	0.171594	0.00498204									Mock	Rep 1	23.65	23.6433	26.22	2.57667	0.167628	0.171594	0.00498204
	Rep 2	23.65		26.2	2.55667	0.169968												Rep 2	23.65		26.2	2.55667	0.169968												Rep 2	23.65		26.2	2.55667	0.169968
	Rep 3	23.63		26.14	2.49667	0.177186												Rep 3	23.63		26.14	2.49667	0.177186												Rep 3	23.63		26.14	2.49667	0.177186
Mock	Rep 1	23.12	23.12	25.81	2.69	0.154963	0.151454	0.00368016									Mock	Rep 1	23.12	23.12	25.81	2.69	0.154963	0.151454	0.00368016									Mock	Rep 1	23.12	23.12	25.81	2.69	0.154963	0.151454	0.00368016
	Rep 2	23.13		25.84	2.72	0.151774												Rep 2	23.13		25.84	2.72	0.151774												Rep 2	23.13		25.84	2.72	0.151774
	Rep 3	23.11		25.88	2.76	0.147624												Rep 3	23.11		25.88	2.76	0.147624												Rep 3	23.11		25.88	2.76	0.147624
Valine treated(10mg/L)	Rep 1	26.43	26.29	27.76	1.47	0.360982	0.393905	0.0444147	0.3799	0.129579	2.46642	1.30242	1.29353	0.531118	7.04683e-05		Mock	Rep 1	23.15	23.09	25.6	2.51	0.175556	0.186097	0.0236264									Valine treated(10mg/L)	Rep 1	26.43	26.29	27.78	1.49	0.356013	0.319418	0.0864622	0.32669	0.116778	2.43246	1.28242	1.0702	0.543655	0.000341169
	Rep 2	26.18		27.7	1.41	0.376312					2.57116	1.36242						Rep 2	23.06		25.32	2.23	0.213159												Rep 2	26.18		27.68	1.39	0.381565					2.60705	1.38242
	Rep 3	26.26		27.46	1.17	0.444421					3.03652	1.60242						Rep 3	23.06		25.65	2.56	0.169576												Rep 3	26.26		28.47	2.18	0.220676					1.50777	0.592418
Valine treated(10mg/L)	Rep 1	24.73	24.7833	26.82	2.03667	0.243726	0.228197	0.0136423			1.66526	0.735751					Valine treated(10mg/L)	Rep 1	26.43	26.29	25.95	-0.34	1.26576	1.25995	0.0100609	1.13352	0.685522	8.0986	3.01767	2.45934	1.28262	6.18879e-05		Valine treated(10mg/L)	Rep 1	24.73	24.7833	25.94	1.15667	0.448548	0.454948	0.0138564			3.06471	1.61575
	Rep 2	24.83		26.98	2.19667	0.218141					1.49045	0.575751						Rep 2	26.18		25.95	-0.34	1.26576					8.0986	3.01767						Rep 2	24.83		25.95	1.16667	0.445449					3.04354	1.60575
	Rep 3	24.79		26.95	2.16667	0.222725					1.52177	0.605751						Rep 3	26.26		25.97	-0.32	1.24833					7.9871	2.99767						Rep 3	24.79		25.87	1.08667	0.470848					3.21708	1.68575
Valine treated(10mg/L)	Rep 1	26.47	26.41	27.28	0.87	0.547147	0.517598	0.0418088			3.73839	1.90242					Valine treated(10mg/L)	Rep 1	24.73	24.7833	25.6	0.816667	0.567752	1.38505	0.881269			3.63261	1.86101					Valine treated(10mg/L)	Rep 1	26.47	26.41	28.65	2.24	0.211686	0.205703	0.0130061			1.44635	0.532418
	Rep 2	26.29		27.5	1.09	0.469761					3.20965	1.68242						Rep 2	24.83		24.44	-0.343333	1.26868					8.11733	3.02101						Rep 2	26.29		28.8	2.39	0.190782					1.30352	0.382418
	Rep 3	26.47		27.31	0.9	0.535887					3.66146	1.87242						Rep 3	24.79		23.57	-1.21333	2.31873					14.8357	3.89101						Rep 3	26.47		28.63	2.22	0.214641					1.46654	0.552418
Valine treated(50mg/L)	Rep 1	25.87	25.8333	29.56	3.72667	0.0755373	0.0681256	0.00655702	0.173326	0.126962	0.51611	-0.954249	-0.0964709	1.03831	0.540599		Valine treated(10mg/L)	Rep 1	26.47	26.41	25.64	-0.77	1.70527	1.67042	0.0347335			10.9107	3.44767					Valine treated(50mg/L)	Rep 1	25.87	25.8333	25.98	0.146667	0.903335	0.974159	0.106655	6.37907	7.74442	6.17206	2.62575	4.31797	1.90239	0.0281021
	Rep 2	25.74		29.82	3.98667	0.0630803					0.430997	-1.21425						Rep 2	26.29		25.67	-0.74	1.67018					10.6862	3.41767						Rep 2	25.74		25.7	-0.133333	1.09682					7.49408	2.90575
	Rep 3	25.89		29.76	3.92667	0.0657591					0.4493	-1.15425						Rep 3	26.47		25.7	-0.71	1.6358					10.4662	3.38767						Rep 3	25.89		25.95	0.116667	0.922316					6.30174	2.65575
Valine treated(50mg/L)	Rep 1	25.27	25.3067	26.95	1.64333	0.320116	0.3396	0.0214926			2.1872	1.12908					Valine treated(10mg/L)	Rep 1	25.62	25.7733	27.95	2.17667	0.221186	0.218661	0.00314515			1.4152	0.501005					Valine treated(50mg/L)	Rep 1	25.27	25.3067	21.15	-4.15667	17.8353	16.6116	2.01381			121.86	6.92908
	Rep 2	25.46		26.88	1.57333	0.336031					2.29594	1.19908						Rep 2	25.78		27.96	2.18667	0.219658					1.40542	0.491005						Rep 2	25.46		21.47	-3.83667	14.2874					97.6186	6.60908
	Rep 3	25.19		26.77	1.46333	0.362654					2.47784	1.30908						Rep 3	25.92		27.99	2.21667	0.215138					1.3765	0.461005						Rep 3	25.19		21.16	-4.14667	17.7121					121.019	6.91908
Valine treated(50mg/L)	Rep 1	25.68	25.63	28.56	2.93	0.131215	0.112252	0.0175003			0.896526	-0.157582					Valine treated(50mg/L)	Rep 1	25.87	25.8333	25	-0.833333	1.7818	1.84112	0.0644409	1.53768	0.387056	11.4003	3.51101	3.25017	0.406741	2.36721e-11		Valine treated(50mg/L)	Rep 1	25.68	25.63	25.03	-0.6	1.51572	1.55145	0.0378282			10.3562	3.37242
	Rep 2	25.61		28.83	3.2	0.108819					0.743507	-0.427582						Rep 2	25.74		24.96	-0.873333	1.83189					11.7209	3.55101						Rep 2	25.61		25	-0.63	1.54756					10.5738	3.40242
	Rep 3	25.6		29	3.37	0.0967228					0.660861	-0.597582						Rep 3	25.89		24.9	-0.933333	1.90968					12.2186	3.61101						Rep 3	25.6		24.96	-0.67	1.59107					10.871	3.44242
Valine treated(100mg/L)	Rep 1	28.14	28.2567	25.64	-2.61667	6.13331	5.61217	1.05551	7.00146	2.1954	41.906	5.38908	5.51797	0.447599	6.77078e-08		Valine treated(50mg/L)	Rep 1	25.27	25.3067	24.87	-0.436667	1.35347	1.42874	0.188626			8.65983	3.11434					Valine treated(100mg/L)	Rep 1	28.14	28.2567	32.87	4.61333	0.0408553	0.0413595	0.00192374	0.0451911	0.0193839	0.279145	-1.84092	-1.80536	0.590948	4.72605e-08
	Rep 2	28.45		25.6	-2.65667	6.30574					43.0841	5.42908						Rep 2	25.46		24.94	-0.366667	1.28937					8.24968	3.04434						Rep 2	28.45		32.91	4.65333	0.0397381					0.271511	-1.88092
	Rep 3	28.18		26.12	-2.13667	4.39745					30.0457	4.90908						Rep 3	25.19		24.59	-0.716667	1.64338					10.5147	3.39434						Rep 3	28.18		32.78	4.52333	0.0434852					0.297113	-1.75092
Valine treated(100mg/L)	Rep 1	28.6	28.47	25.18	-3.29	9.78112	9.76516	0.439526			66.8297	6.06242					Valine treated(50mg/L)	Rep 1	25.68	25.63	24.92	-0.71	1.6358	1.64212	0.558564			10.4662	3.38767					Valine treated(100mg/L)	Rep 1	28.6	28.47	33.87	5.4	0.0236831	0.0296079	0.00911761			0.161815	-2.62758
	Rep 2	28.52		25.25	-3.22	9.31787					63.6645	5.99242						Rep 2	25.61		25.51	-0.12	1.08673					6.95318	2.79767						Rep 2	28.52		33.11	4.64	0.0401071					0.274032	-1.86758
	Rep 3	28.29		25.12	-3.35	10.1965					69.6677	6.12242						Rep 3	25.6		24.49	-1.14	2.20381					14.1005	3.81767						Rep 3	28.29		33.79	5.32	0.0250334					0.171041	-2.54758
Valine treated(100mg/L)	Rep 1	28.52	28.3367	26.11	-2.22667	4.68051	5.62705	0.886645			31.9797	4.99908					Valine treated(50mg/L)	Rep 1	25.32	25.5133	25.89	0.376667	0.770215	1.23874	0.407323			4.92801	2.30101					Valine treated(100mg/L)	Rep 1	28.52	28.3367	32.02	3.68333	0.0778406	0.0646058	0.0215509			0.531848	-0.910915
	Rep 2	28.19		25.81	-2.52667	5.76239					39.3716	5.29908						Rep 2	25.64		24.99	-0.523333	1.43727					9.19599	3.20101						Rep 2	28.19		32.05	3.71333	0.0762387					0.520902	-0.940915
	Rep 3	28.3		25.65	-2.68667	6.43824					43.9894	5.45908						Rep 3	25.58		24.92	-0.593333	1.50873					9.65319	3.27101						Rep 3	28.3		32.99	4.65333	0.0397381					0.271511	-1.88092
Valine treated(200mg/L)	Rep 1	28.01	27.2	26.22	-0.98	1.97247	1.96341	0.0156782	4.90328	4.29816	13.4769	3.75242	4.64686	1.10456	0.0043315		Valine treated(100mg/L)	Rep 1	28.14	28.2567	28.03	-0.226667	1.17013	0.976776	0.314272	0.9588	0.747061	7.48675	2.90434	1.91767	1.81342	0.00119597		Valine treated(200mg/L)	Rep 1	28.01	27.2	29.52	2.32	0.200267	0.190707	0.0142385	0.586941	0.331344	1.36833	0.452418	1.72242	1.03791	0.00108129
	Rep 2	26.89		26.24	-0.96	1.94531					13.2914	3.73242						Rep 2	28.45		28.06	-0.196667	1.14605					7.33267	2.87434						Rep 2	26.89		29.54	2.34	0.19751					1.34949	0.432418
	Rep 3	26.7		26.22	-0.98	1.97247					13.4769	3.75242						Rep 3	28.18		28.96	0.703333	0.614152					3.92948	1.97434						Rep 3	26.7		29.72	2.52	0.174343					1.1912	0.252418
Valine treated(200mg/L)	Rep 1	28.14	28.2567	26.76	-1.49667	2.8219	2.59075	0.217772			19.2807	4.26908					Valine treated(100mg/L)	Rep 1	28.6	28.47	27	-1.47	2.77022	1.58989	1.06325			17.7245	4.14767					Valine treated(200mg/L)	Rep 1	28.14	28.2567	28.07	-0.186667	1.13813	0.861048	0.253674			7.7763	2.95908
	Rep 2	28.45		27	-1.25667	2.38943					16.3258	4.02908						Rep 2	28.52		28.97	0.5	0.707107					4.52423	2.17767						Rep 2	28.45		28.9	0.643333	0.640232					4.3744	2.12908
	Rep 3	28.18		26.9	-1.35667	2.56093					17.4976	4.12908						Rep 3	28.29		28.1	-0.37	1.29235					8.26877	3.04767						Rep 3	28.18		28.57	0.313333	0.80478					5.49868	2.45908
Valine treated(200mg/L)	Rep 1	28.83	28.6267	24.99	-3.63667	12.4379	10.1557	3.38849			84.982	6.40908					Valine treated(100mg/L)	Rep 1	28.52	28.3367	28.04	-0.296667	1.2283	1.18817	0.077029			7.85896	2.97434					Valine treated(200mg/L)	Rep 1	28.83	28.6267	29.05	0.423333	0.7457	0.70907	0.0634451			5.09501	2.34908
	Rep 2	28.14		25.98	-2.64667	6.26219					42.7865	5.41908						Rep 2	28.19		28.03	-0.306667	1.23685					7.91363	2.98434						Rep 2	28.14		29.05	0.423333	0.7457					5.09501	2.34908
	Rep 3	28.91		25.07	-3.55667	11.7669					80.3978	6.32908						Rep 3	28.3		28.2	-0.136667	1.09936					7.03397	2.81434						Rep 3	28.91		29.28	0.653333	0.63581					4.34418	2.11908
Valine treated(400mg/L)	Rep 1	28.04	28.5933	28.75	0.156667	0.897095	0.876737	0.0186259	1.05916	0.244442	6.12942	2.61575	2.82353	0.315348	5.95742e-09		Valine treated(100mg/L)	Rep 1	32.94	32.6833	36.42	3.73667	0.0750155	0.0803593	0.00594916			0.479966	-1.05899					Valine treated(400mg/L)	Rep 1	28.04	28.5933	28.75	0.156667	0.897095	0.876737	0.0186259	1.05916	0.244442	6.12942	2.61575	2.82353	0.315348	5.95742e-09
	Rep 2	28.86		28.79	0.196667	0.872564					5.96181	2.57575						Rep 2	32.34		36.21	3.52667	0.0867696					0.555172	-0.848995						Rep 2	28.86		28.79	0.196667	0.872564					5.96181	2.57575
	Rep 3	28.88		28.81	0.216667	0.860551					5.87974	2.55575						Rep 3	32.77		36.34	3.65667	0.0792928					0.507333	-0.978995						Rep 3	28.88		28.81	0.216667	0.860551					5.87974	2.55575
Valine treated(400mg/L)	Rep 1	28.57	28.6133	28.59	-0.0233333	1.0163	0.926589	0.0782349			6.94392	2.79575					Valine treated(200mg/L)	Rep 1	28.01	27.2	26.74	-0.46	1.37554	1.50857	0.121373	1.20145	0.483106	8.80103	3.13767	2.84434	0.551543	1.76734e-07		Valine treated(400mg/L)	Rep 1	28.57	28.6133	28.59	-0.0233333	1.0163	0.926589	0.0782349			6.94392	2.79575
	Rep 2	28.69		28.78	0.166667	0.890899					6.08708	2.60575						Rep 2	26.89		26.58	-0.62	1.53688					9.83328	3.29767						Rep 2	28.69		28.78	0.166667	0.890899					6.08708	2.60575
	Rep 3	28.58		28.81	0.196667	0.872564					5.96181	2.57575						Rep 3	26.7		26.51	-0.69	1.61328					10.3222	3.36767						Rep 3	28.58		28.81	0.196667	0.872564					5.96181	2.57575
Valine treated(400mg/L)	Rep 1	29.53	29.17	28.62	-0.55	1.46409	1.37416	0.0861539			10.0034	3.32242					Valine treated(200mg/L)	Rep 1	28.34	28.3233	28.13	-0.193333	1.1434	0.795575	0.301997			7.31575	2.87101					Valine treated(400mg/L)	Rep 1	29.53	29.17	28.62	-0.55	1.46409	1.37416	0.0861539			10.0034	3.32242
	Rep 2	29.09		28.8	-0.37	1.29235					8.83003	3.14242						Rep 2	28.55		29.06	0.736667	0.600124					3.83973	1.94101						Rep 2	29.09		28.8	-0.37	1.29235					8.83003	3.14242
	Rep 3	28.89		28.72	-0.45	1.36604					9.3335	3.22242						Rep 3	28.08		28.96	0.636667	0.643197					4.11532	2.04101						Rep 3	28.89		28.72	-0.45	1.36604					9.3335	3.22242
																	Valine treated(200mg/L)	Rep 1	28.83	28.6267	28.64	0.0133333	0.990801	1.02888	0.0490471			6.33937	2.66434
TaPR3																		Rep 2	28.14		28.61	-0.0166667	1.01162					6.47257	2.69434					TaPR3
Sample set	Technical replicate	CT values TaUCE	Average	CT values TaPR3	ΔCT	2^-ΔCT=Relative Expression	Average	S.D.	Mean	S.D	Fold change	Log2 fold change	Mean	Stdev	t test			Rep 3	28.91		28.51	-0.116667	1.08423					6.93713	2.79434					Sample set	Technical replicate	CT values TaUCE	Average	CT values TaPR3	ΔCT	2^-ΔCT=Relative Expression	Average	S.D.	Mean	S.D	Fold change	Log2 fold change	Mean		t test
Mock	Rep 1	22.77	22.76	22.79	0.03	0.97942	1.0216	0.042478	1.35368	0.335472							Valine treated(200mg/L)	Rep 1	27.74	27.6333	27.48	-0.153333	1.11214	1.47279	0.794746			7.1157	2.83101					Mock	Rep 1	22.77	22.76	22.79	0.03	0.97942	1.0216	0.042478	1.35368	0.335472
	Rep 2	22.74		22.67	-0.09	1.06437												Rep 2	27.64		26.38	-1.25333	2.38392					15.2528	3.93101						Rep 2	22.74		22.67	-0.09	1.06437
	Rep 3	22.77		22.73	-0.03	1.02101												Rep 3	27.52		27.75	0.116667	0.922316					5.90119	2.56101						Rep 3	22.77		22.73	-0.03	1.02101
Mock	Rep 1	23.65	23.6433	22.88	-0.763333	1.69741	1.76158	0.153116									Valine treated(400mg/L)	Rep 1	28.04	28.5933	28.75	0.156667	0.897095	0.876737	0.0186259	1.32224	0.591505	5.73982	2.52101	2.97267	0.556137	7.50151e-07		Mock	Rep 1	23.65	23.6433	22.88	-0.763333	1.69741	1.76158	0.153116
	Rep 2	23.65		22.69	-0.953333	1.93634												Rep 2	28.86		28.79	0.196667	0.872564					5.58286	2.48101						Rep 2	23.65		22.69	-0.953333	1.93634
	Rep 3	23.63		22.92	-0.723333	1.65099												Rep 3	28.88		28.81	0.216667	0.860551					5.506	2.46101						Rep 3	23.63		22.92	-0.723333	1.65099
Mock	Rep 1	23.12	23.12	22.79	-0.33	1.25701	1.27784	0.0360812									Valine treated(400mg/L)	Rep 1	28.57	28.6133	28.59	-0.0233333	1.0163	0.926589	0.0782349			6.50255	2.70101					Mock	Rep 1	23.12	23.12	22.79	-0.33	1.25701	1.27784	0.0360812
	Rep 2	23.13		22.79	-0.33	1.25701												Rep 2	28.69		28.78	0.166667	0.890899					5.70017	2.51101						Rep 2	23.13		22.79	-0.33	1.25701
	Rep 3	23.11		22.72	-0.4	1.31951												Rep 3	28.58		28.81	0.196667	0.872564					5.58286	2.48101						Rep 3	23.11		22.72	-0.4	1.31951
Valine treated(10mg/L)	Rep 1	26.43	26.29	27.3	1.01	0.496546	0.476422	0.0680931	0.813132	0.629277	0.366813	-1.44688	-1.08577	1.03289	0.0370899		Valine treated(400mg/L)	Rep 1	29.53	29.17	28.62	-0.55	1.46409	1.37416	0.0861539			9.36755	3.22767					Valine treated(10mg/L)	Rep 1	26.43	26.29	26.9	0.61	0.655197	0.521179	0.123556	0.329189	0.196702	0.484013	-1.04688	-2.35577	1.1014	6.49179e-07
	Rep 2	26.18		27.2	0.91	0.532185					0.393141	-1.34688						Rep 2	29.09		28.8	-0.37	1.29235					8.26877	3.04767						Rep 2	26.18		27.3	1.01	0.496546					0.366813	-1.44688
	Rep 3	26.26		27.61	1.32	0.400535					0.295887	-1.75688						Rep 3	28.89		28.72	-0.45	1.36604					8.74024	3.12767						Rep 3	26.26		27.57	1.28	0.411796					0.304205	-1.71688
Valine treated(10mg/L)	Rep 1	28.73	28.1167	27.67	-0.446667	1.36289	1.61656	0.334307			1.00681	0.0097848					Valine treated(400mg/L)	Rep 1	26.96	27.0533	26.55	-0.503333	1.41748	2.11146	0.663004			9.06939	3.18101					Valine treated(10mg/L)	Rep 1	28.73	28.1167	29.35	1.23333	0.425334	0.367378	0.0504093			0.314206	-1.67022
	Rep 2	28.83		27.54	-0.576667	1.4914					1.10174	0.139785						Rep 2	26.78		25.6	-1.45333	2.7384					17.5209	4.13101						Rep 2	28.83		29.66	1.54333	0.343092					0.253452	-1.98022
	Rep 3	26.79		27.12	-0.996667	1.99538					1.47405	0.559785						Rep 3	27.42		25.93	-1.12333	2.1785					13.9385	3.80101						Rep 3	26.79		29.7	1.58333	0.33371					0.246521	-2.02022
Valine treated(10mg/L)	Rep 1	26.47	26.41	27.89	1.48	0.358489	0.346418	0.0502977			0.264826	-1.91688																						Valine treated(10mg/L)	Rep 1	26.47	26.41	29.7	3.29	0.102238	0.0990096	0.00279564			0.075526	-3.72688
	Rep 2	26.29		28.19	1.78	0.291183					0.215106	-2.21688																							Rep 2	26.29		29.77	3.36	0.0973956					0.071949	-3.79688
	Rep 3	26.47		27.77	1.36	0.389582					0.287796	-1.79688					TaPR3																		Rep 3	26.47		29.77	3.36	0.0973956					0.071949	-3.79688
Valine treated(50mg/L)	Rep 1	25.87	25.8333	24.73	-1.10333	2.14851	1.93337	0.439869	1.44933	0.693488	1.58716	0.666451	-0.0835485	0.815077	0.714411		Sample set	Technical replicate	CT values TaUCE	Average	CT values TaPR3	ΔCT	2^-ΔCT=Relative Expression	Average	S.D.	Mean	S.D	Fold change	Log2 fold change	Mean		t test		Valine treated(50mg/L)	Rep 1	25.87	25.8333	27.74	1.90667	0.266708	0.217357	0.0513721	0.611231	0.415302	0.197025	-2.34355	-1.47799	1.0685	0.000719346
	Rep 2	25.74		25.32	-0.513333	1.42734					1.05442	0.0764515					Mock	Rep 1	22.77	22.76	22.76	0	1	1.04307	0.0433706	1.20604	0.203809								Rep 2	25.74		28.01	2.17667	0.221186					0.163397	-2.61355
	Rep 3	25.89		24.68	-1.15333	2.22427					1.64314	0.716451						Rep 2	22.74		22.64	-0.12	1.08673												Rep 3	25.89		28.44	2.60667	0.164178					0.121283	-3.04355
Valine treated(50mg/L)	Rep 1	25.27	25.3067	24.31	-0.996667	1.99538	1.53386	0.93963			1.47405	0.559785						Rep 3	22.77		22.7	-0.06	1.04247											Valine treated(50mg/L)	Rep 1	25.27	25.3067	25.07	-0.236667	1.17827	1.14106	0.0322191			0.870421	-0.200215
	Rep 2	25.46		26.45	1.14333	0.452712					0.334432	-1.58022					Mock	Rep 1	23.65	23.6433	23.12	-0.523333	1.43727	1.49161	0.129651										Rep 2	25.46		25.14	-0.166667	1.12246					0.829196	-0.270215
	Rep 3	25.19		24.2	-1.10667	2.15348					1.59084	0.669785						Rep 2	23.65		22.93	-0.713333	1.63959												Rep 3	25.19		25.14	-0.166667	1.12246					0.829196	-0.270215
Valine treated(50mg/L)	Rep 1	25.68	25.63	25.81	0.18	0.882703	0.880755	0.015337			0.652079	-0.616882						Rep 3	23.63		23.16	-0.483333	1.39797											Valine treated(50mg/L)	Rep 1	25.68	25.63	26.7	1.07	0.476319	0.475271	0.0686266			0.351871	-1.50688
	Rep 2	25.61		25.79	0.16	0.895025					0.661181	-0.596882					Mock	Rep 1	23.12	23.12	23.09	-0.03	1.02101	1.03793	0.0293071										Rep 2	25.61		26.51	0.88	0.543367					0.401402	-1.31688
	Rep 3	25.6		25.84	0.21	0.864537					0.638659	-0.646882						Rep 2	23.13		23.09	-0.03	1.02101												Rep 3	25.6		26.93	1.3	0.406126					0.300017	-1.73688
Valine treated(100mg/L)	Rep 1	28.14	28.2567	32.05	3.79333	0.0721262	0.0534715	0.0162966	0.507531	0.683089	0.0532817	-4.23022	-3.01355	2.31142	0.00419296			Rep 3	23.11		23.02	-0.1	1.07177											Valine treated(100mg/L)	Rep 1	28.14	28.2567	29.9	1.64333	0.320116	0.34202	0.0555554	1.94117	2.20587	0.236479	-2.08022	-0.410215	1.73146	0.441129
	Rep 2	28.45		32.83	4.57333	0.0420039					0.0310295	-5.01022					Mock	Rep 1	23.15	23.09	22.79	-0.3	1.23114	1.25155	0.0353387										Rep 2	28.45		29.56	1.30333	0.405189					0.299325	-1.74022
	Rep 3	28.18		32.69	4.43333	0.0462843					0.0341916	-4.87022						Rep 2	23.06		22.79	-0.3	1.23114												Rep 3	28.18		29.99	1.73333	0.300756					0.222178	-2.17022
Valine treated(100mg/L)	Rep 1	28.6	28.47	32.24	3.77	0.0733022	0.0665421	0.0149762			0.0541505	-4.20688						Rep 3	23.06		22.72	-0.37	1.29235											Valine treated(100mg/L)	Rep 1	28.6	28.47	29.08	0.61	0.655197	0.650993	0.0249923			0.484013	-1.04688
	Rep 2	28.52		32.17	3.7	0.0769465					0.0568427	-4.13688					Valine treated(10mg/L)	Rep 1	26.43	26.29	28.51	2.22	0.214641	0.219247	0.0374791	0.182388	0.122034	0.177972	-2.49028	-3.74778	2.52076	5.41555e-13			Rep 2	28.52		29.15	0.68	0.624165					0.461089	-1.11688
	Rep 3	28.29		32.81	4.34	0.0493776					0.0364767	-4.77688						Rep 2	26.18		28.24	1.95	0.258816					0.2146	-2.22028						Rep 3	28.29		29.04	0.57	0.673617					0.497621	-1.00688
Valine treated(100mg/L)	Rep 1	28.52	28.3367	27.58	-0.756667	1.68958	1.40258	0.251633			1.24814	0.319785						Rep 3	26.26		28.73	2.44	0.184284					0.152801	-2.71028					Valine treated(100mg/L)	Rep 1	28.52	28.3367	26.28	-2.05667	4.16024	4.83049	0.777605			3.07329	1.61978
	Rep 2	28.19		27.96	-0.376667	1.29834					0.959121	-0.0602152					Valine treated(10mg/L)	Rep 1	28.73	28.1167	29.76	1.64333	0.320116	0.326889	0.00679711			0.265428	-1.91361						Rep 2	28.19		25.83	-2.50667	5.68305					4.19824	2.06978
	Rep 3	28.3		28.05	-0.286667	1.21982					0.901116	-0.150215						Rep 2	28.83		29.7	1.58333	0.33371					0.276699	-1.85361						Rep 3	28.3		26.12	-2.21667	4.64818					3.43375	1.77978
Valine treated(200mg/L)	Rep 1	28.01	27.2	33.85	6.65	0.0099575	0.00696004	0.00262325	0.320018	0.378883	0.0073559	-7.08688	-3.88799	3.04915	1.45662e-05			Rep 3	26.79		29.73	1.61333	0.326842					0.271005	-1.88361					Valine treated(200mg/L)	Rep 1	28.01	27.2	32.77	5.57	0.0210505	0.0190799	0.00191891	0.047543	0.0256847	0.0155506	-6.00688	-5.06022	0.903908	3.17041e-09
	Rep 2	26.89		34.62	7.42	0.00583925					0.00431363	-7.85688					Valine treated(10mg/L)	Rep 1	26.47	26.41	28.92	2.51	0.175556	0.178087	0.00658866			0.145564	-2.78028						Rep 2	26.89		32.92	5.72	0.0189718					0.014015	-6.15688
	Rep 3	26.7		34.82	7.62	0.00508337					0.00375523	-8.05688						Rep 2	26.29		28.84	2.43	0.185565					0.153864	-2.70028						Rep 3	26.7		33.06	5.86	0.0172173					0.0127189	-6.29688
Valine treated(200mg/L)	Rep 1	28.14	28.2567	28.29	0.0333333	0.97716	0.802442	0.181884			0.721857	-0.470215						Rep 3	26.47		28.94	2.53	0.173139					0.14356	-2.80028					Valine treated(200mg/L)	Rep 1	28.14	28.2567	32.96	4.70333	0.0383845	0.0499168	0.0188146			0.0283557	-5.14022
	Rep 2	28.45		28.55	0.293333	0.816014					0.602814	-0.730215					Valine treated(10mg/L)	Rep 1	25.62	25.7733	33.14	7.36667	0.00605916	0.00532947	0.00161346			0.00502402	-7.63694						Rep 2	28.45		32.91	4.65333	0.0397381					0.0293557	-5.09022
	Rep 3	28.18		28.96	0.703333	0.614152					0.453692	-1.14022						Rep 2	25.78		33.94	8.16667	0.00348007					0.00288554	-8.43694						Rep 3	28.18		32.06	3.80333	0.071628					0.0529137	-4.24022
Valine treated(200mg/L)	Rep 1	28.83	28.6267	31.14	2.51333	0.17515	0.150653	0.0445653			0.129389	-2.95022						Rep 3	25.92		33.05	7.27667	0.00644919					0.00534741	-7.54694					Valine treated(200mg/L)	Rep 1	28.83	28.6267	32.26	3.63333	0.0805856	0.0736323	0.00604141			0.059531	-4.07022
	Rep 2	28.14		31.96	3.33333	0.0992126					0.0732913	-3.77022					Valine treated(50mg/L)	Rep 1	25.87	25.8333	30.14	4.30667	0.0505317	0.0444463	0.0134558	0.0715581	0.0625338	0.0418989	-4.57694	-4.45444	1.01964	7.26822e-15			Rep 2	28.14		32.45	3.82333	0.0706418					0.0521852	-4.26022
	Rep 3	28.91		31.12	2.49333	0.177595					0.131195	-2.93022						Rep 2	25.74		30.94	5.10667	0.0290229					0.0240646	-5.37694						Rep 3	28.91		32.47	3.84333	0.0696693					0.0514668	-4.28022
Valine treated(400mg/L)	Rep 1	28.04	28.5933	27.97	-0.623333	1.54043	1.413	0.185444	1.73572	0.545611	1.13796	0.186451	0.299785	0.428719	0.0924849			Rep 3	25.89		30.05	4.21667	0.0537845					0.044596	-4.48694					Valine treated(400mg/L)	Rep 1	28.04	28.5933	27.97	-0.623333	1.54043	1.413	0.185444	1.73572	0.545611	1.13796	0.186451	0.299785	0.428719	0.0924849
	Rep 2	28.86		28.33	-0.263333	1.20025					0.886659	-0.173549					Valine treated(50mg/L)	Rep 1	25.27	25.3067	30.72	5.41333	0.0234652	0.0286398	0.00546503			0.0194564	-5.68361						Rep 2	28.86		28.33	-0.263333	1.20025					0.886659	-0.173549
	Rep 3	28.88		28.01	-0.583333	1.49831					1.10684	0.146451						Rep 2	25.46		30.46	5.15333	0.0280991					0.0232986	-5.42361						Rep 3	28.88		28.01	-0.583333	1.49831					1.10684	0.146451
Valine treated(400mg/L)	Rep 1	28.57	28.6133	28.31	-0.303333	1.23399	1.35961	0.108897			0.911587	-0.133549						Rep 3	25.19		30.17	4.86333	0.0343551					0.0284859	-5.13361					Valine treated(400mg/L)	Rep 1	28.57	28.6133	28.31	-0.303333	1.23399	1.35961	0.108897			0.911587	-0.133549
	Rep 2	28.69		28.11	-0.503333	1.41748					1.04714	0.0664515					Valine treated(50mg/L)	Rep 1	25.68	25.63	29.78	4.15	0.0563282	0.0489843	0.00659018			0.0467051	-4.42028						Rep 2	28.69		28.11	-0.503333	1.41748					1.04714	0.0664515
	Rep 3	28.58		28.1	-0.513333	1.42734					1.05442	0.0764515						Rep 2	25.61		30.04	4.41	0.047039					0.0390028	-4.68028						Rep 3	28.58		28.1	-0.513333	1.42734					1.05442	0.0764515
Valine treated(400mg/L)	Rep 1	30.94	30.6833	29.33	-1.35333	2.55502	2.43456	0.208636			1.88747	0.916451						Rep 3	25.6		30.15	4.52	0.0435857					0.0361396	-4.79028					Valine treated(400mg/L)	Rep 1	30.94	30.6833	29.33	-1.35333	2.55502	2.43456	0.208636			1.88747	0.916451
	Rep 2	30.34		29.55	-1.13333	2.19365					1.62051	0.696451					Valine treated(50mg/L)	Rep 1	25.32	25.5133	28.93	3.41667	0.0936442	0.164162	0.0613198			0.0776461	-3.68694						Rep 2	30.34		29.55	-1.13333	2.19365					1.62051	0.696451
	Rep 3	30.77		29.33	-1.35333	2.55502					1.88747	0.916451						Rep 2	25.64		27.88	2.36667	0.193893					0.160768	-2.63694						Rep 3	30.77		29.33	-1.35333	2.55502					1.88747	0.916451
																		Rep 3	25.58		27.8	2.28667	0.204948					0.169935	-2.55694
																	Valine treated(100mg/L)	Rep 1	28.14	28.2567	30.33	2.07333	0.23761	0.226408	0.0194026	0.178374	0.0801996	0.197017	-2.34361	-2.96278	0.897925	9.66395e-14
																		Rep 2	28.45		30.55	2.29333	0.204004					0.169152	-2.56361
																		Rep 3	28.18		30.33	2.07333	0.23761					0.197017	-2.34361
																	Valine treated(100mg/L)	Rep 1	28.6	28.47	30.93	2.46	0.181747	0.189596	0.00865901			0.150697	-2.73028
																		Rep 2	28.52		30.88	2.41	0.188156					0.156011	-2.68028
																		Rep 3	28.29		30.8	2.33	0.198884					0.164907	-2.60028
																	Valine treated(100mg/L)	Rep 1	28.52	28.3367	30.83	2.49333	0.177595	0.240428	0.0582147			0.147255	-2.76361
																		Rep 2	28.19		30.33	1.99333	0.251158					0.20825	-2.26361
																		Rep 3	28.3		30.11	1.77333	0.292532					0.242556	-2.04361
																	Valine treated(100mg/L)	Rep 1	32.94	32.6833	36.78	4.09667	0.0584495	0.0570643	0.00596198			0.048464	-4.36694
																		Rep 2	32.34		36.69	4.00667	0.0622119					0.0515836	-4.27694
																		Rep 3	32.77		36.99	4.30667	0.0505317					0.0418989	-4.57694
																	Valine treated(200mg/L)	Rep 1	28.01	27.2	29.12	1.92	0.264255	0.121736	0.131343	0.114283	0.097268	0.219109	-2.19028	-4.58694	2.4866	5.24943e-14
																		Rep 2	26.89		30.59	3.39	0.0953912					0.0790946	-3.66028
																		Rep 3	26.7		34.69	7.49	0.0055627					0.00461237	-7.76028
																	Valine treated(200mg/L)	Rep 1	28.14	28.2567	31.56	3.30333	0.101297	0.110043	0.00837263			0.0839917	-3.57361
																		Rep 2	28.45		31.43	3.17333	0.110849					0.0919115	-3.44361
																		Rep 3	28.18		31.34	3.08333	0.117984					0.0978279	-3.35361
																	Valine treated(200mg/L)	Rep 1	28.83	28.6267	30.73	2.10333	0.23272	0.219851	0.0113635			0.192962	-2.37361
																		Rep 2	28.14		30.87	2.24333	0.211198					0.175117	-2.51361
																		Rep 3	28.91		30.84	2.21333	0.215636					0.178796	-2.48361
																	Valine treated(200mg/L)	Rep 1	27.74	27.6333	34.47	6.83667	0.008749	0.00550058	0.00285186			0.00725432	-7.10694
																		Rep 2	27.64		35.83	8.19667	0.00340845					0.00282616	-8.46694
																		Rep 3	27.52		35.48	7.84667	0.00434428					0.00360211	-8.11694
																	Valine treated(400mg/L)	Rep 1	28.04	28.5933	27.97	-0.623333	1.54043	1.413	0.185444	1.64716	0.550134	1.27726	0.353057	0.379723	0.463589	0.0161784
																		Rep 2	28.86		28.33	-0.263333	1.20025					0.995199	-0.00694344
																		Rep 3	28.88		28.01	-0.583333	1.49831					1.24234	0.313057
																	Valine treated(400mg/L)	Rep 1	28.57	28.6133	28.31	-0.303333	1.23399	1.35961	0.108897			1.02318	0.0330566
																		Rep 2	28.69		28.11	-0.503333	1.41748					1.17532	0.233057
																		Rep 3	28.58		28.1	-0.513333	1.42734					1.1835	0.243057
																	Valine treated(400mg/L)	Rep 1	30.94	30.6833	29.33	-1.35333	2.55502	2.43456	0.208636			2.11852	1.08306
																		Rep 2	30.34		29.55	-1.13333	2.19365					1.81889	0.863057
																		Rep 3	30.77		29.33	-1.35333	2.55502					2.11852	1.08306
																	Valine treated(400mg/L)	Rep 1	26.96	27.0533	26.02	-1.03333	2.04675	1.38146	0.576719			1.69708	0.763057
																		Rep 2	26.78		26.95	-0.103333	1.07425					0.890728	-0.166943
																		Rep 3	27.42		27.02	-0.0333333	1.02337					0.848541	-0.236943

## Sheet: Fig 3B
TaSIZ1
Sample set	Technical replicate	CT values TaUCE	Average	CT values TaSIZ1	ΔCT	2^-ΔCT=Relative Expression	Median	Average	S.D.	Mean	S.D	Fold change	Log2 fold change	Mean	t test
Kronos WT + mock	Rep 1	25.04	24.82	26.32	1.5	0.353553	0.556068	0.393376	0.0352229	0.53459	0.116854
	Rep 2	24.7		26.07	1.25	0.420448
	Rep 3	24.72		26.12	1.3	0.406126
Kronos WT + mock	Rep 1	25.61	25.7233	26.57	0.846667	0.556068		0.597393	0.0884894
	Rep 2	25.73		26.62	0.896667	0.537126
	Rep 3	25.83		26.24	0.516667	0.698985
Kronos WT + mock	Rep 1	25.43	25.3133	25.96	0.646667	0.638754		0.613001	0.0223031
	Rep 2	25.32		26.05	0.736667	0.600124
	Rep 3	25.19		26.05	0.736667	0.600124
Kronos WT + Leu 400 mg/L	Rep 1	27.44	27.3933	29.67	2.27667	0.206374	0.263036	0.239132	0.0329711	0.26502	0.0319385	0.386042	-1.37317	-1.02206	5.32699e-06
	Rep 2	27.43		29.27	1.87667	0.272312						0.509385	-0.973171
	Rep 3	27.31		29.46	2.06667	0.23871						0.44653	-1.16317
Kronos WT + Leu 400 mg/L	Rep 1	26.13	26.1867	27.98	1.79333	0.288505		0.298798	0.010354			0.539675	-0.889838
	Rep 2	26.27		27.93	1.74333	0.298679						0.558706	-0.839838
	Rep 3	26.16		27.88	1.69333	0.309212						0.578409	-0.789838
Kronos WT + Leu 400 mg/L	Rep 1	26.15	26.1733	28.11	1.93667	0.261219		0.257128	0.00870734			0.488635	-1.03317
	Rep 2	26.14		28.19	2.01667	0.247129						0.462277	-1.11317
	Rep 3	26.23		28.1	1.92667	0.263036						0.492034	-1.02317

## Sheet: Fig 3C
Sample set	Biological replicate	Salicylic acid (ng g-1 FW)	Median	Average	S.D.	Fold change	Log2 fold change	Mean	t test
Kronos WT + mock	1	0.7496	0.57265	0.5883	0.121186
	2	0.59069
	3	0.4583
	4	0.55461
Kronos WT + Leu 400 mg/L	1	1.16306	0.89208	0.954644	0.121068	1.97698	0.983302	0.689863	0.00276864
	2	0.88011				1.49602	0.581132
	3	0.89208				1.51637	0.600621
	4	0.87911				1.49432	0.579492
	5	0.95886				1.62988	0.704768

## Sheet: Fig 6A
TaSIZ1																	TaPR1																	TaPR3
Sample set	Technical replicate	CT values TaUCE	Average	CT values TaSIZ1	ΔCT	2^-ΔCT=Relative Expression	Median	Average	S.D.	Mean	S.D	Fold change	Log2 fold change	Mean	t test		Sample set	Technical replicate	CT values TaUCE	Average	CT values TaPR1	ΔCT	2^-ΔCT=Relative Expression	Median	Average	S.D.	Mean	S.D	Fold change	Log2 fold change	Mean	t test		Sample set	Technical replicate	CT values TaUCE	Average	CT values TaPR3	ΔCT	2^-ΔCT=Relative Expression	Median	Average	S.D.	Mean	S.D	Fold change	Log2 fold change	Mean	t test
Kronos WT	Rep 1	25.12	25.35	26.94	1.59	0.332171	0.37285	0.383889	0.0515527	0.37499	0.0370048						Kronos WT	Rep 1	25.12	25.35	26.08	0.73	0.602904	0.870551	0.632415	0.0440271	1.08372	0.464267						Kronos WT	Rep 1	25.12	25.35	25.64	0.29	0.817902	0.937354	0.771348	0.0509142	1.12929	0.3951
	Rep 2	25.69		26.73	1.38	0.384219												Rep 2	25.69		26.06	0.71	0.61132												Rep 2	25.69		25.83	0.48	0.716978
	Rep 3	25.24		26.55	1.2	0.435275												Rep 3	25.24		25.9	0.55	0.68302												Rep 3	25.24		25.71	0.36	0.779165
Kronos WT	Rep 1	26.6	26.5067	27.93	1.42333	0.37285		0.393188	0.0330063								Kronos WT	Rep 1	26.6	26.5067	25.85	-0.656667	1.57644		1.59481	0.0168578								Kronos WT	Rep 1	26.6	26.5067	26.6	0.0933333	0.937354		1.25651	0.569575
	Rep 2	26.6		27.92	1.41333	0.375443												Rep 2	26.6		25.83	-0.676667	1.59844												Rep 2	26.6		25.57	-0.936667	1.9141
	Rep 3	26.32		27.72	1.21333	0.431271												Rep 3	26.32		25.82	-0.686667	1.60956												Rep 3	26.32		26.63	0.123333	0.918064
Kronos WT	Rep 1	25.66	25.6	27.14	1.54	0.343885		0.347894	0.00367737								Kronos WT	Rep 1	25.66	25.6	25.8	0.2	0.870551		1.02394	0.396552								Kronos WT	Rep 1	25.66	25.6	25.12	-0.48	1.39474		1.36001	0.0331604
	Rep 2	25.58		27.12	1.52	0.348686												Rep 2	25.58		26.06	0.46	0.726986												Rep 2	25.58		25.16	-0.44	1.3566
	Rep 3	25.56		27.11	1.51	0.351111												Rep 3	25.56		25.04	-0.56	1.47427												Rep 3	25.56		25.19	-0.41	1.32869
Kronos WT BSMV::msc4D	Rep 1	28.49	28.6	30.71	2.11	0.231647	0.231647	0.265875	0.0360745	0.221836	0.0780752						Kronos WT BSMV::msc4D	Rep 1	28.49	28.6	27.44	-1.16	2.23457	1.85318	2.24182	0.467804	1.94126	0.491689						Kronos WT BSMV::msc4D	Rep 1	28.49	28.6	27.21	-1.39	2.62079	1.61702	2.30349	0.28466	1.82767	0.511041
	Rep 2	28.53		30.32	1.72	0.303549												Rep 2	28.53		27.16	-1.44	2.71321												Rep 2	28.53		27.55	-1.05	2.07053
	Rep 3	28.78		30.53	1.93	0.262429												Rep 3	28.78		27.77	-0.83	1.77769												Rep 3	28.78		27.45	-1.15	2.21914
Kronos WT BSMV::msc4D	Rep 1	27.13	27.2433	30.01	2.76667	0.146943		0.128018	0.0373582								Kronos WT BSMV::msc4D	Rep 1	27.13	27.2433	25.89	-1.35333	2.55502		1.77007	0.687114								Kronos WT BSMV::msc4D	Rep 1	27.13	27.2433	26.55	-0.693333	1.61702		1.87818	0.452344
	Rep 2	27.32		29.96	2.71667	0.152125												Rep 2	27.32		26.68	-0.563333	1.47768												Rep 2	27.32		25.98	-1.26333	2.4005
	Rep 3	27.28		30.8	3.55667	0.0849839												Rep 3	27.28		26.89	-0.353333	1.27751												Rep 3	27.28		26.55	-0.693333	1.61702
Kronos WT BSMV::msc4D	Rep 1	27.51	27.39	29.56	2.17	0.222211		0.271615	0.0430927								Kronos WT BSMV::msc4D	Rep 1	27.51	27.39	26.5	-0.89	1.85318		1.81189	0.267386								Kronos WT BSMV::msc4D	Rep 1	27.51	27.39	27.01	-0.38	1.30134		1.30136	0.0090203
	Rep 2	27.23		29.12	1.73	0.301452												Rep 2	27.23		26.35	-1.04	2.05623												Rep 2	27.23		27.02	-0.37	1.29235
	Rep 3	27.43		29.17	1.78	0.291183												Rep 3	27.43		26.78	-0.61	1.52626												Rep 3	27.43		27	-0.39	1.31039
Kronos WT BSMV::TaASIL1	Rep 1	29.7	29.78	31.92	2.14	0.22688	0.22688	0.183878	0.0468373	0.287808	0.149779	1.02274	0.0324348	0.360941	0.258451		Kronos WT BSMV::TaASIL1	Rep 1	29.7	29.78	28.87	-0.91	1.87905	2.17347	2.18026	0.273071	2.03361	0.579811	0.967952	-0.0469931	0.014118	0.7203		Kronos WT BSMV::TaASIL1	Rep 1	29.7	29.78	28.27	-1.51	2.8481	2.8481	2.69272	0.359629	3.19712	1.16793	1.55832	0.639991	0.734435	0.00531884
	Rep 2	29.78		32.17	2.39	0.190782						0.860016	-0.217565					Rep 2	29.78		28.61	-1.17	2.25012						1.1591	0.213007					Rep 2	29.78		28.59	-1.19	2.28153						1.24832	0.319991
	Rep 3	29.86		32.68	2.9	0.133972						1.71593	0.778992					Rep 3	29.86		28.51	-1.27	2.41162						1.24229	0.313007					Rep 3	29.86		28.22	-1.56	2.94854						1.61327	0.689991
Kronos WT BSMV::TaASIL1	Rep 1	27.2	27.1633	28.2	1	0.5		0.329826	0.177622			2.25392	1.17243				Kronos WT BSMV::TaASIL1	Rep 1	27.2	27.1633	26.02	-1.18	2.26577		1.89875	0.557673			1.16716	0.223007				Kronos WT BSMV::TaASIL1	Rep 1	27.2	27.1633	25.98	-1.22	2.32947		2.53003	0.417984			1.27455	0.349991
	Rep 2	27.08		28.74	1.54	0.343885						1.55018	0.632435					Rep 2	27.08		26.08	-1.12	2.17347						1.11962	0.163007					Rep 2	27.08		26.03	-1.17	2.25012						1.23114	0.299991
	Rep 3	27.21		29.98	2.78	0.145592						0.656303	-0.607565					Rep 3	27.21		26.87	-0.33	1.25701						0.647525	-0.626993					Rep 3	27.21		25.61	-1.59	3.01049						1.64717	0.719991
Kronos WT BSMV::TaASIL1	Rep 1	27.45	27.42	28.47	1.05	0.482968		0.349721	0.177178			2.17714	1.12243				Kronos WT BSMV::TaASIL1	Rep 1	27.45	27.42	26.84	-0.58	1.49485		2.02183	0.948372			0.770041	-0.376993				Kronos WT BSMV::TaASIL1	Rep 1	27.45	27.42	24.97	-2.45	5.46416		4.3686	1.42987			2.98968	1.57999
	Rep 2	27.36		28.68	1.26	0.417544						1.88222	0.912435					Rep 2	27.36		26.88	-0.54	1.45397						0.748984	-0.416993					Rep 2	27.36		25.13	-2.29	4.89056						2.67584	1.41999
	Rep 3	27.45		30.17	2.75	0.148651						0.670094	-0.577565					Rep 3	27.45		25.78	-1.64	3.11666						1.60548	0.683007					Rep 3	27.45		25.96	-1.46	2.75108						1.50524	0.589991
TaBCAT1-AQ50* - TaBCAT1-BR366-	Rep 1	25.85	25.8	28.72	2.92	0.132127	0.137738	0.133391	0.00387287	0.179661	0.0920854						TaBCAT1-AQ50* - TaBCAT1-BR366-	Rep 1	25.85	25.8	23.55	-2.25	4.75683	4.17951	5.57411	2.802	4.93242	1.79109						TaBCAT1-AQ50* - TaBCAT1-BR366-	Rep 1	25.85	25.8	23.32	-2.48	5.57897	4.86801	5.48372	1.62763	4.91529	1.10407
	Rep 2	25.74		28.74	2.94	0.130308												Rep 2	25.74		22.68	-3.12	8.69388												Rep 2	25.74		22.98	-2.82	7.06162
	Rep 3	25.81		28.66	2.86	0.137738												Rep 3	25.81		24.09	-1.71	3.27161												Rep 3	25.81		23.87	-1.93	3.81055
TaBCAT1-AQ50* - TaBCAT1-BR366-	Rep 1	25.72	25.7067	28.71	3.00333	0.124712		0.136865	0.0210501								TaBCAT1-AQ50* - TaBCAT1-BR366-	Rep 1	25.72	25.7067	23.96	-1.74667	3.35582		4.55483	1.51841								TaBCAT1-AQ50* - TaBCAT1-BR366-	Rep 1	25.72	25.7067	23.62	-2.08667	4.24766		4.61821	1.12665
	Rep 2	25.76		28.71	3.00333	0.124712												Rep 2	25.76		23.69	-2.01667	4.04648												Rep 2	25.76		23.81	-1.89667	3.72352
	Rep 3	25.64		28.34	2.63333	0.161171												Rep 3	25.64		23.06	-2.64667	6.26219												Rep 3	25.64		23.15	-2.55667	5.88347
TaBCAT1-AQ50* - TaBCAT1-BR366-	Rep 1	25.49	25.5033	27.8	2.29667	0.203533		0.268728	0.124911								TaBCAT1-AQ50* - TaBCAT1-BR366-	Rep 1	25.49	25.5033	23.44	-2.06333	4.17951		4.66834	1.31876								TaBCAT1-AQ50* - TaBCAT1-BR366-	Rep 1	25.49	25.5033	23.22	-2.28333	4.86801		4.64394	0.479432
	Rep 2	25.48		27.9	2.39667	0.189903												Rep 2	25.48		23.63	-1.87333	3.66378												Rep 2	25.48		23.19	-2.31333	4.9703
	Rep 3	25.54		26.78	1.27667	0.412748												Rep 3	25.54		22.88	-2.62333	6.16172												Rep 3	25.54		23.47	-2.03333	4.0935
TaBCAT1-AQ50* - TaBCAT1-BR366- BSMV::4D	Rep 1	29.43	29.22	32.85	3.63	0.0807721	0.0956119	0.0778784	0.00296738	0.160032	0.133017						TaBCAT1-AQ50* - TaBCAT1-BR366- BSMV::4D	Rep 1	29.43	29.22	26.88	-2.34	5.06303	2.66352	4.75174	0.480068	3.30375	1.7195						TaBCAT1-AQ50* - TaBCAT1-BR366- BSMV::4D	Rep 1	29.43	29.22	27.75	-1.47	2.77022	3.23403	4.70044	1.70083	3.28045	1.64685
	Rep 2	29.2		32.9	3.68	0.0780207												Rep 2	29.2		26.9	-2.32	4.99332												Rep 2	29.2		26.8	-2.42	5.35171
	Rep 3	29.03		32.96	3.74	0.0748424												Rep 3	29.03		27.15	-2.07	4.19887												Rep 3	29.03		26.64	-2.58	5.9794
TaBCAT1-AQ50* - TaBCAT1-BR366- BSMV::4D	Rep 1	29.63	29.6133	32.97	3.35667	0.0976209		0.0816087	0.0260134								TaBCAT1-AQ50* - TaBCAT1-BR366- BSMV::4D	Rep 1	29.63	29.6133	27.09	-2.52333	5.74909		3.59884	1.86741								TaBCAT1-AQ50* - TaBCAT1-BR366- BSMV::4D	Rep 1	29.63	29.6133	27.92	-1.69333	3.23403		3.61583	0.337159
	Rep 2	29.52		33	3.38667	0.0956119												Rep 2	29.52		28.2	-1.41333	2.66352												Rep 2	29.52		27.71	-1.90333	3.74076
	Rep 3	29.69		33.89	4.27667	0.0515935												Rep 3	29.69		28.36	-1.25333	2.38392												Rep 3	29.69		27.66	-1.95333	3.87268
TaBCAT1-AQ50* - TaBCAT1-BR366- BSMV::4D	Rep 1	29.86	29.8967	31.78	1.88333	0.271057		0.320609	0.109826								TaBCAT1-AQ50* - TaBCAT1-BR366- BSMV::4D	Rep 1	29.86	29.8967	28.96	-0.936667	1.9141		1.56067	0.52529								TaBCAT1-AQ50* - TaBCAT1-BR366- BSMV::4D	Rep 1	29.86	29.8967	29.14	-0.756667	1.68958		1.52507	0.16336
	Rep 2	29.88		31.93	2.03333	0.24429												Rep 2	29.88		29.04	-0.856667	1.81085												Rep 2	29.88		29.29	-0.606667	1.52274
	Rep 3	29.95		31.06	1.16333	0.44648												Rep 3	29.95		29.96	0.0633333	0.95705												Rep 3	29.95		29.45	-0.446667	1.36289
TaBCAT1-AQ50* - TaBCAT1-BR366- BSMV::TaASIL1	Rep 1	28.65	28.8067	29.84	1.03333	0.48858	0.471937	0.478579	0.00881528	0.4287	0.0753607	3.05301	1.61023	1.39801	7.59238e-05		TaBCAT1-AQ50* - TaBCAT1-BR366- BSMV::TaASIL1	Rep 1	28.65	28.8067	31.26	2.45333	0.182588	0.105599	0.116436	0.0576092	0.127522	0.050789	0.055267	-4.17744	-4.79855	4.48898e-05		TaBCAT1-AQ50* - TaBCAT1-BR366- BSMV::TaASIL1	Rep 1	28.65	28.8067	32.08	3.27333	0.103426	0.107818	0.091638	0.0158329	0.11045	0.0342239	0.0315279	-4.98723	-4.96167	2.85228e-05
	Rep 2	28.75		29.89	1.08333	0.471937						2.94902	1.56023					Rep 2	28.75		32.5	3.69333	0.0773029						0.0233985	-5.41744					Rep 2	28.75		32.57	3.76333	0.0736417						0.0224487	-5.47723
	Rep 3	29.02		29.88	1.07333	0.47522						2.96953	1.57023					Rep 3	29.02		32.29	3.48333	0.0894154						0.0270648	-5.20744					Rep 3	29.02		32.16	3.35333	0.0978467						0.0298273	-5.06723
TaBCAT1-AQ50* - TaBCAT1-BR366- BSMV::TaASIL1	Rep 1	27.52	27.3867	28.99	1.47	0.360982		0.416692	0.0616755			2.25569	1.17357				TaBCAT1-AQ50* - TaBCAT1-BR366- BSMV::TaASIL1	Rep 1	27.52	27.3867	29.63	2.24333	0.211198		0.175272	0.0311173			0.0639267	-3.96744				TaBCAT1-AQ50* - TaBCAT1-BR366- BSMV::TaASIL1	Rep 1	27.52	27.3867	30.12	2.73333	0.150378		0.149236	0.0103356			0.0458408	-4.44723
	Rep 2	27.3		28.82	1.3	0.406126						2.53778	1.34357					Rep 2	27.3		30.06	2.67333	0.156764						0.0474504	-4.39744					Rep 2	27.3		30.04	2.65333	0.158952						0.0484545	-4.36723
	Rep 3	27.34		28.57	1.05	0.482968						3.01795	1.59357					Rep 3	27.34		30.05	2.66333	0.157854						0.0477804	-4.38744					Rep 3	27.34		30.24	2.85333	0.138376						0.0421821	-4.56723
TaBCAT1-AQ50* - TaBCAT1-BR366- BSMV::TaASIL1	Rep 1	28.91	28.8067	29.84	1.03333	0.48858		0.390828	0.112853			3.05301	1.61023				TaBCAT1-AQ50* - TaBCAT1-BR366- BSMV::TaASIL1	Rep 1	28.65	28.8067	32.05	3.24333	0.105599		0.0908585	0.0202536			0.0319634	-4.96744				TaBCAT1-AQ50* - TaBCAT1-BR366- BSMV::TaASIL1	Rep 1	28.65	28.8067	32.02	3.21333	0.107818		0.0904757	0.0306891			0.0328668	-4.92723
	Rep 2	28.98		30.71	1.90333	0.267325						1.67045	0.740235					Rep 2	28.75		32.69	3.88333	0.0677642						0.0205113	-5.60744					Rep 2	28.75		32.99	4.18333	0.0550416						0.0167787	-5.89723
	Rep 3	28.97		30.07	1.26333	0.41658						2.60311	1.38023					Rep 3	29.02		32.14	3.33333	0.0992126						0.0300303	-5.05744					Rep 3	29.02		32.01	3.20333	0.108568						0.0330954	-4.91723

[truncated: 24 more sheets: Fig 6B, Fig 6C, Fig 6D, Fig 6E, Fig 6F, Fig 7A, Fig 7B, Fig 7C, Fig S1B, Fig S1C, Fig S3A, Fig S3B-C   , Fig S4C, Fig S4D, Fig S4E, Fig S4F, Fig S4G, Fig S5A, Fig S5B, Fig. S5C …]
